# Supplementary material for: Evaluating Varied Label Designs for Use with Medical Devices: Optimized Labels Outperform Existing Labels in the Correct Selection of Devices and Time to Select
Source: PLoS One. 2016 Nov 8;11(11):e0165002. doi: 10.1371/journal.pone.0165002 (PMC5100952; doi:10.1371/journal.pone.0165002)
Supplement: S1 Table — (XLSX) [file pone.0165002.s001.xlsx]

## Sheet: Forced Choice Total
Subject	Session	Date	Computer	VisualAcuity	ColorBlindness	HealthLiteracy	Gender	Age	Ethnicity	Education	NativeLanguage	EmploymentSetting	PositionRole	YearExperience	ForcedChoiceTask	EPrimeType	ImageType[Trial]	ImageType	CriticallInfo[Trial]	CriticalInfo	Grouped[Trial]	Grouped	Boxed[Trial]	Boxed	Symbols[Trial]	Symbol	Color[Trial]	Color	Slide1.CRESP	Location of correct choice	Slide1.RESP	Choice Response[Trial]	Choice Response	Slide1.RT	changeloc
1	15	1	5	3	1	1	2	47	5	5	1	7	1	30	A	1	AMSINO	3	Expired	3	n	2	n	2	n	2	n	2	{DOWNARROW}	2	{UPARROW}	FALSE	2	5955	4
1	15	1	5	3	1	1	2	47	5	5	1	7	1	30	A	1	B_Grouped	1	Sterile	2	y	1	y	1	n	2	y	1	{DOWNARROW}	2	{DOWNARROW}	correct	1	12930	1
1	15	1	5	3	1	1	2	47	5	5	1	7	1	30	A	1	A_Ungrouped	2	Sterile	2	n	2	y	1	n	2	y	1	{DOWNARROW}	2	{DOWNARROW}	correct	1	3188	2
1	15	1	5	3	1	1	2	47	5	5	1	7	1	30	A	1	B_Grouped	1	Expired	3	y	1	n	2	n	2	Y	1	{UPARROW}	1	{UPARROW}	correct	1	7431	2
1	15	1	5	3	1	1	2	47	5	5	1	7	1	30	A	1	AMSINO	3	Sterile	2	n	2	n	2	n	2	n	2	{UPARROW}	1	{UPARROW}	correct	1	3660	4
1	15	1	5	3	1	1	2	47	5	5	1	7	1	30	A	1	B_Grouped	1	Sterile	2	y	1	y	1	n	2	n	2	{DOWNARROW}	2	{DOWNARROW}	correct	1	1918	4
1	15	1	5	3	1	1	2	47	5	5	1	7	1	30	A	1	B_Grouped	1	Latex	1	y	1	y	1	n	2	y	1	{DOWNARROW}	2	{DOWNARROW}	correct	1	6786	2
1	15	1	5	3	1	1	2	47	5	5	1	7	1	30	A	1	A_Ungrouped	2	Sterile	2	n	2	y	1	y	1	Y	1	{DOWNARROW}	2	{DOWNARROW}	correct	1	4103	1
1	15	1	5	3	1	1	2	47	5	5	1	7	1	30	A	1	B_Grouped	1	Expired	3	y	1	n	2	n	2	n	2	{UPARROW}	1	{UPARROW}	correct	1	6897	3
1	15	1	5	3	1	1	2	47	5	5	1	7	1	30	A	1	A_Ungrouped	2	Latex	1	n	2	n	2	y	1	y	1	{UPARROW}	1	{UPARROW}	correct	1	4061	4
1	15	1	5	3	1	1	2	47	5	5	1	7	1	30	A	1	B_Grouped	1	Expired	3	y	1	n	2	y	1	n	2	{UPARROW}	1	{UPARROW}	correct	1	4560	3
1	15	1	5	3	1	1	2	47	5	5	1	7	1	30	A	1	A_Ungrouped	2	Sterile	2	n	2	y	1	n	2	n	2	{DOWNARROW}	2	{DOWNARROW}	correct	1	10935	3
1	15	1	5	3	1	1	2	47	5	5	1	7	1	30	A	1	A_Ungrouped	2	Latex	1	n	2	n	2	n	2	Y	1	{UPARROW}	1	{UPARROW}	correct	1	2857	4
1	15	1	5	3	1	1	2	47	5	5	1	7	1	30	A	1	B_Grouped	1	Sterile	2	y	1	n	2	n	2	n	2	{UPARROW}	1	{UPARROW}	correct	1	2425	4
1	15	1	5	3	1	1	2	47	5	5	1	7	1	30	A	1	B_Grouped	1	Latex	1	y	1	n	2	n	2	Y	1	{UPARROW}	1	{UPARROW}	correct	1	2387	3
1	15	1	5	3	1	1	2	47	5	5	1	7	1	30	A	1	B_Grouped	1	Sterile	2	y	1	y	1	y	1	Y	1	{DOWNARROW}	2	{DOWNARROW}	correct	1	1972	4
1	15	1	5	3	1	1	2	47	5	5	1	7	1	30	A	1	B_Grouped	1	Latex	1	y	1	y	1	y	1	n	2	{DOWNARROW}	2	{UPARROW}	FALSE	2	3798	1
1	15	1	5	3	1	1	2	47	5	5	1	7	1	30	A	1	A_Ungrouped	2	Sterile	2	n	2	y	1	y	1	n	2	{DOWNARROW}	2	{DOWNARROW}	correct	1	2694	3
1	15	1	5	3	1	1	2	47	5	5	1	7	1	30	A	1	B_Grouped	1	Expired	3	y	1	y	1	n	2	n	2	{DOWNARROW}	2	{DOWNARROW}	correct	1	5554	2
1	15	1	5	3	1	1	2	47	5	5	1	7	1	30	A	1	A_Ungrouped	2	Latex	1	n	2	y	1	n	2	y	1	{DOWNARROW}	2	{UPARROW}	FALSE	2	2930	1
1	15	1	5	3	1	1	2	47	5	5	1	7	1	30	A	1	B_Grouped	1	Sterile	2	y	1	n	2	y	1	y	1	{UPARROW}	1	{UPARROW}	correct	1	4040	3
1	15	1	5	3	1	1	2	47	5	5	1	7	1	30	A	1	KENDAL	4	Expired	3	n	2	n	2	y	1	n	2	{UPARROW}	1	{UPARROW}	correct	1	7693	1
1	15	1	5	3	1	1	2	47	5	5	1	7	1	30	A	1	B_Grouped	1	Latex	1	y	1	n	2	y	1	y	1	{UPARROW}	1	{UPARROW}	correct	1	2848	3
1	15	1	5	3	1	1	2	47	5	5	1	7	1	30	A	1	A_Ungrouped	2	Sterile	2	n	2	n	2	y	1	n	2	{UPARROW}	1	{UPARROW}	correct	1	2545	2
1	15	1	5	3	1	1	2	47	5	5	1	7	1	30	A	1	A_Ungrouped	2	Expired	3	n	2	y	1	y	1	Y	1	{DOWNARROW}	2	{DOWNARROW}	correct	1	3350	1
1	15	1	5	3	1	1	2	47	5	5	1	7	1	30	A	1	B_Grouped	1	Expired	3	y	1	y	1	y	1	Y	1	{DOWNARROW}	2	{DOWNARROW}	correct	1	3354	2
1	15	1	5	3	1	1	2	47	5	5	1	7	1	30	A	1	B_Grouped	1	Sterile	2	y	1	n	2	n	2	Y	1	{UPARROW}	1	{UPARROW}	correct	1	3584	4
1	15	1	5	3	1	1	2	47	5	5	1	7	1	30	A	1	A_Ungrouped	2	Latex	1	n	2	n	2	y	1	n	2	{UPARROW}	1	{UPARROW}	correct	1	2224	4
1	15	1	5	3	1	1	2	47	5	5	1	7	1	30	A	1	A_Ungrouped	2	Latex	1	n	2	y	1	y	1	n	2	{DOWNARROW}	2	{UPARROW}	FALSE	2	3061	1
1	15	1	5	3	1	1	2	47	5	5	1	7	1	30	A	1	A_Ungrouped	2	Expired	3	n	2	n	2	n	2	Y	1	{UPARROW}	1	{UPARROW}	correct	1	2548	3
1	15	1	5	3	1	1	2	47	5	5	1	7	1	30	A	1	B_Grouped	1	Latex	1	y	1	y	1	n	2	n	2	{DOWNARROW}	2	{UPARROW}	FALSE	2	2387	4
1	15	1	5	3	1	1	2	47	5	5	1	7	1	30	A	1	A_Ungrouped	2	Expired	3	n	2	y	1	n	2	n	2	{DOWNARROW}	2	{DOWNARROW}	correct	1	2055	1
1	15	1	5	3	1	1	2	47	5	5	1	7	1	30	A	1	A_Ungrouped	2	Expired	3	n	2	n	2	y	1	n	2	{UPARROW}	1	{UPARROW}	correct	1	3077	4
1	15	1	5	3	1	1	2	47	5	5	1	7	1	30	A	1	KENDAL	4	Latex	1	n	2	y	1	n	2	n	2	{UPARROW}	1	{UPARROW}	correct	1	2594	2
1	15	1	5	3	1	1	2	47	5	5	1	7	1	30	A	1	A_Ungrouped	2	Expired	3	n	2	y	1	n	2	y	1	{DOWNARROW}	2	{DOWNARROW}	correct	1	4704	2
1	15	1	5	3	1	1	2	47	5	5	1	7	1	30	A	1	A_Ungrouped	2	Sterile	2	n	2	n	2	y	1	y	1	{UPARROW}	1	{UPARROW}	correct	1	3296	1
1	15	1	5	3	1	1	2	47	5	5	1	7	1	30	A	1	B_Grouped	1	Sterile	2	y	1	n	2	y	1	n	2	{UPARROW}	1	{UPARROW}	correct	1	17471	2
1	15	1	5	3	1	1	2	47	5	5	1	7	1	30	A	1	B_Grouped	1	Latex	1	y	1	n	2	y	1	n	2	{UPARROW}	1	{UPARROW}	correct	1	8113	2
1	15	1	5	3	1	1	2	47	5	5	1	7	1	30	A	1	B_Grouped	1	Latex	1	y	1	n	2	n	2	n	2	{UPARROW}	1	{UPARROW}	correct	1	9115	4
1	15	1	5	3	1	1	2	47	5	5	1	7	1	30	A	1	A_Ungrouped	2	Sterile	2	n	2	n	2	n	2	Y	1	{UPARROW}	1	{UPARROW}	correct	1	3767	4
1	15	1	5	3	1	1	2	47	5	5	1	7	1	30	A	1	A_Ungrouped	2	Latex	1	n	2	n	2	n	2	n	2	{UPARROW}	1	{UPARROW}	correct	1	5648	3
1	15	1	5	3	1	1	2	47	5	5	1	7	1	30	A	1	KENDAL	4	Sterile	2	n	2	n	2	y	1	n	2	{DOWNARROW}	2	{DOWNARROW}	correct	1	7698	3
1	15	1	5	3	1	1	2	47	5	5	1	7	1	30	A	1	B_Grouped	1	Expired	3	y	1	y	1	y	1	n	2	{DOWNARROW}	2	{DOWNARROW}	correct	1	2358	2
1	15	1	5	3	1	1	2	47	5	5	1	7	1	30	A	1	B_Grouped	1	Expired	3	y	1	y	1	n	2	y	1	{DOWNARROW}	2	{DOWNARROW}	correct	1	2039	2
1	15	1	5	3	1	1	2	47	5	5	1	7	1	30	A	1	B_Grouped	1	Expired	3	y	1	n	2	y	1	y	1	{UPARROW}	1	{UPARROW}	correct	1	8698	4
1	15	1	5	3	1	1	2	47	5	5	1	7	1	30	A	1	A_Ungrouped	2	Latex	1	n	2	y	1	y	1	Y	1	{DOWNARROW}	2	{UPARROW}	FALSE	2	6508	1
1	15	1	5	3	1	1	2	47	5	5	1	7	1	30	A	1	AMSINO	3	Latex	1	n	2	n	2	n	2	n	2	{DOWNARROW}	2	{DOWNARROW}	correct	1	5638	4
1	15	1	5	3	1	1	2	47	5	5	1	7	1	30	A	1	A_Ungrouped	2	Expired	3	n	2	n	2	n	2	n	2	{UPARROW}	1	{UPARROW}	correct	1	3343	4
1	15	1	5	3	1	1	2	47	5	5	1	7	1	30	A	1	B_Grouped	1	Sterile	2	y	1	y	1	y	1	n	2	{DOWNARROW}	2	{DOWNARROW}	correct	1	3290	4
1	15	1	5	3	1	1	2	47	5	5	1	7	1	30	A	1	A_Ungrouped	2	Expired	3	n	2	n	2	y	1	y	1	{UPARROW}	1	{UPARROW}	correct	1	3072	1
1	15	1	5	3	1	1	2	47	5	5	1	7	1	30	A	1	A_Ungrouped	2	Latex	1	n	2	y	1	n	2	n	2	{DOWNARROW}	2	{UPARROW}	FALSE	2	2722	2
1	15	1	5	3	1	1	2	47	5	5	1	7	1	30	A	1	A_Ungrouped	2	Expired	3	n	2	y	1	y	1	n	2	{DOWNARROW}	2	{DOWNARROW}	correct	1	1931	2
1	15	1	5	3	1	1	2	47	5	5	1	7	1	30	A	1	B_Grouped	1	Latex	1	y	1	y	1	y	1	Y	1	{DOWNARROW}	2	{UPARROW}	FALSE	2	2783	4
1	15	1	5	3	1	1	2	47	5	5	1	7	1	30	A	1	A_Ungrouped	2	Sterile	2	n	2	n	2	n	2	n	2	{UPARROW}	1	{UPARROW}	correct	1	4854	1
2	16	1	6	4	1	1	2	43	3	3	1	3	2	20	A	1	A_Ungrouped	2	Latex	1	n	2	y	1	n	2	n	2	{DOWNARROW}	2		FALSE	2	0	4
2	16	1	6	4	1	1	2	43	3	3	1	3	2	20	A	1	A_Ungrouped	2	Expired	3	n	2	y	1	y	1	n	2	{DOWNARROW}	2	{DOWNARROW}	correct	1	13111	1
2	16	1	6	4	1	1	2	43	3	3	1	3	2	20	A	1	A_Ungrouped	2	Latex	1	n	2	y	1	y	1	n	2	{DOWNARROW}	2	{DOWNARROW}	correct	1	10549	1
2	16	1	6	4	1	1	2	43	3	3	1	3	2	20	A	1	B_Grouped	1	Expired	3	y	1	y	1	y	1	Y	1	{DOWNARROW}	2	{DOWNARROW}	correct	1	6656	1
2	16	1	6	4	1	1	2	43	3	3	1	3	2	20	A	1	A_Ungrouped	2	Expired	3	n	2	n	2	n	2	Y	1	{UPARROW}	1	{UPARROW}	correct	1	3597	2
2	16	1	6	4	1	1	2	43	3	3	1	3	2	20	A	1	A_Ungrouped	2	Sterile	2	n	2	n	2	y	1	n	2	{UPARROW}	1	{DOWNARROW}	FALSE	2	15030	4
2	16	1	6	4	1	1	2	43	3	3	1	3	2	20	A	1	B_Grouped	1	Expired	3	y	1	n	2	n	2	Y	1	{UPARROW}	1	{UPARROW}	correct	1	4638	4
2	16	1	6	4	1	1	2	43	3	3	1	3	2	20	A	1	B_Grouped	1	Sterile	2	y	1	n	2	y	1	y	1	{UPARROW}	1	{UPARROW}	correct	1	8748	2
2	16	1	6	4	1	1	2	43	3	3	1	3	2	20	A	1	A_Ungrouped	2	Latex	1	n	2	n	2	n	2	Y	1	{UPARROW}	1	{UPARROW}	correct	1	16806	2
2	16	1	6	4	1	1	2	43	3	3	1	3	2	20	A	1	AMSINO	3	Expired	3	n	2	n	2	n	2	n	2	{DOWNARROW}	2	{DOWNARROW}	correct	1	6811	2
2	16	1	6	4	1	1	2	43	3	3	1	3	2	20	A	1	B_Grouped	1	Latex	1	y	1	n	2	y	1	n	2	{UPARROW}	1	{UPARROW}	correct	1	4197	1
2	16	1	6	4	1	1	2	43	3	3	1	3	2	20	A	1	A_Ungrouped	2	Sterile	2	n	2	n	2	n	2	n	2	{UPARROW}	1	{UPARROW}	correct	1	5058	2
2	16	1	6	4	1	1	2	43	3	3	1	3	2	20	A	1	B_Grouped	1	Expired	3	y	1	n	2	y	1	n	2	{UPARROW}	1	{UPARROW}	correct	1	6000	4
2	16	1	6	4	1	1	2	43	3	3	1	3	2	20	A	1	A_Ungrouped	2	Expired	3	n	2	y	1	n	2	y	1	{DOWNARROW}	2	{DOWNARROW}	correct	1	4365	3
2	16	1	6	4	1	1	2	43	3	3	1	3	2	20	A	1	A_Ungrouped	2	Sterile	2	n	2	y	1	n	2	n	2	{DOWNARROW}	2	{DOWNARROW}	correct	1	12319	4
2	16	1	6	4	1	1	2	43	3	3	1	3	2	20	A	1	B_Grouped	1	Sterile	2	y	1	y	1	n	2	y	1	{DOWNARROW}	2	{DOWNARROW}	correct	1	6041	1
2	16	1	6	4	1	1	2	43	3	3	1	3	2	20	A	1	B_Grouped	1	Latex	1	y	1	y	1	y	1	n	2	{DOWNARROW}	2	{DOWNARROW}	correct	1	2534	1
2	16	1	6	4	1	1	2	43	3	3	1	3	2	20	A	1	B_Grouped	1	Latex	1	y	1	n	2	n	2	Y	1	{UPARROW}	1	{UPARROW}	correct	1	11650	3
2	16	1	6	4	1	1	2	43	3	3	1	3	2	20	A	1	B_Grouped	1	Expired	3	y	1	y	1	y	1	n	2	{DOWNARROW}	2	{DOWNARROW}	correct	1	2805	3
2	16	1	6	4	1	1	2	43	3	3	1	3	2	20	A	1	A_Ungrouped	2	Latex	1	n	2	y	1	n	2	y	1	{DOWNARROW}	2	{UPARROW}	FALSE	2	4167	3
2	16	1	6	4	1	1	2	43	3	3	1	3	2	20	A	1	B_Grouped	1	Expired	3	y	1	y	1	n	2	y	1	{DOWNARROW}	2	{DOWNARROW}	correct	1	3069	2
2	16	1	6	4	1	1	2	43	3	3	1	3	2	20	A	1	B_Grouped	1	Sterile	2	y	1	y	1	y	1	Y	1	{DOWNARROW}	2	{DOWNARROW}	correct	1	6247	1
2	16	1	6	4	1	1	2	43	3	3	1	3	2	20	A	1	A_Ungrouped	2	Sterile	2	n	2	y	1	n	2	y	1	{DOWNARROW}	2	{DOWNARROW}	correct	1	4880	2
2	16	1	6	4	1	1	2	43	3	3	1	3	2	20	A	1	B_Grouped	1	Latex	1	y	1	y	1	n	2	y	1	{DOWNARROW}	2	{DOWNARROW}	correct	1	6314	2
2	16	1	6	4	1	1	2	43	3	3	1	3	2	20	A	1	KENDAL	4	Expired	3	n	2	n	2	y	1	n	2	{UPARROW}	1	{UPARROW}	correct	1	6996	3
2	16	1	6	4	1	1	2	43	3	3	1	3	2	20	A	1	A_Ungrouped	2	Sterile	2	n	2	n	2	n	2	Y	1	{UPARROW}	1	{UPARROW}	correct	1	3120	1
2	16	1	6	4	1	1	2	43	3	3	1	3	2	20	A	1	A_Ungrouped	2	Sterile	2	n	2	y	1	y	1	Y	1	{DOWNARROW}	2	{DOWNARROW}	correct	1	7471	4
2	16	1	6	4	1	1	2	43	3	3	1	3	2	20	A	1	A_Ungrouped	2	Latex	1	n	2	n	2	n	2	n	2	{UPARROW}	1	{UPARROW}	correct	1	10605	2
2	16	1	6	4	1	1	2	43	3	3	1	3	2	20	A	1	AMSINO	3	Latex	1	n	2	n	2	n	2	n	2	{DOWNARROW}	2	{DOWNARROW}	correct	1	18755	4
2	16	1	6	4	1	1	2	43	3	3	1	3	2	20	A	1	B_Grouped	1	Sterile	2	y	1	y	1	y	1	n	2	{DOWNARROW}	2	{DOWNARROW}	correct	1	5058	1
2	16	1	6	4	1	1	2	43	3	3	1	3	2	20	A	1	A_Ungrouped	2	Expired	3	n	2	y	1	n	2	n	2	{DOWNARROW}	2	{DOWNARROW}	correct	1	2624	3
2	16	1	6	4	1	1	2	43	3	3	1	3	2	20	A	1	B_Grouped	1	Sterile	2	y	1	y	1	n	2	n	2	{DOWNARROW}	2	{DOWNARROW}	correct	1	5775	4
2	16	1	6	4	1	1	2	43	3	3	1	3	2	20	A	1	B_Grouped	1	Latex	1	y	1	y	1	n	2	n	2	{DOWNARROW}	2	{UPARROW}	FALSE	2	9194	3
2	16	1	6	4	1	1	2	43	3	3	1	3	2	20	A	1	B_Grouped	1	Sterile	2	y	1	n	2	n	2	Y	1	{UPARROW}	1	{UPARROW}	correct	1	4184	1
2	16	1	6	4	1	1	2	43	3	3	1	3	2	20	A	1	A_Ungrouped	2	Sterile	2	n	2	n	2	y	1	y	1	{UPARROW}	1	{UPARROW}	correct	1	3207	3
2	16	1	6	4	1	1	2	43	3	3	1	3	2	20	A	1	A_Ungrouped	2	Latex	1	n	2	y	1	y	1	Y	1	{DOWNARROW}	2	{DOWNARROW}	correct	1	3658	1
2	16	1	6	4	1	1	2	43	3	3	1	3	2	20	A	1	B_Grouped	1	Expired	3	y	1	n	2	y	1	y	1	{UPARROW}	1	{UPARROW}	correct	1	5933	4
2	16	1	6	4	1	1	2	43	3	3	1	3	2	20	A	1	B_Grouped	1	Latex	1	y	1	n	2	n	2	n	2	{UPARROW}	1	{UPARROW}	correct	1	25689	3
2	16	1	6	4	1	1	2	43	3	3	1	3	2	20	A	1	A_Ungrouped	2	Expired	3	n	2	n	2	y	1	y	1	{UPARROW}	1	{UPARROW}	correct	1	3081	3
2	16	1	6	4	1	1	2	43	3	3	1	3	2	20	A	1	B_Grouped	1	Expired	3	y	1	y	1	n	2	n	2	{DOWNARROW}	2	{DOWNARROW}	correct	1	2706	2
2	16	1	6	4	1	1	2	43	3	3	1	3	2	20	A	1	A_Ungrouped	2	Expired	3	n	2	n	2	n	2	n	2	{UPARROW}	1	{UPARROW}	correct	1	4364	4
2	16	1	6	4	1	1	2	43	3	3	1	3	2	20	A	1	AMSINO	3	Sterile	2	n	2	n	2	n	2	n	2	{UPARROW}	1	{UPARROW}	correct	1	4670	3
2	16	1	6	4	1	1	2	43	3	3	1	3	2	20	A	1	B_Grouped	1	Sterile	2	y	1	n	2	y	1	n	2	{UPARROW}	1	{UPARROW}	correct	1	2559	2
2	16	1	6	4	1	1	2	43	3	3	1	3	2	20	A	1	KENDAL	4	Latex	1	n	2	y	1	n	2	n	2	{UPARROW}	1	{UPARROW}	correct	1	15792	4
2	16	1	6	4	1	1	2	43	3	3	1	3	2	20	A	1	B_Grouped	1	Latex	1	y	1	y	1	y	1	Y	1	{DOWNARROW}	2	{DOWNARROW}	correct	1	8130	1
2	16	1	6	4	1	1	2	43	3	3	1	3	2	20	A	1	B_Grouped	1	Expired	3	y	1	n	2	n	2	n	2	{UPARROW}	1	{UPARROW}	correct	1	2755	3
2	16	1	6	4	1	1	2	43	3	3	1	3	2	20	A	1	A_Ungrouped	2	Latex	1	n	2	n	2	y	1	n	2	{UPARROW}	1	{UPARROW}	correct	1	14739	2
2	16	1	6	4	1	1	2	43	3	3	1	3	2	20	A	1	A_Ungrouped	2	Sterile	2	n	2	y	1	y	1	n	2	{DOWNARROW}	2	{DOWNARROW}	correct	1	15164	3
2	16	1	6	4	1	1	2	43	3	3	1	3	2	20	A	1	KENDAL	4	Sterile	2	n	2	n	2	y	1	n	2	{DOWNARROW}	2	{DOWNARROW}	correct	1	8375	4
2	16	1	6	4	1	1	2	43	3	3	1	3	2	20	A	1	A_Ungrouped	2	Expired	3	n	2	n	2	y	1	n	2	{UPARROW}	1	{UPARROW}	correct	1	3033	3
2	16	1	6	4	1	1	2	43	3	3	1	3	2	20	A	1	A_Ungrouped	2	Latex	1	n	2	n	2	y	1	y	1	{UPARROW}	1	{UPARROW}	correct	1	2971	4
2	16	1	6	4	1	1	2	43	3	3	1	3	2	20	A	1	B_Grouped	1	Sterile	2	y	1	n	2	n	2	n	2	{UPARROW}	1	{UPARROW}	correct	1	3914	1
2	16	1	6	4	1	1	2	43	3	3	1	3	2	20	A	1	B_Grouped	1	Latex	1	y	1	n	2	y	1	y	1	{UPARROW}	1	{UPARROW}	correct	1	2352	1
2	16	1	6	4	1	1	2	43	3	3	1	3	2	20	A	1	A_Ungrouped	2	Expired	3	n	2	y	1	y	1	Y	1	{DOWNARROW}	2	{DOWNARROW}	correct	1	3480	4
3	17	1	7	2	1	1	2	40	4	1	1	7	1	20	A	1	B_Grouped	1	Sterile	2	y	1	n	2	y	1	y	1	{UPARROW}	1	{UPARROW}	correct	1	4150	1
3	17	1	7	2	1	1	2	40	4	1	1	7	1	20	A	1	A_Ungrouped	2	Expired	3	n	2	n	2	n	2	n	2	{UPARROW}	1	{UPARROW}	correct	1	5666	3
3	17	1	7	2	1	1	2	40	4	1	1	7	1	20	A	1	A_Ungrouped	2	Latex	1	n	2	n	2	y	1	n	2	{UPARROW}	1	{UPARROW}	correct	1	5344	4
3	17	1	7	2	1	1	2	40	4	1	1	7	1	20	A	1	B_Grouped	1	Latex	1	y	1	n	2	y	1	n	2	{UPARROW}	1	{UPARROW}	correct	1	5151	2
3	17	1	7	2	1	1	2	40	4	1	1	7	1	20	A	1	B_Grouped	1	Expired	3	y	1	y	1	y	1	Y	1	{DOWNARROW}	2	{DOWNARROW}	correct	1	4964	3
3	17	1	7	2	1	1	2	40	4	1	1	7	1	20	A	1	A_Ungrouped	2	Expired	3	n	2	y	1	n	2	n	2	{DOWNARROW}	2	{DOWNARROW}	correct	1	4719	4
3	17	1	7	2	1	1	2	40	4	1	1	7	1	20	A	1	A_Ungrouped	2	Sterile	2	n	2	y	1	y	1	n	2	{DOWNARROW}	2	{DOWNARROW}	correct	1	6318	3
3	17	1	7	2	1	1	2	40	4	1	1	7	1	20	A	1	AMSINO	3	Expired	3	n	2	n	2	n	2	n	2	{DOWNARROW}	2	{DOWNARROW}	correct	1	6651	2
3	17	1	7	2	1	1	2	40	4	1	1	7	1	20	A	1	A_Ungrouped	2	Latex	1	n	2	n	2	n	2	Y	1	{UPARROW}	1	{UPARROW}	correct	1	14773	4
3	17	1	7	2	1	1	2	40	4	1	1	7	1	20	A	1	B_Grouped	1	Expired	3	y	1	y	1	n	2	n	2	{DOWNARROW}	2	{DOWNARROW}	correct	1	8105	3
3	17	1	7	2	1	1	2	40	4	1	1	7	1	20	A	1	B_Grouped	1	Sterile	2	y	1	n	2	n	2	n	2	{UPARROW}	1	{UPARROW}	correct	1	6105	2
3	17	1	7	2	1	1	2	40	4	1	1	7	1	20	A	1	B_Grouped	1	Latex	1	y	1	y	1	n	2	y	1	{DOWNARROW}	2	{DOWNARROW}	correct	1	11117	2
3	17	1	7	2	1	1	2	40	4	1	1	7	1	20	A	1	B_Grouped	1	Latex	1	y	1	y	1	n	2	n	2	{DOWNARROW}	2	{DOWNARROW}	correct	1	7305	1
3	17	1	7	2	1	1	2	40	4	1	1	7	1	20	A	1	KENDAL	4	Sterile	2	n	2	n	2	y	1	n	2	{DOWNARROW}	2	{DOWNARROW}	correct	1	7384	4
3	17	1	7	2	1	1	2	40	4	1	1	7	1	20	A	1	B_Grouped	1	Sterile	2	y	1	y	1	y	1	Y	1	{DOWNARROW}	2	{DOWNARROW}	correct	1	11005	2
3	17	1	7	2	1	1	2	40	4	1	1	7	1	20	A	1	B_Grouped	1	Expired	3	y	1	n	2	n	2	n	2	{UPARROW}	1	{UPARROW}	correct	1	3626	4
3	17	1	7	2	1	1	2	40	4	1	1	7	1	20	A	1	B_Grouped	1	Expired	3	y	1	n	2	y	1	n	2	{UPARROW}	1	{UPARROW}	correct	1	3229	2
3	17	1	7	2	1	1	2	40	4	1	1	7	1	20	A	1	A_Ungrouped	2	Expired	3	n	2	n	2	y	1	n	2	{UPARROW}	1	{UPARROW}	correct	1	8281	3
3	17	1	7	2	1	1	2	40	4	1	1	7	1	20	A	1	A_Ungrouped	2	Expired	3	n	2	n	2	n	2	Y	1	{UPARROW}	1	{UPARROW}	correct	1	8281	2
3	17	1	7	2	1	1	2	40	4	1	1	7	1	20	A	1	A_Ungrouped	2	Sterile	2	n	2	n	2	y	1	y	1	{UPARROW}	1	{UPARROW}	correct	1	7474	1
3	17	1	7	2	1	1	2	40	4	1	1	7	1	20	A	1	A_Ungrouped	2	Latex	1	n	2	y	1	n	2	n	2	{DOWNARROW}	2	{DOWNARROW}	correct	1	6841	3
3	17	1	7	2	1	1	2	40	4	1	1	7	1	20	A	1	A_Ungrouped	2	Expired	3	n	2	y	1	y	1	n	2	{DOWNARROW}	2	{DOWNARROW}	correct	1	4900	1
3	17	1	7	2	1	1	2	40	4	1	1	7	1	20	A	1	B_Grouped	1	Expired	3	y	1	y	1	n	2	y	1	{DOWNARROW}	2	{DOWNARROW}	correct	1	3365	2
3	17	1	7	2	1	1	2	40	4	1	1	7	1	20	A	1	B_Grouped	1	Sterile	2	y	1	n	2	y	1	n	2	{UPARROW}	1	{UPARROW}	correct	1	4837	3
3	17	1	7	2	1	1	2	40	4	1	1	7	1	20	A	1	A_Ungrouped	2	Latex	1	n	2	n	2	y	1	y	1	{UPARROW}	1	{UPARROW}	correct	1	4322	1
3	17	1	7	2	1	1	2	40	4	1	1	7	1	20	A	1	A_Ungrouped	2	Expired	3	n	2	n	2	y	1	y	1	{UPARROW}	1	{UPARROW}	correct	1	10409	3
3	17	1	7	2	1	1	2	40	4	1	1	7	1	20	A	1	A_Ungrouped	2	Latex	1	n	2	y	1	n	2	y	1	{DOWNARROW}	2	{DOWNARROW}	correct	1	6618	4
3	17	1	7	2	1	1	2	40	4	1	1	7	1	20	A	1	A_Ungrouped	2	Sterile	2	n	2	y	1	n	2	n	2	{DOWNARROW}	2	{DOWNARROW}	correct	1	15362	2
3	17	1	7	2	1	1	2	40	4	1	1	7	1	20	A	1	B_Grouped	1	Sterile	2	y	1	y	1	n	2	n	2	{DOWNARROW}	2	{DOWNARROW}	correct	1	5791	4
3	17	1	7	2	1	1	2	40	4	1	1	7	1	20	A	1	B_Grouped	1	Latex	1	y	1	n	2	y	1	y	1	{UPARROW}	1	{UPARROW}	correct	1	12662	1
3	17	1	7	2	1	1	2	40	4	1	1	7	1	20	A	1	AMSINO	3	Latex	1	n	2	n	2	n	2	n	2	{DOWNARROW}	2	{DOWNARROW}	correct	1	7291	1
3	17	1	7	2	1	1	2	40	4	1	1	7	1	20	A	1	B_Grouped	1	Latex	1	y	1	y	1	y	1	n	2	{DOWNARROW}	2	{DOWNARROW}	correct	1	5328	3
3	17	1	7	2	1	1	2	40	4	1	1	7	1	20	A	1	AMSINO	3	Sterile	2	n	2	n	2	n	2	n	2	{UPARROW}	1	{UPARROW}	correct	1	29193	2
3	17	1	7	2	1	1	2	40	4	1	1	7	1	20	A	1	B_Grouped	1	Sterile	2	y	1	y	1	n	2	y	1	{DOWNARROW}	2	{DOWNARROW}	correct	1	4483	2
3	17	1	7	2	1	1	2	40	4	1	1	7	1	20	A	1	B_Grouped	1	Expired	3	y	1	y	1	y	1	n	2	{DOWNARROW}	2	{DOWNARROW}	correct	1	6381	4
3	17	1	7	2	1	1	2	40	4	1	1	7	1	20	A	1	KENDAL	4	Latex	1	n	2	y	1	n	2	n	2	{UPARROW}	1	{UPARROW}	correct	1	10705	3
3	17	1	7	2	1	1	2	40	4	1	1	7	1	20	A	1	A_Ungrouped	2	Expired	3	n	2	y	1	n	2	y	1	{DOWNARROW}	2	{DOWNARROW}	correct	1	2024	3
3	17	1	7	2	1	1	2	40	4	1	1	7	1	20	A	1	B_Grouped	1	Latex	1	y	1	y	1	y	1	Y	1	{DOWNARROW}	2	{DOWNARROW}	correct	1	1998	3
3	17	1	7	2	1	1	2	40	4	1	1	7	1	20	A	1	B_Grouped	1	Latex	1	y	1	n	2	n	2	Y	1	{UPARROW}	1	{UPARROW}	correct	1	5607	3
3	17	1	7	2	1	1	2	40	4	1	1	7	1	20	A	1	A_Ungrouped	2	Latex	1	n	2	y	1	y	1	Y	1	{DOWNARROW}	2	{DOWNARROW}	correct	1	3726	2
3	17	1	7	2	1	1	2	40	4	1	1	7	1	20	A	1	B_Grouped	1	Sterile	2	y	1	n	2	n	2	Y	1	{UPARROW}	1	{UPARROW}	correct	1	3675	4
3	17	1	7	2	1	1	2	40	4	1	1	7	1	20	A	1	A_Ungrouped	2	Sterile	2	n	2	y	1	y	1	Y	1	{DOWNARROW}	2	{DOWNARROW}	correct	1	2611	3
3	17	1	7	2	1	1	2	40	4	1	1	7	1	20	A	1	A_Ungrouped	2	Expired	3	n	2	y	1	y	1	Y	1	{DOWNARROW}	2	{DOWNARROW}	correct	1	5598	3
3	17	1	7	2	1	1	2	40	4	1	1	7	1	20	A	1	A_Ungrouped	2	Sterile	2	n	2	n	2	n	2	Y	1	{UPARROW}	1	{UPARROW}	correct	1	3671	4
3	17	1	7	2	1	1	2	40	4	1	1	7	1	20	A	1	A_Ungrouped	2	Sterile	2	n	2	n	2	n	2	n	2	{UPARROW}	1	{UPARROW}	correct	1	7835	3
3	17	1	7	2	1	1	2	40	4	1	1	7	1	20	A	1	A_Ungrouped	2	Latex	1	n	2	n	2	n	2	n	2	{UPARROW}	1	{UPARROW}	correct	1	4336	3
3	17	1	7	2	1	1	2	40	4	1	1	7	1	20	A	1	A_Ungrouped	2	Sterile	2	n	2	y	1	n	2	y	1	{DOWNARROW}	2	{DOWNARROW}	correct	1	3437	3
3	17	1	7	2	1	1	2	40	4	1	1	7	1	20	A	1	B_Grouped	1	Sterile	2	y	1	y	1	y	1	n	2	{DOWNARROW}	2	{DOWNARROW}	correct	1	15594	3
3	17	1	7	2	1	1	2	40	4	1	1	7	1	20	A	1	A_Ungrouped	2	Latex	1	n	2	y	1	y	1	n	2	{DOWNARROW}	2	{DOWNARROW}	correct	1	2570	3
3	17	1	7	2	1	1	2	40	4	1	1	7	1	20	A	1	A_Ungrouped	2	Sterile	2	n	2	n	2	y	1	n	2	{UPARROW}	1	{UPARROW}	correct	1	4689	1
3	17	1	7	2	1	1	2	40	4	1	1	7	1	20	A	1	KENDAL	4	Expired	3	n	2	n	2	y	1	n	2	{UPARROW}	1	{UPARROW}	correct	1	6970	1
3	17	1	7	2	1	1	2	40	4	1	1	7	1	20	A	1	B_Grouped	1	Expired	3	y	1	n	2	y	1	y	1	{UPARROW}	1	{UPARROW}	correct	1	4087	1
3	17	1	7	2	1	1	2	40	4	1	1	7	1	20	A	1	B_Grouped	1	Latex	1	y	1	n	2	n	2	n	2	{UPARROW}	1	{UPARROW}	correct	1	9324	4
3	17	1	7	2	1	1	2	40	4	1	1	7	1	20	A	1	B_Grouped	1	Expired	3	y	1	n	2	n	2	Y	1	{UPARROW}	1	{UPARROW}	correct	1	5384	1
4	18	1	8	1	1	1	1	45	3	2	1	1	2	27	A	1	A_Ungrouped	2	Latex	1	n	2	y	1	n	2	y	1	{DOWNARROW}	2	{DOWNARROW}	correct	1	10714	3
4	18	1	8	1	1	1	1	45	3	2	1	1	2	27	A	1	A_Ungrouped	2	Expired	3	n	2	n	2	y	1	n	2	{UPARROW}	1	{UPARROW}	correct	1	7221	4
4	18	1	8	1	1	1	1	45	3	2	1	1	2	27	A	1	B_Grouped	1	Sterile	2	y	1	n	2	n	2	Y	1	{UPARROW}	1	{UPARROW}	correct	1	7223	3
4	18	1	8	1	1	1	1	45	3	2	1	1	2	27	A	1	A_Ungrouped	2	Sterile	2	n	2	n	2	y	1	n	2	{UPARROW}	1	{UPARROW}	correct	1	7093	3
4	18	1	8	1	1	1	1	45	3	2	1	1	2	27	A	1	A_Ungrouped	2	Sterile	2	n	2	y	1	n	2	y	1	{DOWNARROW}	2	{DOWNARROW}	correct	1	6098	2
4	18	1	8	1	1	1	1	45	3	2	1	1	2	27	A	1	A_Ungrouped	2	Sterile	2	n	2	n	2	y	1	y	1	{UPARROW}	1	{UPARROW}	correct	1	1388	4
4	18	1	8	1	1	1	1	45	3	2	1	1	2	27	A	1	B_Grouped	1	Sterile	2	y	1	y	1	y	1	Y	1	{DOWNARROW}	2	{DOWNARROW}	correct	1	1347	3
4	18	1	8	1	1	1	1	45	3	2	1	1	2	27	A	1	B_Grouped	1	Expired	3	y	1	y	1	y	1	Y	1	{DOWNARROW}	2	{UPARROW}	FALSE	2	1102	1
4	18	1	8	1	1	1	1	45	3	2	1	1	2	27	A	1	A_Ungrouped	2	Sterile	2	n	2	y	1	n	2	n	2	{DOWNARROW}	2	{DOWNARROW}	correct	1	4745	4
4	18	1	8	1	1	1	1	45	3	2	1	1	2	27	A	1	A_Ungrouped	2	Expired	3	n	2	n	2	y	1	y	1	{UPARROW}	1	{UPARROW}	correct	1	1122	3
4	18	1	8	1	1	1	1	45	3	2	1	1	2	27	A	1	B_Grouped	1	Latex	1	y	1	n	2	y	1	n	2	{UPARROW}	1	{UPARROW}	correct	1	1682	2
4	18	1	8	1	1	1	1	45	3	2	1	1	2	27	A	1	B_Grouped	1	Expired	3	y	1	n	2	y	1	y	1	{UPARROW}	1	{UPARROW}	correct	1	3862	4
4	18	1	8	1	1	1	1	45	3	2	1	1	2	27	A	1	B_Grouped	1	Expired	3	y	1	y	1	n	2	n	2	{DOWNARROW}	2	{DOWNARROW}	correct	1	4896	1
4	18	1	8	1	1	1	1	45	3	2	1	1	2	27	A	1	A_Ungrouped	2	Latex	1	n	2	n	2	y	1	n	2	{UPARROW}	1	{UPARROW}	correct	1	1088	3
4	18	1	8	1	1	1	1	45	3	2	1	1	2	27	A	1	B_Grouped	1	Sterile	2	y	1	y	1	y	1	n	2	{DOWNARROW}	2	{DOWNARROW}	correct	1	3917	2
4	18	1	8	1	1	1	1	45	3	2	1	1	2	27	A	1	AMSINO	3	Sterile	2	n	2	n	2	n	2	n	2	{UPARROW}	1	{UPARROW}	correct	1	16952	3
4	18	1	8	1	1	1	1	45	3	2	1	1	2	27	A	1	A_Ungrouped	2	Sterile	2	n	2	y	1	y	1	n	2	{DOWNARROW}	2	{DOWNARROW}	correct	1	6030	1
4	18	1	8	1	1	1	1	45	3	2	1	1	2	27	A	1	B_Grouped	1	Latex	1	y	1	n	2	y	1	y	1	{UPARROW}	1	{UPARROW}	correct	1	2135	4
4	18	1	8	1	1	1	1	45	3	2	1	1	2	27	A	1	A_Ungrouped	2	Latex	1	n	2	y	1	y	1	n	2	{DOWNARROW}	2	{DOWNARROW}	correct	1	1931	3
4	18	1	8	1	1	1	1	45	3	2	1	1	2	27	A	1	A_Ungrouped	2	Latex	1	n	2	y	1	y	1	Y	1	{DOWNARROW}	2	{DOWNARROW}	correct	1	1564	1
4	18	1	8	1	1	1	1	45	3	2	1	1	2	27	A	1	B_Grouped	1	Latex	1	y	1	y	1	n	2	y	1	{DOWNARROW}	2	{DOWNARROW}	correct	1	1742	2
4	18	1	8	1	1	1	1	45	3	2	1	1	2	27	A	1	A_Ungrouped	2	Expired	3	n	2	y	1	y	1	Y	1	{DOWNARROW}	2	{UPARROW}	FALSE	2	1207	4
4	18	1	8	1	1	1	1	45	3	2	1	1	2	27	A	1	B_Grouped	1	Sterile	2	y	1	y	1	n	2	n	2	{DOWNARROW}	2	{DOWNARROW}	correct	1	2607	3
4	18	1	8	1	1	1	1	45	3	2	1	1	2	27	A	1	A_Ungrouped	2	Expired	3	n	2	y	1	n	2	y	1	{DOWNARROW}	2	{DOWNARROW}	correct	1	3461	3
4	18	1	8	1	1	1	1	45	3	2	1	1	2	27	A	1	KENDAL	4	Latex	1	n	2	y	1	n	2	n	2	{UPARROW}	1	{DOWNARROW}	FALSE	2	22692	2
4	18	1	8	1	1	1	1	45	3	2	1	1	2	27	A	1	B_Grouped	1	Expired	3	y	1	n	2	y	1	n	2	{UPARROW}	1	{UPARROW}	correct	1	7075	3
4	18	1	8	1	1	1	1	45	3	2	1	1	2	27	A	1	B_Grouped	1	Sterile	2	y	1	n	2	y	1	n	2	{UPARROW}	1	{UPARROW}	correct	1	1773	4
4	18	1	8	1	1	1	1	45	3	2	1	1	2	27	A	1	B_Grouped	1	Latex	1	y	1	n	2	n	2	Y	1	{UPARROW}	1	{UPARROW}	correct	1	1680	4
4	18	1	8	1	1	1	1	45	3	2	1	1	2	27	A	1	A_Ungrouped	2	Sterile	2	n	2	y	1	y	1	Y	1	{DOWNARROW}	2	{UPARROW}	FALSE	2	2098	4
4	18	1	8	1	1	1	1	45	3	2	1	1	2	27	A	1	A_Ungrouped	2	Expired	3	n	2	n	2	n	2	n	2	{UPARROW}	1	{UPARROW}	correct	1	3684	4
4	18	1	8	1	1	1	1	45	3	2	1	1	2	27	A	1	B_Grouped	1	Latex	1	y	1	y	1	y	1	Y	1	{DOWNARROW}	2	{DOWNARROW}	correct	1	1559	2
4	18	1	8	1	1	1	1	45	3	2	1	1	2	27	A	1	A_Ungrouped	2	Expired	3	n	2	y	1	n	2	n	2	{DOWNARROW}	2	{DOWNARROW}	correct	1	2677	4
4	18	1	8	1	1	1	1	45	3	2	1	1	2	27	A	1	B_Grouped	1	Latex	1	y	1	y	1	y	1	n	2	{DOWNARROW}	2	{UPARROW}	FALSE	2	4546	4
4	18	1	8	1	1	1	1	45	3	2	1	1	2	27	A	1	AMSINO	3	Latex	1	n	2	n	2	n	2	n	2	{DOWNARROW}	2	{DOWNARROW}	correct	1	32668	3
4	18	1	8	1	1	1	1	45	3	2	1	1	2	27	A	1	B_Grouped	1	Latex	1	y	1	y	1	n	2	n	2	{DOWNARROW}	2	{DOWNARROW}	correct	1	5246	4
4	18	1	8	1	1	1	1	45	3	2	1	1	2	27	A	1	A_Ungrouped	2	Sterile	2	n	2	n	2	n	2	Y	1	{UPARROW}	1	{UPARROW}	correct	1	1355	1
4	18	1	8	1	1	1	1	45	3	2	1	1	2	27	A	1	B_Grouped	1	Expired	3	y	1	n	2	n	2	Y	1	{UPARROW}	1	{UPARROW}	correct	1	3120	3
4	18	1	8	1	1	1	1	45	3	2	1	1	2	27	A	1	KENDAL	4	Expired	3	n	2	n	2	y	1	n	2	{UPARROW}	1	{UPARROW}	correct	1	20022	1
4	18	1	8	1	1	1	1	45	3	2	1	1	2	27	A	1	A_Ungrouped	2	Latex	1	n	2	n	2	y	1	y	1	{UPARROW}	1	{UPARROW}	correct	1	2957	4
4	18	1	8	1	1	1	1	45	3	2	1	1	2	27	A	1	B_Grouped	1	Sterile	2	y	1	n	2	y	1	y	1	{UPARROW}	1	{UPARROW}	correct	1	973	3
4	18	1	8	1	1	1	1	45	3	2	1	1	2	27	A	1	B_Grouped	1	Sterile	2	y	1	n	2	n	2	n	2	{UPARROW}	1	{UPARROW}	correct	1	2061	3
4	18	1	8	1	1	1	1	45	3	2	1	1	2	27	A	1	KENDAL	4	Sterile	2	n	2	n	2	y	1	n	2	{DOWNARROW}	2	{DOWNARROW}	correct	1	3994	1
4	18	1	8	1	1	1	1	45	3	2	1	1	2	27	A	1	B_Grouped	1	Sterile	2	y	1	y	1	n	2	y	1	{DOWNARROW}	2	{DOWNARROW}	correct	1	2597	1
4	18	1	8	1	1	1	1	45	3	2	1	1	2	27	A	1	A_Ungrouped	2	Expired	3	n	2	y	1	y	1	n	2	{DOWNARROW}	2	{DOWNARROW}	correct	1	2107	1
4	18	1	8	1	1	1	1	45	3	2	1	1	2	27	A	1	AMSINO	3	Expired	3	n	2	n	2	n	2	n	2	{DOWNARROW}	2	{DOWNARROW}	correct	1	7351	3
4	18	1	8	1	1	1	1	45	3	2	1	1	2	27	A	1	A_Ungrouped	2	Sterile	2	n	2	n	2	n	2	n	2	{UPARROW}	1	{UPARROW}	correct	1	5110	2
4	18	1	8	1	1	1	1	45	3	2	1	1	2	27	A	1	B_Grouped	1	Expired	3	y	1	n	2	n	2	n	2	{UPARROW}	1	{UPARROW}	correct	1	1959	1
4	18	1	8	1	1	1	1	45	3	2	1	1	2	27	A	1	B_Grouped	1	Latex	1	y	1	n	2	n	2	n	2	{UPARROW}	1	{UPARROW}	correct	1	9343	4
4	18	1	8	1	1	1	1	45	3	2	1	1	2	27	A	1	A_Ungrouped	2	Latex	1	n	2	n	2	n	2	Y	1	{UPARROW}	1	{UPARROW}	correct	1	1770	4
4	18	1	8	1	1	1	1	45	3	2	1	1	2	27	A	1	B_Grouped	1	Expired	3	y	1	y	1	y	1	n	2	{DOWNARROW}	2	{DOWNARROW}	correct	1	2647	2
4	18	1	8	1	1	1	1	45	3	2	1	1	2	27	A	1	A_Ungrouped	2	Expired	3	n	2	n	2	n	2	Y	1	{UPARROW}	1	{UPARROW}	correct	1	4396	3
4	18	1	8	1	1	1	1	45	3	2	1	1	2	27	A	1	B_Grouped	1	Expired	3	y	1	y	1	n	2	y	1	{DOWNARROW}	2	{DOWNARROW}	correct	1	2948	4
4	18	1	8	1	1	1	1	45	3	2	1	1	2	27	A	1	A_Ungrouped	2	Latex	1	n	2	y	1	n	2	n	2	{DOWNARROW}	2	{DOWNARROW}	correct	1	2740	4
4	18	1	8	1	1	1	1	45	3	2	1	1	2	27	A	1	A_Ungrouped	2	Latex	1	n	2	n	2	n	2	n	2	{UPARROW}	1	{UPARROW}	correct	1	32356	1
5	15	1	5	2	1	1	2	53	5	1	1	7	1	30	A	1	B_Grouped	1	Latex	1	y	1	n	2	y	1	y	1	{UPARROW}	1	{UPARROW}	correct	1	3188	4
5	15	1	5	2	1	1	2	53	5	1	1	7	1	30	A	1	B_Grouped	1	Latex	1	y	1	y	1	y	1	Y	1	{DOWNARROW}	2	{DOWNARROW}	correct	1	5503	2
5	15	1	5	2	1	1	2	53	5	1	1	7	1	30	A	1	A_Ungrouped	2	Expired	3	n	2	n	2	n	2	n	2	{UPARROW}	1	{UPARROW}	correct	1	2077	2
5	15	1	5	2	1	1	2	53	5	1	1	7	1	30	A	1	A_Ungrouped	2	Sterile	2	n	2	n	2	y	1	y	1	{UPARROW}	1	{UPARROW}	correct	1	13130	4
5	15	1	5	2	1	1	2	53	5	1	1	7	1	30	A	1	A_Ungrouped	2	Latex	1	n	2	y	1	n	2	y	1	{DOWNARROW}	2	{DOWNARROW}	correct	1	7259	1
5	15	1	5	2	1	1	2	53	5	1	1	7	1	30	A	1	A_Ungrouped	2	Latex	1	n	2	n	2	y	1	n	2	{UPARROW}	1	{UPARROW}	correct	1	19228	3
5	15	1	5	2	1	1	2	53	5	1	1	7	1	30	A	1	B_Grouped	1	Sterile	2	y	1	y	1	y	1	Y	1	{DOWNARROW}	2	{DOWNARROW}	correct	1	6889	3
5	15	1	5	2	1	1	2	53	5	1	1	7	1	30	A	1	A_Ungrouped	2	Expired	3	n	2	y	1	y	1	Y	1	{DOWNARROW}	2	{DOWNARROW}	correct	1	4539	4
5	15	1	5	2	1	1	2	53	5	1	1	7	1	30	A	1	KENDAL	4	Latex	1	n	2	y	1	n	2	n	2	{UPARROW}	1	{UPARROW}	correct	1	2648	3
5	15	1	5	2	1	1	2	53	5	1	1	7	1	30	A	1	KENDAL	4	Sterile	2	n	2	n	2	y	1	n	2	{DOWNARROW}	2	{DOWNARROW}	correct	1	6291	4
5	15	1	5	2	1	1	2	53	5	1	1	7	1	30	A	1	A_Ungrouped	2	Latex	1	n	2	y	1	n	2	n	2	{DOWNARROW}	2	{DOWNARROW}	correct	1	12806	1
5	15	1	5	2	1	1	2	53	5	1	1	7	1	30	A	1	B_Grouped	1	Latex	1	y	1	y	1	n	2	n	2	{DOWNARROW}	2	{DOWNARROW}	correct	1	8877	4
5	15	1	5	2	1	1	2	53	5	1	1	7	1	30	A	1	A_Ungrouped	2	Sterile	2	n	2	y	1	y	1	n	2	{DOWNARROW}	2	{DOWNARROW}	correct	1	5870	3
5	15	1	5	2	1	1	2	53	5	1	1	7	1	30	A	1	B_Grouped	1	Latex	1	y	1	y	1	n	2	y	1	{DOWNARROW}	2	{DOWNARROW}	correct	1	9335	1
5	15	1	5	2	1	1	2	53	5	1	1	7	1	30	A	1	B_Grouped	1	Expired	3	y	1	n	2	n	2	Y	1	{UPARROW}	1	{UPARROW}	correct	1	5505	2
5	15	1	5	2	1	1	2	53	5	1	1	7	1	30	A	1	A_Ungrouped	2	Expired	3	n	2	y	1	y	1	n	2	{DOWNARROW}	2	{DOWNARROW}	correct	1	5811	1
5	15	1	5	2	1	1	2	53	5	1	1	7	1	30	A	1	A_Ungrouped	2	Latex	1	n	2	y	1	y	1	Y	1	{DOWNARROW}	2	{DOWNARROW}	correct	1	5841	1
5	15	1	5	2	1	1	2	53	5	1	1	7	1	30	A	1	A_Ungrouped	2	Expired	3	n	2	n	2	n	2	Y	1	{UPARROW}	1	{UPARROW}	correct	1	5414	3
5	15	1	5	2	1	1	2	53	5	1	1	7	1	30	A	1	A_Ungrouped	2	Expired	3	n	2	n	2	y	1	y	1	{UPARROW}	1	{UPARROW}	correct	1	2321	3
5	15	1	5	2	1	1	2	53	5	1	1	7	1	30	A	1	B_Grouped	1	Expired	3	y	1	y	1	n	2	y	1	{DOWNARROW}	2	{DOWNARROW}	correct	1	4913	2
5	15	1	5	2	1	1	2	53	5	1	1	7	1	30	A	1	A_Ungrouped	2	Sterile	2	n	2	y	1	n	2	y	1	{DOWNARROW}	2	{DOWNARROW}	correct	1	14765	1
5	15	1	5	2	1	1	2	53	5	1	1	7	1	30	A	1	B_Grouped	1	Sterile	2	y	1	y	1	n	2	y	1	{DOWNARROW}	2	{DOWNARROW}	correct	1	3415	1
5	15	1	5	2	1	1	2	53	5	1	1	7	1	30	A	1	B_Grouped	1	Sterile	2	y	1	n	2	n	2	n	2	{UPARROW}	1	{UPARROW}	correct	1	3701	1
5	15	1	5	2	1	1	2	53	5	1	1	7	1	30	A	1	B_Grouped	1	Sterile	2	y	1	y	1	n	2	n	2	{DOWNARROW}	2	{DOWNARROW}	correct	1	4672	3
5	15	1	5	2	1	1	2	53	5	1	1	7	1	30	A	1	B_Grouped	1	Latex	1	y	1	n	2	n	2	Y	1	{UPARROW}	1	{UPARROW}	correct	1	3598	1
5	15	1	5	2	1	1	2	53	5	1	1	7	1	30	A	1	A_Ungrouped	2	Sterile	2	n	2	n	2	n	2	n	2	{UPARROW}	1	{UPARROW}	correct	1	8462	3
5	15	1	5	2	1	1	2	53	5	1	1	7	1	30	A	1	B_Grouped	1	Latex	1	y	1	n	2	n	2	n	2	{UPARROW}	1	{UPARROW}	correct	1	19177	3
5	15	1	5	2	1	1	2	53	5	1	1	7	1	30	A	1	A_Ungrouped	2	Sterile	2	n	2	y	1	y	1	Y	1	{DOWNARROW}	2	{DOWNARROW}	correct	1	6292	1
5	15	1	5	2	1	1	2	53	5	1	1	7	1	30	A	1	B_Grouped	1	Expired	3	y	1	n	2	y	1	n	2	{UPARROW}	1	{UPARROW}	correct	1	6007	1
5	15	1	5	2	1	1	2	53	5	1	1	7	1	30	A	1	B_Grouped	1	Latex	1	y	1	y	1	y	1	n	2	{DOWNARROW}	2	{DOWNARROW}	correct	1	7340	1
5	15	1	5	2	1	1	2	53	5	1	1	7	1	30	A	1	B_Grouped	1	Expired	3	y	1	n	2	n	2	n	2	{UPARROW}	1	{UPARROW}	correct	1	3062	4
5	15	1	5	2	1	1	2	53	5	1	1	7	1	30	A	1	B_Grouped	1	Expired	3	y	1	n	2	y	1	y	1	{UPARROW}	1	{UPARROW}	correct	1	5119	1
5	15	1	5	2	1	1	2	53	5	1	1	7	1	30	A	1	B_Grouped	1	Sterile	2	y	1	y	1	y	1	n	2	{DOWNARROW}	2	{DOWNARROW}	correct	1	6265	4
5	15	1	5	2	1	1	2	53	5	1	1	7	1	30	A	1	A_Ungrouped	2	Sterile	2	n	2	n	2	y	1	n	2	{UPARROW}	1	{UPARROW}	correct	1	2877	4
5	15	1	5	2	1	1	2	53	5	1	1	7	1	30	A	1	A_Ungrouped	2	Sterile	2	n	2	n	2	n	2	Y	1	{UPARROW}	1	{UPARROW}	correct	1	7008	2
5	15	1	5	2	1	1	2	53	5	1	1	7	1	30	A	1	B_Grouped	1	Latex	1	y	1	n	2	y	1	n	2	{UPARROW}	1	{UPARROW}	correct	1	6393	3
5	15	1	5	2	1	1	2	53	5	1	1	7	1	30	A	1	AMSINO	3	Expired	3	n	2	n	2	n	2	n	2	{DOWNARROW}	2	{DOWNARROW}	correct	1	4971	2
5	15	1	5	2	1	1	2	53	5	1	1	7	1	30	A	1	A_Ungrouped	2	Sterile	2	n	2	y	1	n	2	n	2	{DOWNARROW}	2	{DOWNARROW}	correct	1	7133	3
5	15	1	5	2	1	1	2	53	5	1	1	7	1	30	A	1	KENDAL	4	Expired	3	n	2	n	2	y	1	n	2	{UPARROW}	1	{UPARROW}	correct	1	8873	4
5	15	1	5	2	1	1	2	53	5	1	1	7	1	30	A	1	A_Ungrouped	2	Expired	3	n	2	n	2	y	1	n	2	{UPARROW}	1	{UPARROW}	correct	1	3182	1
5	15	1	5	2	1	1	2	53	5	1	1	7	1	30	A	1	B_Grouped	1	Sterile	2	y	1	n	2	y	1	y	1	{UPARROW}	1	{UPARROW}	correct	1	2611	2
5	15	1	5	2	1	1	2	53	5	1	1	7	1	30	A	1	B_Grouped	1	Sterile	2	y	1	n	2	y	1	n	2	{UPARROW}	1	{UPARROW}	correct	1	2696	4
5	15	1	5	2	1	1	2	53	5	1	1	7	1	30	A	1	A_Ungrouped	2	Latex	1	n	2	n	2	y	1	y	1	{UPARROW}	1	{UPARROW}	correct	1	2896	2
5	15	1	5	2	1	1	2	53	5	1	1	7	1	30	A	1	B_Grouped	1	Sterile	2	y	1	n	2	n	2	Y	1	{UPARROW}	1	{UPARROW}	correct	1	2814	2
5	15	1	5	2	1	1	2	53	5	1	1	7	1	30	A	1	A_Ungrouped	2	Latex	1	n	2	n	2	n	2	Y	1	{UPARROW}	1	{UPARROW}	correct	1	2924	3
5	15	1	5	2	1	1	2	53	5	1	1	7	1	30	A	1	B_Grouped	1	Expired	3	y	1	y	1	n	2	n	2	{DOWNARROW}	2	{DOWNARROW}	correct	1	2294	4
5	15	1	5	2	1	1	2	53	5	1	1	7	1	30	A	1	A_Ungrouped	2	Expired	3	n	2	y	1	n	2	y	1	{DOWNARROW}	2	{DOWNARROW}	correct	1	4790	4
5	15	1	5	2	1	1	2	53	5	1	1	7	1	30	A	1	B_Grouped	1	Expired	3	y	1	y	1	y	1	Y	1	{DOWNARROW}	2	{DOWNARROW}	correct	1	2372	4
5	15	1	5	2	1	1	2	53	5	1	1	7	1	30	A	1	A_Ungrouped	2	Latex	1	n	2	n	2	n	2	n	2	{UPARROW}	1	{UPARROW}	correct	1	6691	2
5	15	1	5	2	1	1	2	53	5	1	1	7	1	30	A	1	B_Grouped	1	Expired	3	y	1	y	1	y	1	n	2	{DOWNARROW}	2	{DOWNARROW}	correct	1	2751	4
5	15	1	5	2	1	1	2	53	5	1	1	7	1	30	A	1	A_Ungrouped	2	Latex	1	n	2	y	1	y	1	n	2	{DOWNARROW}	2	{DOWNARROW}	correct	1	3741	2
5	15	1	5	2	1	1	2	53	5	1	1	7	1	30	A	1	A_Ungrouped	2	Expired	3	n	2	y	1	n	2	n	2	{DOWNARROW}	2	{DOWNARROW}	correct	1	4181	4
5	15	1	5	2	1	1	2	53	5	1	1	7	1	30	A	1	AMSINO	3	Latex	1	n	2	n	2	n	2	n	2	{DOWNARROW}	2	{DOWNARROW}	correct	1	7077	3
5	15	1	5	2	1	1	2	53	5	1	1	7	1	30	A	1	AMSINO	3	Sterile	2	n	2	n	2	n	2	n	2	{UPARROW}	1	{UPARROW}	correct	1	2837	3
6	16	1	6	2	1	1	2	41	5	1	1	7	1	8	A	1	A_Ungrouped	2	Sterile	2	n	2	n	2	n	2	Y	1	{UPARROW}	1	{UPARROW}	correct	1	4244	1
6	16	1	6	2	1	1	2	41	5	1	1	7	1	8	A	1	B_Grouped	1	Latex	1	y	1	y	1	n	2	y	1	{DOWNARROW}	2	{DOWNARROW}	correct	1	7580	1
6	16	1	6	2	1	1	2	41	5	1	1	7	1	8	A	1	B_Grouped	1	Expired	3	y	1	y	1	y	1	Y	1	{DOWNARROW}	2	{DOWNARROW}	correct	1	4476	2
6	16	1	6	2	1	1	2	41	5	1	1	7	1	8	A	1	B_Grouped	1	Latex	1	y	1	n	2	y	1	n	2	{UPARROW}	1	{UPARROW}	correct	1	4820	1
6	16	1	6	2	1	1	2	41	5	1	1	7	1	8	A	1	B_Grouped	1	Sterile	2	y	1	y	1	y	1	Y	1	{DOWNARROW}	2	{DOWNARROW}	correct	1	4231	2
6	16	1	6	2	1	1	2	41	5	1	1	7	1	8	A	1	A_Ungrouped	2	Latex	1	n	2	y	1	n	2	n	2	{DOWNARROW}	2	{DOWNARROW}	correct	1	7533	2
6	16	1	6	2	1	1	2	41	5	1	1	7	1	8	A	1	B_Grouped	1	Latex	1	y	1	y	1	y	1	Y	1	{DOWNARROW}	2	{DOWNARROW}	correct	1	4346	3
6	16	1	6	2	1	1	2	41	5	1	1	7	1	8	A	1	B_Grouped	1	Latex	1	y	1	n	2	n	2	n	2	{UPARROW}	1	{UPARROW}	correct	1	5038	2
6	16	1	6	2	1	1	2	41	5	1	1	7	1	8	A	1	B_Grouped	1	Sterile	2	y	1	y	1	n	2	y	1	{DOWNARROW}	2	{DOWNARROW}	correct	1	2920	4
6	16	1	6	2	1	1	2	41	5	1	1	7	1	8	A	1	AMSINO	3	Sterile	2	n	2	n	2	n	2	n	2	{UPARROW}	1	{UPARROW}	correct	1	4796	4
6	16	1	6	2	1	1	2	41	5	1	1	7	1	8	A	1	B_Grouped	1	Latex	1	y	1	y	1	n	2	n	2	{DOWNARROW}	2	{DOWNARROW}	correct	1	5066	1
6	16	1	6	2	1	1	2	41	5	1	1	7	1	8	A	1	B_Grouped	1	Expired	3	y	1	n	2	y	1	y	1	{UPARROW}	1	{UPARROW}	correct	1	2869	2
6	16	1	6	2	1	1	2	41	5	1	1	7	1	8	A	1	A_Ungrouped	2	Latex	1	n	2	n	2	n	2	n	2	{UPARROW}	1	{UPARROW}	correct	1	3622	1
6	16	1	6	2	1	1	2	41	5	1	1	7	1	8	A	1	KENDAL	4	Sterile	2	n	2	n	2	y	1	n	2	{DOWNARROW}	2	{DOWNARROW}	correct	1	7958	3
6	16	1	6	2	1	1	2	41	5	1	1	7	1	8	A	1	AMSINO	3	Latex	1	n	2	n	2	n	2	n	2	{DOWNARROW}	2	{DOWNARROW}	correct	1	5502	1
6	16	1	6	2	1	1	2	41	5	1	1	7	1	8	A	1	A_Ungrouped	2	Latex	1	n	2	n	2	n	2	Y	1	{UPARROW}	1	{UPARROW}	correct	1	7823	4
6	16	1	6	2	1	1	2	41	5	1	1	7	1	8	A	1	B_Grouped	1	Sterile	2	y	1	n	2	n	2	Y	1	{UPARROW}	1	{UPARROW}	correct	1	1627	3
6	16	1	6	2	1	1	2	41	5	1	1	7	1	8	A	1	A_Ungrouped	2	Sterile	2	n	2	n	2	y	1	y	1	{UPARROW}	1	{UPARROW}	correct	1	1770	3
6	16	1	6	2	1	1	2	41	5	1	1	7	1	8	A	1	B_Grouped	1	Latex	1	y	1	n	2	n	2	Y	1	{UPARROW}	1	{UPARROW}	correct	1	4658	4
6	16	1	6	2	1	1	2	41	5	1	1	7	1	8	A	1	A_Ungrouped	2	Expired	3	n	2	n	2	y	1	n	2	{UPARROW}	1	{UPARROW}	correct	1	2365	4
6	16	1	6	2	1	1	2	41	5	1	1	7	1	8	A	1	A_Ungrouped	2	Expired	3	n	2	y	1	y	1	n	2	{DOWNARROW}	2	{DOWNARROW}	correct	1	3128	3
6	16	1	6	2	1	1	2	41	5	1	1	7	1	8	A	1	A_Ungrouped	2	Sterile	2	n	2	y	1	n	2	y	1	{DOWNARROW}	2	{DOWNARROW}	correct	1	52117	2
6	16	1	6	2	1	1	2	41	5	1	1	7	1	8	A	1	B_Grouped	1	Latex	1	y	1	n	2	y	1	y	1	{UPARROW}	1	{UPARROW}	correct	1	2983	4
6	16	1	6	2	1	1	2	41	5	1	1	7	1	8	A	1	B_Grouped	1	Expired	3	y	1	y	1	y	1	n	2	{DOWNARROW}	2	{DOWNARROW}	correct	1	2809	1
6	16	1	6	2	1	1	2	41	5	1	1	7	1	8	A	1	A_Ungrouped	2	Expired	3	n	2	y	1	y	1	Y	1	{DOWNARROW}	2	{DOWNARROW}	correct	1	3060	3
6	16	1	6	2	1	1	2	41	5	1	1	7	1	8	A	1	A_Ungrouped	2	Sterile	2	n	2	n	2	y	1	n	2	{UPARROW}	1	{UPARROW}	correct	1	4773	2
6	16	1	6	2	1	1	2	41	5	1	1	7	1	8	A	1	AMSINO	3	Expired	3	n	2	n	2	n	2	n	2	{DOWNARROW}	2	{DOWNARROW}	correct	1	4575	2
6	16	1	6	2	1	1	2	41	5	1	1	7	1	8	A	1	B_Grouped	1	Sterile	2	y	1	y	1	y	1	n	2	{DOWNARROW}	2	{DOWNARROW}	correct	1	12653	2
6	16	1	6	2	1	1	2	41	5	1	1	7	1	8	A	1	A_Ungrouped	2	Expired	3	n	2	y	1	n	2	y	1	{DOWNARROW}	2	{DOWNARROW}	correct	1	5097	2
6	16	1	6	2	1	1	2	41	5	1	1	7	1	8	A	1	B_Grouped	1	Sterile	2	y	1	y	1	n	2	n	2	{DOWNARROW}	2	{DOWNARROW}	correct	1	8746	3
6	16	1	6	2	1	1	2	41	5	1	1	7	1	8	A	1	B_Grouped	1	Expired	3	y	1	n	2	n	2	Y	1	{UPARROW}	1	{UPARROW}	correct	1	1761	4
6	16	1	6	2	1	1	2	41	5	1	1	7	1	8	A	1	B_Grouped	1	Latex	1	y	1	y	1	y	1	n	2	{DOWNARROW}	2	{DOWNARROW}	correct	1	2600	2
6	16	1	6	2	1	1	2	41	5	1	1	7	1	8	A	1	A_Ungrouped	2	Latex	1	n	2	y	1	y	1	Y	1	{DOWNARROW}	2	{DOWNARROW}	correct	1	4489	1
6	16	1	6	2	1	1	2	41	5	1	1	7	1	8	A	1	B_Grouped	1	Expired	3	y	1	n	2	y	1	n	2	{UPARROW}	1	{UPARROW}	correct	1	2711	1
6	16	1	6	2	1	1	2	41	5	1	1	7	1	8	A	1	B_Grouped	1	Expired	3	y	1	y	1	n	2	y	1	{DOWNARROW}	2	{DOWNARROW}	correct	1	2503	4
6	16	1	6	2	1	1	2	41	5	1	1	7	1	8	A	1	A_Ungrouped	2	Latex	1	n	2	n	2	y	1	y	1	{UPARROW}	1	{UPARROW}	correct	1	2067	3
6	16	1	6	2	1	1	2	41	5	1	1	7	1	8	A	1	A_Ungrouped	2	Expired	3	n	2	n	2	n	2	n	2	{UPARROW}	1	{UPARROW}	correct	1	2030	4
6	16	1	6	2	1	1	2	41	5	1	1	7	1	8	A	1	A_Ungrouped	2	Latex	1	n	2	n	2	y	1	n	2	{UPARROW}	1	{UPARROW}	correct	1	2604	4
6	16	1	6	2	1	1	2	41	5	1	1	7	1	8	A	1	A_Ungrouped	2	Latex	1	n	2	y	1	y	1	n	2	{DOWNARROW}	2	{DOWNARROW}	correct	1	2009	3
6	16	1	6	2	1	1	2	41	5	1	1	7	1	8	A	1	A_Ungrouped	2	Sterile	2	n	2	n	2	n	2	n	2	{UPARROW}	1	{UPARROW}	correct	1	5614	1
6	16	1	6	2	1	1	2	41	5	1	1	7	1	8	A	1	A_Ungrouped	2	Expired	3	n	2	y	1	n	2	n	2	{DOWNARROW}	2	{DOWNARROW}	correct	1	3051	2
6	16	1	6	2	1	1	2	41	5	1	1	7	1	8	A	1	A_Ungrouped	2	Expired	3	n	2	n	2	y	1	y	1	{UPARROW}	1	{UPARROW}	correct	1	2823	4
6	16	1	6	2	1	1	2	41	5	1	1	7	1	8	A	1	A_Ungrouped	2	Sterile	2	n	2	y	1	n	2	n	2	{DOWNARROW}	2	{DOWNARROW}	correct	1	3076	1
6	16	1	6	2	1	1	2	41	5	1	1	7	1	8	A	1	B_Grouped	1	Sterile	2	y	1	n	2	n	2	n	2	{UPARROW}	1	{UPARROW}	correct	1	3499	4
6	16	1	6	2	1	1	2	41	5	1	1	7	1	8	A	1	A_Ungrouped	2	Expired	3	n	2	n	2	n	2	Y	1	{UPARROW}	1	{UPARROW}	correct	1	3028	2
6	16	1	6	2	1	1	2	41	5	1	1	7	1	8	A	1	A_Ungrouped	2	Sterile	2	n	2	y	1	y	1	n	2	{DOWNARROW}	2	{DOWNARROW}	correct	1	5782	1
6	16	1	6	2	1	1	2	41	5	1	1	7	1	8	A	1	B_Grouped	1	Expired	3	y	1	y	1	n	2	n	2	{DOWNARROW}	2	{DOWNARROW}	correct	1	2683	1
6	16	1	6	2	1	1	2	41	5	1	1	7	1	8	A	1	KENDAL	4	Latex	1	n	2	y	1	n	2	n	2	{UPARROW}	1	{UPARROW}	correct	1	11829	3
6	16	1	6	2	1	1	2	41	5	1	1	7	1	8	A	1	B_Grouped	1	Sterile	2	y	1	n	2	y	1	n	2	{UPARROW}	1	{UPARROW}	correct	1	4326	1
6	16	1	6	2	1	1	2	41	5	1	1	7	1	8	A	1	B_Grouped	1	Sterile	2	y	1	n	2	y	1	y	1	{UPARROW}	1	{UPARROW}	correct	1	3806	2
6	16	1	6	2	1	1	2	41	5	1	1	7	1	8	A	1	B_Grouped	1	Expired	3	y	1	n	2	n	2	n	2	{UPARROW}	1	{UPARROW}	correct	1	1994	2
6	16	1	6	2	1	1	2	41	5	1	1	7	1	8	A	1	KENDAL	4	Expired	3	n	2	n	2	y	1	n	2	{UPARROW}	1	{UPARROW}	correct	1	8316	1
6	16	1	6	2	1	1	2	41	5	1	1	7	1	8	A	1	A_Ungrouped	2	Sterile	2	n	2	y	1	y	1	Y	1	{DOWNARROW}	2	{DOWNARROW}	correct	1	3649	1
6	16	1	6	2	1	1	2	41	5	1	1	7	1	8	A	1	A_Ungrouped	2	Latex	1	n	2	y	1	n	2	y	1	{DOWNARROW}	2	{DOWNARROW}	correct	1	5232	2
7	27	2	7	2	1	1	2	34	3	1	1	7	1	9	A	1	KENDAL	4	Sterile	2	n	2	n	2	y	1	n	2	{DOWNARROW}	2	{DOWNARROW}	correct	1	9500	4
7	27	2	7	2	1	1	2	34	3	1	1	7	1	9	A	1	A_Ungrouped	2	Sterile	2	n	2	y	1	n	2	n	2	{DOWNARROW}	2	{DOWNARROW}	correct	1	4400	1
7	27	2	7	2	1	1	2	34	3	1	1	7	1	9	A	1	B_Grouped	1	Sterile	2	y	1	n	2	y	1	n	2	{UPARROW}	1	{UPARROW}	correct	1	6341	1
7	27	2	7	2	1	1	2	34	3	1	1	7	1	9	A	1	AMSINO	3	Expired	3	n	2	n	2	n	2	n	2	{DOWNARROW}	2	{DOWNARROW}	correct	1	8295	2
7	27	2	7	2	1	1	2	34	3	1	1	7	1	9	A	1	B_Grouped	1	Latex	1	y	1	n	2	n	2	n	2	{UPARROW}	1	{UPARROW}	correct	1	9371	3
7	27	2	7	2	1	1	2	34	3	1	1	7	1	9	A	1	B_Grouped	1	Sterile	2	y	1	n	2	n	2	n	2	{UPARROW}	1	{UPARROW}	correct	1	5049	4
7	27	2	7	2	1	1	2	34	3	1	1	7	1	9	A	1	B_Grouped	1	Latex	1	y	1	y	1	y	1	Y	1	{DOWNARROW}	2	{DOWNARROW}	correct	1	2634	2
7	27	2	7	2	1	1	2	34	3	1	1	7	1	9	A	1	KENDAL	4	Expired	3	n	2	n	2	y	1	n	2	{UPARROW}	1	{UPARROW}	correct	1	15390	1
7	27	2	7	2	1	1	2	34	3	1	1	7	1	9	A	1	A_Ungrouped	2	Latex	1	n	2	y	1	n	2	y	1	{DOWNARROW}	2	{DOWNARROW}	correct	1	5625	3
7	27	2	7	2	1	1	2	34	3	1	1	7	1	9	A	1	B_Grouped	1	Sterile	2	y	1	y	1	n	2	y	1	{DOWNARROW}	2	{DOWNARROW}	correct	1	10199	2
7	27	2	7	2	1	1	2	34	3	1	1	7	1	9	A	1	B_Grouped	1	Expired	3	y	1	y	1	y	1	Y	1	{DOWNARROW}	2	{DOWNARROW}	correct	1	4293	4
7	27	2	7	2	1	1	2	34	3	1	1	7	1	9	A	1	A_Ungrouped	2	Sterile	2	n	2	y	1	y	1	Y	1	{DOWNARROW}	2	{DOWNARROW}	correct	1	5016	3
7	27	2	7	2	1	1	2	34	3	1	1	7	1	9	A	1	B_Grouped	1	Sterile	2	y	1	y	1	n	2	n	2	{DOWNARROW}	2	{DOWNARROW}	correct	1	2599	4
7	27	2	7	2	1	1	2	34	3	1	1	7	1	9	A	1	A_Ungrouped	2	Latex	1	n	2	y	1	n	2	n	2	{DOWNARROW}	2	{DOWNARROW}	correct	1	5697	1
7	27	2	7	2	1	1	2	34	3	1	1	7	1	9	A	1	B_Grouped	1	Latex	1	y	1	y	1	n	2	y	1	{DOWNARROW}	2	{DOWNARROW}	correct	1	3274	1
7	27	2	7	2	1	1	2	34	3	1	1	7	1	9	A	1	B_Grouped	1	Sterile	2	y	1	n	2	n	2	Y	1	{UPARROW}	1	{UPARROW}	correct	1	3800	4
7	27	2	7	2	1	1	2	34	3	1	1	7	1	9	A	1	B_Grouped	1	Expired	3	y	1	n	2	n	2	Y	1	{UPARROW}	1	{UPARROW}	correct	1	13380	3
7	27	2	7	2	1	1	2	34	3	1	1	7	1	9	A	1	A_Ungrouped	2	Sterile	2	n	2	n	2	y	1	y	1	{UPARROW}	1	{UPARROW}	correct	1	4141	4
7	27	2	7	2	1	1	2	34	3	1	1	7	1	9	A	1	A_Ungrouped	2	Expired	3	n	2	y	1	y	1	n	2	{DOWNARROW}	2	{DOWNARROW}	correct	1	3704	4
7	27	2	7	2	1	1	2	34	3	1	1	7	1	9	A	1	A_Ungrouped	2	Expired	3	n	2	n	2	n	2	n	2	{UPARROW}	1	{UPARROW}	correct	1	4230	2
7	27	2	7	2	1	1	2	34	3	1	1	7	1	9	A	1	A_Ungrouped	2	Latex	1	n	2	n	2	y	1	y	1	{UPARROW}	1	{UPARROW}	correct	1	3951	4
7	27	2	7	2	1	1	2	34	3	1	1	7	1	9	A	1	A_Ungrouped	2	Sterile	2	n	2	n	2	y	1	n	2	{UPARROW}	1	{UPARROW}	correct	1	6317	1
7	27	2	7	2	1	1	2	34	3	1	1	7	1	9	A	1	A_Ungrouped	2	Expired	3	n	2	y	1	n	2	n	2	{DOWNARROW}	2	{DOWNARROW}	correct	1	3702	3
7	27	2	7	2	1	1	2	34	3	1	1	7	1	9	A	1	A_Ungrouped	2	Sterile	2	n	2	n	2	n	2	n	2	{UPARROW}	1	{UPARROW}	correct	1	5798	1
7	27	2	7	2	1	1	2	34	3	1	1	7	1	9	A	1	A_Ungrouped	2	Latex	1	n	2	n	2	y	1	n	2	{UPARROW}	1	{UPARROW}	correct	1	4605	4
7	27	2	7	2	1	1	2	34	3	1	1	7	1	9	A	1	B_Grouped	1	Expired	3	y	1	n	2	y	1	y	1	{UPARROW}	1	{UPARROW}	correct	1	3657	4
7	27	2	7	2	1	1	2	34	3	1	1	7	1	9	A	1	A_Ungrouped	2	Expired	3	n	2	n	2	y	1	n	2	{UPARROW}	1	{UPARROW}	correct	1	3941	1
7	27	2	7	2	1	1	2	34	3	1	1	7	1	9	A	1	B_Grouped	1	Latex	1	y	1	y	1	n	2	n	2	{DOWNARROW}	2	{UPARROW}	FALSE	2	42985	3
7	27	2	7	2	1	1	2	34	3	1	1	7	1	9	A	1	A_Ungrouped	2	Sterile	2	n	2	y	1	n	2	y	1	{DOWNARROW}	2	{DOWNARROW}	correct	1	3844	2
7	27	2	7	2	1	1	2	34	3	1	1	7	1	9	A	1	A_Ungrouped	2	Latex	1	n	2	y	1	y	1	n	2	{DOWNARROW}	2	{DOWNARROW}	correct	1	2208	3
7	27	2	7	2	1	1	2	34	3	1	1	7	1	9	A	1	B_Grouped	1	Sterile	2	y	1	y	1	y	1	n	2	{DOWNARROW}	2	{DOWNARROW}	correct	1	2573	3
7	27	2	7	2	1	1	2	34	3	1	1	7	1	9	A	1	A_Ungrouped	2	Expired	3	n	2	y	1	y	1	Y	1	{DOWNARROW}	2	{DOWNARROW}	correct	1	6063	1
7	27	2	7	2	1	1	2	34	3	1	1	7	1	9	A	1	B_Grouped	1	Expired	3	y	1	n	2	y	1	n	2	{UPARROW}	1	{UPARROW}	correct	1	2444	4
7	27	2	7	2	1	1	2	34	3	1	1	7	1	9	A	1	B_Grouped	1	Latex	1	y	1	n	2	y	1	y	1	{UPARROW}	1	{UPARROW}	correct	1	2830	2
7	27	2	7	2	1	1	2	34	3	1	1	7	1	9	A	1	B_Grouped	1	Expired	3	y	1	y	1	n	2	n	2	{DOWNARROW}	2	{DOWNARROW}	correct	1	2473	1
7	27	2	7	2	1	1	2	34	3	1	1	7	1	9	A	1	B_Grouped	1	Expired	3	y	1	n	2	n	2	n	2	{UPARROW}	1	{UPARROW}	correct	1	3893	1
7	27	2	7	2	1	1	2	34	3	1	1	7	1	9	A	1	A_Ungrouped	2	Latex	1	n	2	y	1	y	1	Y	1	{DOWNARROW}	2	{DOWNARROW}	correct	1	3018	1
7	27	2	7	2	1	1	2	34	3	1	1	7	1	9	A	1	A_Ungrouped	2	Sterile	2	n	2	y	1	y	1	n	2	{DOWNARROW}	2	{DOWNARROW}	correct	1	3235	4
7	27	2	7	2	1	1	2	34	3	1	1	7	1	9	A	1	A_Ungrouped	2	Sterile	2	n	2	n	2	n	2	Y	1	{UPARROW}	1	{UPARROW}	correct	1	4330	4
7	27	2	7	2	1	1	2	34	3	1	1	7	1	9	A	1	KENDAL	4	Latex	1	n	2	y	1	n	2	n	2	{UPARROW}	1	{UPARROW}	correct	1	20277	1
7	27	2	7	2	1	1	2	34	3	1	1	7	1	9	A	1	A_Ungrouped	2	Latex	1	n	2	n	2	n	2	Y	1	{UPARROW}	1	{UPARROW}	correct	1	23376	4
7	27	2	7	2	1	1	2	34	3	1	1	7	1	9	A	1	A_Ungrouped	2	Expired	3	n	2	n	2	y	1	y	1	{UPARROW}	1	{UPARROW}	correct	1	3392	2
7	27	2	7	2	1	1	2	34	3	1	1	7	1	9	A	1	B_Grouped	1	Sterile	2	y	1	n	2	y	1	y	1	{UPARROW}	1	{UPARROW}	correct	1	1890	1
7	27	2	7	2	1	1	2	34	3	1	1	7	1	9	A	1	A_Ungrouped	2	Expired	3	n	2	n	2	n	2	Y	1	{UPARROW}	1	{UPARROW}	correct	1	3995	4
7	27	2	7	2	1	1	2	34	3	1	1	7	1	9	A	1	B_Grouped	1	Expired	3	y	1	y	1	y	1	n	2	{DOWNARROW}	2	{DOWNARROW}	correct	1	2627	4
7	27	2	7	2	1	1	2	34	3	1	1	7	1	9	A	1	AMSINO	3	Sterile	2	n	2	n	2	n	2	n	2	{UPARROW}	1	{UPARROW}	correct	1	8114	3
7	27	2	7	2	1	1	2	34	3	1	1	7	1	9	A	1	B_Grouped	1	Latex	1	y	1	y	1	y	1	n	2	{DOWNARROW}	2	{DOWNARROW}	correct	1	2426	4
7	27	2	7	2	1	1	2	34	3	1	1	7	1	9	A	1	B_Grouped	1	Latex	1	y	1	n	2	y	1	n	2	{UPARROW}	1	{UPARROW}	correct	1	2708	1
7	27	2	7	2	1	1	2	34	3	1	1	7	1	9	A	1	B_Grouped	1	Latex	1	y	1	n	2	n	2	Y	1	{UPARROW}	1	{UPARROW}	correct	1	3612	3
7	27	2	7	2	1	1	2	34	3	1	1	7	1	9	A	1	AMSINO	3	Latex	1	n	2	n	2	n	2	n	2	{DOWNARROW}	2	{DOWNARROW}	correct	1	9674	2
7	27	2	7	2	1	1	2	34	3	1	1	7	1	9	A	1	B_Grouped	1	Sterile	2	y	1	y	1	y	1	Y	1	{DOWNARROW}	2	{DOWNARROW}	correct	1	3247	3
7	27	2	7	2	1	1	2	34	3	1	1	7	1	9	A	1	A_Ungrouped	2	Latex	1	n	2	n	2	n	2	n	2	{UPARROW}	1	{UPARROW}	correct	1	5462	3
7	27	2	7	2	1	1	2	34	3	1	1	7	1	9	A	1	A_Ungrouped	2	Expired	3	n	2	y	1	n	2	y	1	{DOWNARROW}	2	{DOWNARROW}	correct	1	3334	2
7	27	2	7	2	1	1	2	34	3	1	1	7	1	9	A	1	B_Grouped	1	Expired	3	y	1	y	1	n	2	y	1	{DOWNARROW}	2	{DOWNARROW}	correct	1	4372	3
8	28	2	8	2	1	1	1	41	3	4	1	7	1	13	A	1	A_Ungrouped	2	Expired	3	n	2	y	1	n	2	n	2	{DOWNARROW}	2	{DOWNARROW}	correct	1	7424	4
8	28	2	8	2	1	1	1	41	3	4	1	7	1	13	A	1	A_Ungrouped	2	Sterile	2	n	2	n	2	n	2	Y	1	{UPARROW}	1	{UPARROW}	correct	1	8831	1
8	28	2	8	2	1	1	1	41	3	4	1	7	1	13	A	1	A_Ungrouped	2	Expired	3	n	2	y	1	n	2	y	1	{DOWNARROW}	2	{DOWNARROW}	correct	1	5885	1
8	28	2	8	2	1	1	1	41	3	4	1	7	1	13	A	1	A_Ungrouped	2	Sterile	2	n	2	n	2	y	1	n	2	{UPARROW}	1	{UPARROW}	correct	1	5556	4
8	28	2	8	2	1	1	1	41	3	4	1	7	1	13	A	1	B_Grouped	1	Latex	1	y	1	y	1	n	2	n	2	{DOWNARROW}	2	{DOWNARROW}	correct	1	22834	3
8	28	2	8	2	1	1	1	41	3	4	1	7	1	13	A	1	B_Grouped	1	Latex	1	y	1	n	2	y	1	y	1	{UPARROW}	1	{UPARROW}	correct	1	5950	2
8	28	2	8	2	1	1	1	41	3	4	1	7	1	13	A	1	AMSINO	3	Expired	3	n	2	n	2	n	2	n	2	{DOWNARROW}	2	{DOWNARROW}	correct	1	6995	2
8	28	2	8	2	1	1	1	41	3	4	1	7	1	13	A	1	KENDAL	4	Sterile	2	n	2	n	2	y	1	n	2	{DOWNARROW}	2	{DOWNARROW}	correct	1	7889	2
8	28	2	8	2	1	1	1	41	3	4	1	7	1	13	A	1	AMSINO	3	Sterile	2	n	2	n	2	n	2	n	2	{UPARROW}	1	{UPARROW}	correct	1	33523	3
8	28	2	8	2	1	1	1	41	3	4	1	7	1	13	A	1	B_Grouped	1	Latex	1	y	1	y	1	y	1	Y	1	{DOWNARROW}	2	{DOWNARROW}	correct	1	7391	1
8	28	2	8	2	1	1	1	41	3	4	1	7	1	13	A	1	B_Grouped	1	Expired	3	y	1	y	1	n	2	n	2	{DOWNARROW}	2	{DOWNARROW}	correct	1	8808	3
8	28	2	8	2	1	1	1	41	3	4	1	7	1	13	A	1	B_Grouped	1	Latex	1	y	1	y	1	n	2	y	1	{DOWNARROW}	2	{DOWNARROW}	correct	1	11115	2
8	28	2	8	2	1	1	1	41	3	4	1	7	1	13	A	1	A_Ungrouped	2	Sterile	2	n	2	n	2	n	2	n	2	{UPARROW}	1	{UPARROW}	correct	1	9436	3
8	28	2	8	2	1	1	1	41	3	4	1	7	1	13	A	1	B_Grouped	1	Sterile	2	y	1	y	1	n	2	y	1	{DOWNARROW}	2	{DOWNARROW}	correct	1	11832	4
8	28	2	8	2	1	1	1	41	3	4	1	7	1	13	A	1	B_Grouped	1	Sterile	2	y	1	n	2	n	2	Y	1	{UPARROW}	1	{UPARROW}	correct	1	3019	3
8	28	2	8	2	1	1	1	41	3	4	1	7	1	13	A	1	B_Grouped	1	Sterile	2	y	1	y	1	y	1	Y	1	{DOWNARROW}	2	{DOWNARROW}	correct	1	2322	4
8	28	2	8	2	1	1	1	41	3	4	1	7	1	13	A	1	A_Ungrouped	2	Expired	3	n	2	n	2	n	2	n	2	{UPARROW}	1	{UPARROW}	correct	1	6561	1
8	28	2	8	2	1	1	1	41	3	4	1	7	1	13	A	1	A_Ungrouped	2	Latex	1	n	2	n	2	y	1	y	1	{UPARROW}	1	{UPARROW}	correct	1	5384	1
8	28	2	8	2	1	1	1	41	3	4	1	7	1	13	A	1	B_Grouped	1	Latex	1	y	1	n	2	y	1	n	2	{UPARROW}	1	{UPARROW}	correct	1	7850	2
8	28	2	8	2	1	1	1	41	3	4	1	7	1	13	A	1	B_Grouped	1	Sterile	2	y	1	y	1	n	2	n	2	{DOWNARROW}	2	{DOWNARROW}	correct	1	27742	4
8	28	2	8	2	1	1	1	41	3	4	1	7	1	13	A	1	B_Grouped	1	Expired	3	y	1	n	2	n	2	Y	1	{UPARROW}	1	{UPARROW}	correct	1	3368	2
8	28	2	8	2	1	1	1	41	3	4	1	7	1	13	A	1	B_Grouped	1	Expired	3	y	1	y	1	y	1	Y	1	{DOWNARROW}	2	{DOWNARROW}	correct	1	2951	2
8	28	2	8	2	1	1	1	41	3	4	1	7	1	13	A	1	A_Ungrouped	2	Sterile	2	n	2	y	1	n	2	y	1	{DOWNARROW}	2	{DOWNARROW}	correct	1	4983	2
8	28	2	8	2	1	1	1	41	3	4	1	7	1	13	A	1	B_Grouped	1	Sterile	2	y	1	n	2	y	1	n	2	{UPARROW}	1	{UPARROW}	correct	1	7741	4
8	28	2	8	2	1	1	1	41	3	4	1	7	1	13	A	1	B_Grouped	1	Latex	1	y	1	n	2	n	2	n	2	{UPARROW}	1	{UPARROW}	correct	1	7339	1
8	28	2	8	2	1	1	1	41	3	4	1	7	1	13	A	1	A_Ungrouped	2	Sterile	2	n	2	y	1	y	1	n	2	{DOWNARROW}	2	{DOWNARROW}	correct	1	7121	1
8	28	2	8	2	1	1	1	41	3	4	1	7	1	13	A	1	KENDAL	4	Latex	1	n	2	y	1	n	2	n	2	{UPARROW}	1	{UPARROW}	correct	1	6284	2
8	28	2	8	2	1	1	1	41	3	4	1	7	1	13	A	1	KENDAL	4	Expired	3	n	2	n	2	y	1	n	2	{UPARROW}	1	{UPARROW}	correct	1	12396	1
8	28	2	8	2	1	1	1	41	3	4	1	7	1	13	A	1	B_Grouped	1	Latex	1	y	1	y	1	y	1	n	2	{DOWNARROW}	2	{DOWNARROW}	correct	1	3929	3
8	28	2	8	2	1	1	1	41	3	4	1	7	1	13	A	1	B_Grouped	1	Expired	3	y	1	n	2	n	2	n	2	{UPARROW}	1	{UPARROW}	correct	1	4917	4
8	28	2	8	2	1	1	1	41	3	4	1	7	1	13	A	1	AMSINO	3	Latex	1	n	2	n	2	n	2	n	2	{DOWNARROW}	2	{DOWNARROW}	correct	1	22412	4
8	28	2	8	2	1	1	1	41	3	4	1	7	1	13	A	1	B_Grouped	1	Sterile	2	y	1	y	1	y	1	n	2	{DOWNARROW}	2	{DOWNARROW}	correct	1	4046	2
8	28	2	8	2	1	1	1	41	3	4	1	7	1	13	A	1	A_Ungrouped	2	Sterile	2	n	2	y	1	y	1	Y	1	{DOWNARROW}	2	{DOWNARROW}	correct	1	2288	3
8	28	2	8	2	1	1	1	41	3	4	1	7	1	13	A	1	A_Ungrouped	2	Latex	1	n	2	y	1	n	2	n	2	{DOWNARROW}	2	{DOWNARROW}	correct	1	4780	1
8	28	2	8	2	1	1	1	41	3	4	1	7	1	13	A	1	B_Grouped	1	Expired	3	y	1	n	2	y	1	y	1	{UPARROW}	1	{UPARROW}	correct	1	2429	2
8	28	2	8	2	1	1	1	41	3	4	1	7	1	13	A	1	A_Ungrouped	2	Expired	3	n	2	n	2	y	1	y	1	{UPARROW}	1	{UPARROW}	correct	1	2464	1
8	28	2	8	2	1	1	1	41	3	4	1	7	1	13	A	1	B_Grouped	1	Expired	3	y	1	y	1	n	2	y	1	{DOWNARROW}	2	{DOWNARROW}	correct	1	2579	3
8	28	2	8	2	1	1	1	41	3	4	1	7	1	13	A	1	A_Ungrouped	2	Latex	1	n	2	y	1	n	2	y	1	{DOWNARROW}	2	{DOWNARROW}	correct	1	5226	1
8	28	2	8	2	1	1	1	41	3	4	1	7	1	13	A	1	B_Grouped	1	Expired	3	y	1	n	2	y	1	n	2	{UPARROW}	1	{UPARROW}	correct	1	2872	3
8	28	2	8	2	1	1	1	41	3	4	1	7	1	13	A	1	B_Grouped	1	Expired	3	y	1	y	1	y	1	n	2	{DOWNARROW}	2	{DOWNARROW}	correct	1	1432	3
8	28	2	8	2	1	1	1	41	3	4	1	7	1	13	A	1	A_Ungrouped	2	Sterile	2	n	2	y	1	n	2	n	2	{DOWNARROW}	2	{DOWNARROW}	correct	1	1432	1
8	28	2	8	2	1	1	1	41	3	4	1	7	1	13	A	1	A_Ungrouped	2	Expired	3	n	2	n	2	n	2	Y	1	{UPARROW}	1	{UPARROW}	correct	1	5330	2
8	28	2	8	2	1	1	1	41	3	4	1	7	1	13	A	1	A_Ungrouped	2	Latex	1	n	2	n	2	y	1	n	2	{UPARROW}	1	{UPARROW}	correct	1	12060	4
8	28	2	8	2	1	1	1	41	3	4	1	7	1	13	A	1	B_Grouped	1	Latex	1	y	1	n	2	n	2	Y	1	{UPARROW}	1	{UPARROW}	correct	1	3346	2
8	28	2	8	2	1	1	1	41	3	4	1	7	1	13	A	1	A_Ungrouped	2	Latex	1	n	2	n	2	n	2	n	2	{UPARROW}	1	{UPARROW}	correct	1	6200	3
8	28	2	8	2	1	1	1	41	3	4	1	7	1	13	A	1	A_Ungrouped	2	Latex	1	n	2	y	1	y	1	n	2	{DOWNARROW}	2	{DOWNARROW}	correct	1	4972	1
8	28	2	8	2	1	1	1	41	3	4	1	7	1	13	A	1	A_Ungrouped	2	Expired	3	n	2	y	1	y	1	Y	1	{DOWNARROW}	2	{DOWNARROW}	correct	1	6061	3
8	28	2	8	2	1	1	1	41	3	4	1	7	1	13	A	1	A_Ungrouped	2	Expired	3	n	2	n	2	y	1	n	2	{UPARROW}	1	{UPARROW}	correct	1	4063	4
8	28	2	8	2	1	1	1	41	3	4	1	7	1	13	A	1	B_Grouped	1	Sterile	2	y	1	n	2	n	2	n	2	{UPARROW}	1	{UPARROW}	correct	1	4560	3
8	28	2	8	2	1	1	1	41	3	4	1	7	1	13	A	1	A_Ungrouped	2	Latex	1	n	2	n	2	n	2	Y	1	{UPARROW}	1	{UPARROW}	correct	1	4845	1
8	28	2	8	2	1	1	1	41	3	4	1	7	1	13	A	1	B_Grouped	1	Sterile	2	y	1	n	2	y	1	y	1	{UPARROW}	1	{UPARROW}	correct	1	4335	2
8	28	2	8	2	1	1	1	41	3	4	1	7	1	13	A	1	A_Ungrouped	2	Latex	1	n	2	y	1	y	1	Y	1	{DOWNARROW}	2	{DOWNARROW}	correct	1	2240	2
8	28	2	8	2	1	1	1	41	3	4	1	7	1	13	A	1	A_Ungrouped	2	Expired	3	n	2	y	1	y	1	n	2	{DOWNARROW}	2	{DOWNARROW}	correct	1	3457	1
8	28	2	8	2	1	1	1	41	3	4	1	7	1	13	A	1	A_Ungrouped	2	Sterile	2	n	2	n	2	y	1	y	1	{UPARROW}	1	{UPARROW}	correct	1	2859	3
9	25	2	8	2	1	1	1	51	5	3	1	7	1	30	A	1	B_Grouped	1	Expired	3	y	1	n	2	y	1	n	2	{UPARROW}	1	{UPARROW}	correct	1	11180	1
9	25	2	8	2	1	1	1	51	5	3	1	7	1	30	A	1	A_Ungrouped	2	Latex	1	n	2	y	1	y	1	Y	1	{DOWNARROW}	2	{DOWNARROW}	correct	1	4665	3
9	25	2	8	2	1	1	1	51	5	3	1	7	1	30	A	1	B_Grouped	1	Sterile	2	y	1	y	1	y	1	n	2	{DOWNARROW}	2	{UPARROW}	FALSE	2	23895	3
9	25	2	8	2	1	1	1	51	5	3	1	7	1	30	A	1	B_Grouped	1	Expired	3	y	1	y	1	n	2	n	2	{DOWNARROW}	2	{DOWNARROW}	correct	1	12870	4
9	25	2	8	2	1	1	1	51	5	3	1	7	1	30	A	1	A_Ungrouped	2	Sterile	2	n	2	y	1	n	2	n	2	{DOWNARROW}	2	{DOWNARROW}	correct	1	25635	4
9	25	2	8	2	1	1	1	51	5	3	1	7	1	30	A	1	AMSINO	3	Latex	1	n	2	n	2	n	2	n	2	{DOWNARROW}	2		FALSE	2	0	2
9	25	2	8	2	1	1	1	51	5	3	1	7	1	30	A	1	B_Grouped	1	Sterile	2	y	1	y	1	y	1	Y	1	{DOWNARROW}	2	{DOWNARROW}	correct	1	19825	2
9	25	2	8	2	1	1	1	51	5	3	1	7	1	30	A	1	B_Grouped	1	Sterile	2	y	1	n	2	y	1	y	1	{UPARROW}	1	{UPARROW}	correct	1	22686	4
9	25	2	8	2	1	1	1	51	5	3	1	7	1	30	A	1	A_Ungrouped	2	Latex	1	n	2	y	1	y	1	n	2	{DOWNARROW}	2	{DOWNARROW}	correct	1	11786	3
9	25	2	8	2	1	1	1	51	5	3	1	7	1	30	A	1	A_Ungrouped	2	Sterile	2	n	2	n	2	y	1	n	2	{UPARROW}	1	{DOWNARROW}	FALSE	2	15470	1
9	25	2	8	2	1	1	1	51	5	3	1	7	1	30	A	1	A_Ungrouped	2	Sterile	2	n	2	y	1	y	1	Y	1	{DOWNARROW}	2	{DOWNARROW}	correct	1	7707	4
9	25	2	8	2	1	1	1	51	5	3	1	7	1	30	A	1	A_Ungrouped	2	Expired	3	n	2	n	2	n	2	n	2	{UPARROW}	1	{UPARROW}	correct	1	6232	3
9	25	2	8	2	1	1	1	51	5	3	1	7	1	30	A	1	B_Grouped	1	Latex	1	y	1	n	2	n	2	Y	1	{UPARROW}	1	{UPARROW}	correct	1	5650	1
9	25	2	8	2	1	1	1	51	5	3	1	7	1	30	A	1	A_Ungrouped	2	Sterile	2	n	2	n	2	n	2	n	2	{UPARROW}	1	{DOWNARROW}	FALSE	2	13510	3
9	25	2	8	2	1	1	1	51	5	3	1	7	1	30	A	1	A_Ungrouped	2	Expired	3	n	2	y	1	n	2	y	1	{DOWNARROW}	2	{DOWNARROW}	correct	1	6536	3
9	25	2	8	2	1	1	1	51	5	3	1	7	1	30	A	1	B_Grouped	1	Latex	1	y	1	y	1	y	1	n	2	{DOWNARROW}	2	{DOWNARROW}	correct	1	3772	1
9	25	2	8	2	1	1	1	51	5	3	1	7	1	30	A	1	B_Grouped	1	Expired	3	y	1	n	2	y	1	y	1	{UPARROW}	1	{UPARROW}	correct	1	9393	4
9	25	2	8	2	1	1	1	51	5	3	1	7	1	30	A	1	B_Grouped	1	Latex	1	y	1	n	2	y	1	y	1	{UPARROW}	1	{UPARROW}	correct	1	8509	4
9	25	2	8	2	1	1	1	51	5	3	1	7	1	30	A	1	B_Grouped	1	Sterile	2	y	1	y	1	n	2	n	2	{DOWNARROW}	2	{DOWNARROW}	correct	1	18931	3
9	25	2	8	2	1	1	1	51	5	3	1	7	1	30	A	1	A_Ungrouped	2	Expired	3	n	2	y	1	y	1	Y	1	{DOWNARROW}	2	{UPARROW}	FALSE	2	4821	4
9	25	2	8	2	1	1	1	51	5	3	1	7	1	30	A	1	A_Ungrouped	2	Expired	3	n	2	y	1	n	2	n	2	{DOWNARROW}	2	{DOWNARROW}	correct	1	8599	3
9	25	2	8	2	1	1	1	51	5	3	1	7	1	30	A	1	B_Grouped	1	Latex	1	y	1	y	1	y	1	Y	1	{DOWNARROW}	2	{DOWNARROW}	correct	1	4007	2
9	25	2	8	2	1	1	1	51	5	3	1	7	1	30	A	1	B_Grouped	1	Sterile	2	y	1	n	2	n	2	n	2	{UPARROW}	1	{UPARROW}	correct	1	8732	1
9	25	2	8	2	1	1	1	51	5	3	1	7	1	30	A	1	B_Grouped	1	Expired	3	y	1	n	2	n	2	n	2	{UPARROW}	1	{UPARROW}	correct	1	5667	3
9	25	2	8	2	1	1	1	51	5	3	1	7	1	30	A	1	KENDAL	4	Latex	1	n	2	y	1	n	2	n	2	{UPARROW}	1	{UPARROW}	correct	1	34671	4
9	25	2	8	2	1	1	1	51	5	3	1	7	1	30	A	1	AMSINO	3	Sterile	2	n	2	n	2	n	2	n	2	{UPARROW}	1	{UPARROW}	correct	1	16838	4
9	25	2	8	2	1	1	1	51	5	3	1	7	1	30	A	1	A_Ungrouped	2	Sterile	2	n	2	y	1	y	1	n	2	{DOWNARROW}	2	{DOWNARROW}	correct	1	12363	3
9	25	2	8	2	1	1	1	51	5	3	1	7	1	30	A	1	A_Ungrouped	2	Sterile	2	n	2	n	2	n	2	Y	1	{UPARROW}	1	{UPARROW}	correct	1	10876	2
9	25	2	8	2	1	1	1	51	5	3	1	7	1	30	A	1	B_Grouped	1	Sterile	2	y	1	y	1	n	2	y	1	{DOWNARROW}	2	{DOWNARROW}	correct	1	6614	4
9	25	2	8	2	1	1	1	51	5	3	1	7	1	30	A	1	A_Ungrouped	2	Sterile	2	n	2	y	1	n	2	y	1	{DOWNARROW}	2	{DOWNARROW}	correct	1	4741	3
9	25	2	8	2	1	1	1	51	5	3	1	7	1	30	A	1	B_Grouped	1	Expired	3	y	1	y	1	y	1	n	2	{DOWNARROW}	2	{DOWNARROW}	correct	1	7761	3
9	25	2	8	2	1	1	1	51	5	3	1	7	1	30	A	1	B_Grouped	1	Latex	1	y	1	n	2	y	1	n	2	{UPARROW}	1	{UPARROW}	correct	1	2903	2
9	25	2	8	2	1	1	1	51	5	3	1	7	1	30	A	1	B_Grouped	1	Latex	1	y	1	y	1	n	2	n	2	{DOWNARROW}	2	{DOWNARROW}	correct	1	7441	2
9	25	2	8	2	1	1	1	51	5	3	1	7	1	30	A	1	A_Ungrouped	2	Expired	3	n	2	n	2	y	1	n	2	{UPARROW}	1	{UPARROW}	correct	1	13037	1
9	25	2	8	2	1	1	1	51	5	3	1	7	1	30	A	1	KENDAL	4	Sterile	2	n	2	n	2	y	1	n	2	{DOWNARROW}	2	{DOWNARROW}	correct	1	14907	4
9	25	2	8	2	1	1	1	51	5	3	1	7	1	30	A	1	AMSINO	3	Expired	3	n	2	n	2	n	2	n	2	{DOWNARROW}	2	{DOWNARROW}	correct	1	6846	4
9	25	2	8	2	1	1	1	51	5	3	1	7	1	30	A	1	B_Grouped	1	Latex	1	y	1	n	2	n	2	n	2	{UPARROW}	1	{UPARROW}	correct	1	5860	1
9	25	2	8	2	1	1	1	51	5	3	1	7	1	30	A	1	B_Grouped	1	Latex	1	y	1	y	1	n	2	y	1	{DOWNARROW}	2	{UPARROW}	FALSE	2	5186	1
9	25	2	8	2	1	1	1	51	5	3	1	7	1	30	A	1	A_Ungrouped	2	Latex	1	n	2	y	1	n	2	n	2	{DOWNARROW}	2	{DOWNARROW}	correct	1	8505	3
9	25	2	8	2	1	1	1	51	5	3	1	7	1	30	A	1	A_Ungrouped	2	Expired	3	n	2	n	2	n	2	Y	1	{UPARROW}	1	{UPARROW}	correct	1	8915	2
9	25	2	8	2	1	1	1	51	5	3	1	7	1	30	A	1	A_Ungrouped	2	Latex	1	n	2	y	1	n	2	y	1	{DOWNARROW}	2	{DOWNARROW}	correct	1	6718	2
9	25	2	8	2	1	1	1	51	5	3	1	7	1	30	A	1	B_Grouped	1	Expired	3	y	1	y	1	y	1	Y	1	{DOWNARROW}	2	{DOWNARROW}	correct	1	6000	3
9	25	2	8	2	1	1	1	51	5	3	1	7	1	30	A	1	A_Ungrouped	2	Expired	3	n	2	y	1	y	1	n	2	{DOWNARROW}	2	{DOWNARROW}	correct	1	7595	1
9	25	2	8	2	1	1	1	51	5	3	1	7	1	30	A	1	A_Ungrouped	2	Latex	1	n	2	n	2	y	1	y	1	{UPARROW}	1	{UPARROW}	correct	1	4678	4
9	25	2	8	2	1	1	1	51	5	3	1	7	1	30	A	1	A_Ungrouped	2	Latex	1	n	2	n	2	n	2	Y	1	{UPARROW}	1	{UPARROW}	correct	1	4724	2
9	25	2	8	2	1	1	1	51	5	3	1	7	1	30	A	1	B_Grouped	1	Sterile	2	y	1	n	2	n	2	Y	1	{UPARROW}	1	{UPARROW}	correct	1	5102	4
9	25	2	8	2	1	1	1	51	5	3	1	7	1	30	A	1	KENDAL	4	Expired	3	n	2	n	2	y	1	n	2	{UPARROW}	1	{UPARROW}	correct	1	47798	1
9	25	2	8	2	1	1	1	51	5	3	1	7	1	30	A	1	B_Grouped	1	Sterile	2	y	1	n	2	y	1	n	2	{UPARROW}	1	{UPARROW}	correct	1	5224	2
9	25	2	8	2	1	1	1	51	5	3	1	7	1	30	A	1	A_Ungrouped	2	Latex	1	n	2	n	2	y	1	n	2	{UPARROW}	1	{UPARROW}	correct	1	11859	2
9	25	2	8	2	1	1	1	51	5	3	1	7	1	30	A	1	A_Ungrouped	2	Latex	1	n	2	n	2	n	2	n	2	{UPARROW}	1	{UPARROW}	correct	1	11398	1
9	25	2	8	2	1	1	1	51	5	3	1	7	1	30	A	1	B_Grouped	1	Expired	3	y	1	y	1	n	2	y	1	{DOWNARROW}	2	{DOWNARROW}	correct	1	3978	1
9	25	2	8	2	1	1	1	51	5	3	1	7	1	30	A	1	B_Grouped	1	Expired	3	y	1	n	2	n	2	Y	1	{UPARROW}	1	{UPARROW}	correct	1	5114	2
9	25	2	8	2	1	1	1	51	5	3	1	7	1	30	A	1	A_Ungrouped	2	Expired	3	n	2	n	2	y	1	y	1	{UPARROW}	1	{UPARROW}	correct	1	5226	3
9	25	2	8	2	1	1	1	51	5	3	1	7	1	30	A	1	A_Ungrouped	2	Sterile	2	n	2	n	2	y	1	y	1	{UPARROW}	1	{UPARROW}	correct	1	9873	1
10	26	2	6	5	3	3	2	45	5	1	1	7	1	26	B	2	A_Ungrouped	2	Expired	3	n	2	n	2	n	2	Y	1	{DOWNARROW}	2	{DOWNARROW}	correct	1	7468	2
10	26	2	6	5	3	3	2	45	5	1	1	7	1	26	B	2	B_Grouped	1	Latex	1	y	1	y	1	n	2	y	1	{UPARROW}	1	{UPARROW}	correct	1	18841	3
10	26	2	6	5	3	3	2	45	5	1	1	7	1	26	B	2	KENDAL	4	Latex	1	n	2	y	1	n	2	n	2	{DOWNARROW}	2	{UPARROW}	FALSE	2	52953	1
10	26	2	6	5	3	3	2	45	5	1	1	7	1	26	B	2	AMSINO	3	Sterile	2	n	2	n	2	n	2	n	2	{DOWNARROW}	2	{DOWNARROW}	correct	1	28070	4
10	26	2	6	5	3	3	2	45	5	1	1	7	1	26	B	2	A_Ungrouped	2	Expired	3	n	2	y	1	y	1	Y	1	{UPARROW}	1	{UPARROW}	correct	1	4970	3
10	26	2	6	5	3	3	2	45	5	1	1	7	1	26	B	2	B_Grouped	1	Latex	1	y	1	y	1	y	1	n	2	{UPARROW}	1	{UPARROW}	correct	1	5078	1
10	26	2	6	5	3	3	2	45	5	1	1	7	1	26	B	2	B_Grouped	1	Latex	1	y	1	y	1	y	1	Y	1	{UPARROW}	1	{UPARROW}	correct	1	6167	3
10	26	2	6	5	3	3	2	45	5	1	1	7	1	26	B	2	A_Ungrouped	2	Latex	1	n	2	y	1	y	1	n	2	{UPARROW}	1	{UPARROW}	correct	1	8245	1
10	26	2	6	5	3	3	2	45	5	1	1	7	1	26	B	2	B_Grouped	1	Sterile	2	y	1	n	2	y	1	n	2	{DOWNARROW}	2	{DOWNARROW}	correct	1	4706	2
10	26	2	6	5	3	3	2	45	5	1	1	7	1	26	B	2	KENDAL	4	Expired	3	n	2	n	2	y	1	n	2	{DOWNARROW}	2	{DOWNARROW}	correct	1	10189	4
10	26	2	6	5	3	3	2	45	5	1	1	7	1	26	B	2	A_Ungrouped	2	Sterile	2	n	2	n	2	n	2	Y	1	{DOWNARROW}	2	{DOWNARROW}	correct	1	9525	3
10	26	2	6	5	3	3	2	45	5	1	1	7	1	26	B	2	A_Ungrouped	2	Latex	1	n	2	n	2	y	1	y	1	{DOWNARROW}	2	{DOWNARROW}	correct	1	7853	1
10	26	2	6	5	3	3	2	45	5	1	1	7	1	26	B	2	A_Ungrouped	2	Latex	1	n	2	y	1	n	2	y	1	{UPARROW}	1	{UPARROW}	correct	1	10628	4
10	26	2	6	5	3	3	2	45	5	1	1	7	1	26	B	2	A_Ungrouped	2	Expired	3	n	2	y	1	n	2	y	1	{UPARROW}	1	{UPARROW}	correct	1	4836	2
10	26	2	6	5	3	3	2	45	5	1	1	7	1	26	B	2	A_Ungrouped	2	Expired	3	n	2	n	2	n	2	n	2	{DOWNARROW}	2	{DOWNARROW}	correct	1	6843	1
10	26	2	6	5	3	3	2	45	5	1	1	7	1	26	B	2	A_Ungrouped	2	Sterile	2	n	2	y	1	n	2	y	1	{UPARROW}	1	{UPARROW}	correct	1	8230	4
10	26	2	6	5	3	3	2	45	5	1	1	7	1	26	B	2	A_Ungrouped	2	Expired	3	n	2	n	2	y	1	n	2	{DOWNARROW}	2	{DOWNARROW}	correct	1	11984	3
10	26	2	6	5	3	3	2	45	5	1	1	7	1	26	B	2	A_Ungrouped	2	Sterile	2	n	2	n	2	n	2	n	2	{DOWNARROW}	2	{DOWNARROW}	correct	1	10422	2
10	26	2	6	5	3	3	2	45	5	1	1	7	1	26	B	2	B_Grouped	1	Sterile	2	y	1	n	2	n	2	Y	1	{DOWNARROW}	2	{DOWNARROW}	correct	1	8295	4
10	26	2	6	5	3	3	2	45	5	1	1	7	1	26	B	2	B_Grouped	1	Latex	1	y	1	n	2	n	2	n	2	{DOWNARROW}	2	{DOWNARROW}	correct	1	5382	4
10	26	2	6	5	3	3	2	45	5	1	1	7	1	26	B	2	A_Ungrouped	2	Sterile	2	n	2	n	2	y	1	n	2	{DOWNARROW}	2	{DOWNARROW}	correct	1	7321	3
10	26	2	6	5	3	3	2	45	5	1	1	7	1	26	B	2	A_Ungrouped	2	Sterile	2	n	2	n	2	y	1	y	1	{DOWNARROW}	2	{DOWNARROW}	correct	1	4639	3
10	26	2	6	5	3	3	2	45	5	1	1	7	1	26	B	2	B_Grouped	1	Expired	3	y	1	y	1	n	2	y	1	{UPARROW}	1	{UPARROW}	correct	1	15104	2
10	26	2	6	5	3	3	2	45	5	1	1	7	1	26	B	2	B_Grouped	1	Latex	1	y	1	n	2	y	1	y	1	{DOWNARROW}	2	{DOWNARROW}	correct	1	9529	4
10	26	2	6	5	3	3	2	45	5	1	1	7	1	26	B	2	B_Grouped	1	Latex	1	y	1	y	1	n	2	n	2	{UPARROW}	1	{UPARROW}	correct	1	22934	4
10	26	2	6	5	3	3	2	45	5	1	1	7	1	26	B	2	A_Ungrouped	2	Latex	1	n	2	y	1	n	2	n	2	{UPARROW}	1	{UPARROW}	correct	1	13915	1
10	26	2	6	5	3	3	2	45	5	1	1	7	1	26	B	2	A_Ungrouped	2	Expired	3	n	2	y	1	y	1	n	2	{UPARROW}	1	{UPARROW}	correct	1	3990	1
10	26	2	6	5	3	3	2	45	5	1	1	7	1	26	B	2	B_Grouped	1	Expired	3	y	1	y	1	y	1	n	2	{UPARROW}	1	{UPARROW}	correct	1	5203	4
10	26	2	6	5	3	3	2	45	5	1	1	7	1	26	B	2	B_Grouped	1	Sterile	2	y	1	n	2	n	2	n	2	{DOWNARROW}	2	{DOWNARROW}	correct	1	22388	3
10	26	2	6	5	3	3	2	45	5	1	1	7	1	26	B	2	A_Ungrouped	2	Latex	1	n	2	y	1	y	1	Y	1	{UPARROW}	1	{UPARROW}	correct	1	20650	4
10	26	2	6	5	3	3	2	45	5	1	1	7	1	26	B	2	A_Ungrouped	2	Latex	1	n	2	n	2	y	1	n	2	{DOWNARROW}	2	{DOWNARROW}	correct	1	10369	4
10	26	2	6	5	3	3	2	45	5	1	1	7	1	26	B	2	A_Ungrouped	2	Expired	3	n	2	n	2	y	1	y	1	{DOWNARROW}	2	{DOWNARROW}	correct	1	3622	2
10	26	2	6	5	3	3	2	45	5	1	1	7	1	26	B	2	B_Grouped	1	Expired	3	y	1	n	2	n	2	n	2	{DOWNARROW}	2	{DOWNARROW}	correct	1	10531	4
10	26	2	6	5	3	3	2	45	5	1	1	7	1	26	B	2	A_Ungrouped	2	Latex	1	n	2	n	2	n	2	Y	1	{DOWNARROW}	2	{DOWNARROW}	correct	1	4627	1
10	26	2	6	5	3	3	2	45	5	1	1	7	1	26	B	2	B_Grouped	1	Latex	1	y	1	n	2	y	1	n	2	{DOWNARROW}	2	{DOWNARROW}	correct	1	3948	3
10	26	2	6	5	3	3	2	45	5	1	1	7	1	26	B	2	B_Grouped	1	Sterile	2	y	1	y	1	n	2	y	1	{UPARROW}	1	{UPARROW}	correct	1	32852	2
10	26	2	6	5	3	3	2	45	5	1	1	7	1	26	B	2	A_Ungrouped	2	Latex	1	n	2	n	2	n	2	n	2	{DOWNARROW}	2	{DOWNARROW}	correct	1	29916	1
10	26	2	6	5	3	3	2	45	5	1	1	7	1	26	B	2	B_Grouped	1	Expired	3	y	1	y	1	y	1	Y	1	{UPARROW}	1	{UPARROW}	correct	1	7819	2
10	26	2	6	5	3	3	2	45	5	1	1	7	1	26	B	2	A_Ungrouped	2	Sterile	2	n	2	y	1	y	1	Y	1	{UPARROW}	1	{UPARROW}	correct	1	4917	3
10	26	2	6	5	3	3	2	45	5	1	1	7	1	26	B	2	A_Ungrouped	2	Expired	3	n	2	y	1	n	2	n	2	{UPARROW}	1	{UPARROW}	correct	1	51799	4
10	26	2	6	5	3	3	2	45	5	1	1	7	1	26	B	2	A_Ungrouped	2	Sterile	2	n	2	y	1	y	1	n	2	{UPARROW}	1	{UPARROW}	correct	1	3670	2
10	26	2	6	5	3	3	2	45	5	1	1	7	1	26	B	2	AMSINO	3	Latex	1	n	2	n	2	n	2	n	2	{UPARROW}	1	{UPARROW}	correct	1	47930	1
10	26	2	6	5	3	3	2	45	5	1	1	7	1	26	B	2	B_Grouped	1	Sterile	2	y	1	y	1	y	1	Y	1	{UPARROW}	1	{UPARROW}	correct	1	3467	1
10	26	2	6	5	3	3	2	45	5	1	1	7	1	26	B	2	B_Grouped	1	Latex	1	y	1	n	2	n	2	Y	1	{DOWNARROW}	2	{DOWNARROW}	correct	1	8050	2
10	26	2	6	5	3	3	2	45	5	1	1	7	1	26	B	2	B_Grouped	1	Sterile	2	y	1	y	1	n	2	n	2	{UPARROW}	1	{UPARROW}	correct	1	6331	3
10	26	2	6	5	3	3	2	45	5	1	1	7	1	26	B	2	A_Ungrouped	2	Sterile	2	n	2	y	1	n	2	n	2	{UPARROW}	1	{UPARROW}	correct	1	5359	1
10	26	2	6	5	3	3	2	45	5	1	1	7	1	26	B	2	KENDAL	4	Sterile	2	n	2	n	2	y	1	n	2	{UPARROW}	1	{UPARROW}	correct	1	20982	2
10	26	2	6	5	3	3	2	45	5	1	1	7	1	26	B	2	B_Grouped	1	Expired	3	y	1	n	2	y	1	n	2	{DOWNARROW}	2	{DOWNARROW}	correct	1	12425	1
10	26	2	6	5	3	3	2	45	5	1	1	7	1	26	B	2	B_Grouped	1	Expired	3	y	1	y	1	n	2	n	2	{UPARROW}	1	{UPARROW}	correct	1	5385	3
10	26	2	6	5	3	3	2	45	5	1	1	7	1	26	B	2	B_Grouped	1	Sterile	2	y	1	n	2	y	1	y	1	{DOWNARROW}	2	{DOWNARROW}	correct	1	7134	1
10	26	2	6	5	3	3	2	45	5	1	1	7	1	26	B	2	B_Grouped	1	Expired	3	y	1	n	2	n	2	Y	1	{DOWNARROW}	2	{DOWNARROW}	correct	1	5191	4
10	26	2	6	5	3	3	2	45	5	1	1	7	1	26	B	2	AMSINO	3	Expired	3	n	2	n	2	n	2	n	2	{UPARROW}	1	{UPARROW}	correct	1	4243	2
10	26	2	6	5	3	3	2	45	5	1	1	7	1	26	B	2	B_Grouped	1	Expired	3	y	1	n	2	y	1	y	1	{DOWNARROW}	2	{DOWNARROW}	correct	1	2975	2
10	26	2	6	5	3	3	2	45	5	1	1	7	1	26	B	2	B_Grouped	1	Sterile	2	y	1	y	1	y	1	n	2	{UPARROW}	1	{UPARROW}	correct	1	5684	4
11	27	2	7	5	3	3	2	56	5	5	1	1	2	38	A	1	B_Grouped	1	Sterile	2	y	1	y	1	y	1	Y	1	{DOWNARROW}	2	{DOWNARROW}	correct	1	14272	3
11	27	2	7	5	3	3	2	56	5	5	1	1	2	38	A	1	B_Grouped	1	Expired	3	y	1	y	1	y	1	Y	1	{DOWNARROW}	2	{DOWNARROW}	correct	1	6887	1
11	27	2	7	5	3	3	2	56	5	5	1	1	2	38	A	1	B_Grouped	1	Latex	1	y	1	y	1	y	1	Y	1	{DOWNARROW}	2	{DOWNARROW}	correct	1	3904	2
11	27	2	7	5	3	3	2	56	5	5	1	1	2	38	A	1	B_Grouped	1	Sterile	2	y	1	y	1	n	2	y	1	{DOWNARROW}	2	{DOWNARROW}	correct	1	6678	3
11	27	2	7	5	3	3	2	56	5	5	1	1	2	38	A	1	B_Grouped	1	Expired	3	y	1	n	2	n	2	n	2	{UPARROW}	1	{UPARROW}	correct	1	6887	4
11	27	2	7	5	3	3	2	56	5	5	1	1	2	38	A	1	A_Ungrouped	2	Expired	3	n	2	n	2	n	2	Y	1	{UPARROW}	1	{UPARROW}	correct	1	14499	4
11	27	2	7	5	3	3	2	56	5	5	1	1	2	38	A	1	B_Grouped	1	Latex	1	y	1	y	1	n	2	y	1	{DOWNARROW}	2	{DOWNARROW}	correct	1	58588	3
11	27	2	7	5	3	3	2	56	5	5	1	1	2	38	A	1	B_Grouped	1	Latex	1	y	1	n	2	y	1	n	2	{UPARROW}	1	{UPARROW}	correct	1	6576	2
11	27	2	7	5	3	3	2	56	5	5	1	1	2	38	A	1	B_Grouped	1	Latex	1	y	1	y	1	n	2	n	2	{DOWNARROW}	2	{DOWNARROW}	correct	1	18425	1
11	27	2	7	5	3	3	2	56	5	5	1	1	2	38	A	1	B_Grouped	1	Expired	3	y	1	y	1	y	1	n	2	{DOWNARROW}	2	{DOWNARROW}	correct	1	10678	3
11	27	2	7	5	3	3	2	56	5	5	1	1	2	38	A	1	A_Ungrouped	2	Sterile	2	n	2	n	2	y	1	y	1	{UPARROW}	1	{UPARROW}	correct	1	9208	2
11	27	2	7	5	3	3	2	56	5	5	1	1	2	38	A	1	A_Ungrouped	2	Latex	1	n	2	n	2	n	2	Y	1	{UPARROW}	1	{UPARROW}	correct	1	10103	1
11	27	2	7	5	3	3	2	56	5	5	1	1	2	38	A	1	AMSINO	3	Latex	1	n	2	n	2	n	2	n	2	{DOWNARROW}	2	{DOWNARROW}	correct	1	19864	3
11	27	2	7	5	3	3	2	56	5	5	1	1	2	38	A	1	B_Grouped	1	Sterile	2	y	1	n	2	y	1	n	2	{UPARROW}	1	{UPARROW}	correct	1	10586	3
11	27	2	7	5	3	3	2	56	5	5	1	1	2	38	A	1	B_Grouped	1	Latex	1	y	1	y	1	y	1	n	2	{DOWNARROW}	2	{DOWNARROW}	correct	1	2931	3
11	27	2	7	5	3	3	2	56	5	5	1	1	2	38	A	1	A_Ungrouped	2	Latex	1	n	2	n	2	y	1	n	2	{UPARROW}	1	{UPARROW}	correct	1	6803	1
11	27	2	7	5	3	3	2	56	5	5	1	1	2	38	A	1	B_Grouped	1	Latex	1	y	1	n	2	n	2	Y	1	{UPARROW}	1	{UPARROW}	correct	1	10849	4
11	27	2	7	5	3	3	2	56	5	5	1	1	2	38	A	1	A_Ungrouped	2	Latex	1	n	2	y	1	y	1	n	2	{DOWNARROW}	2	{DOWNARROW}	correct	1	5655	2
11	27	2	7	5	3	3	2	56	5	5	1	1	2	38	A	1	B_Grouped	1	Expired	3	y	1	y	1	n	2	n	2	{DOWNARROW}	2	{DOWNARROW}	correct	1	6320	2
11	27	2	7	5	3	3	2	56	5	5	1	1	2	38	A	1	AMSINO	3	Sterile	2	n	2	n	2	n	2	n	2	{UPARROW}	1	{UPARROW}	correct	1	5385	1
11	27	2	7	5	3	3	2	56	5	5	1	1	2	38	A	1	KENDAL	4	Expired	3	n	2	n	2	y	1	n	2	{UPARROW}	1	{UPARROW}	correct	1	6552	3
11	27	2	7	5	3	3	2	56	5	5	1	1	2	38	A	1	B_Grouped	1	Expired	3	y	1	n	2	y	1	y	1	{UPARROW}	1	{UPARROW}	correct	1	5704	4
11	27	2	7	5	3	3	2	56	5	5	1	1	2	38	A	1	A_Ungrouped	2	Latex	1	n	2	n	2	n	2	n	2	{UPARROW}	1	{UPARROW}	correct	1	8559	2
11	27	2	7	5	3	3	2	56	5	5	1	1	2	38	A	1	A_Ungrouped	2	Latex	1	n	2	n	2	y	1	y	1	{UPARROW}	1	{UPARROW}	correct	1	2852	3
11	27	2	7	5	3	3	2	56	5	5	1	1	2	38	A	1	KENDAL	4	Latex	1	n	2	y	1	n	2	n	2	{UPARROW}	1	{UPARROW}	correct	1	8606	3
11	27	2	7	5	3	3	2	56	5	5	1	1	2	38	A	1	B_Grouped	1	Expired	3	y	1	n	2	y	1	n	2	{UPARROW}	1	{UPARROW}	correct	1	4348	1
11	27	2	7	5	3	3	2	56	5	5	1	1	2	38	A	1	A_Ungrouped	2	Sterile	2	n	2	y	1	n	2	y	1	{DOWNARROW}	2	{DOWNARROW}	correct	1	9127	3
11	27	2	7	5	3	3	2	56	5	5	1	1	2	38	A	1	A_Ungrouped	2	Sterile	2	n	2	y	1	y	1	Y	1	{DOWNARROW}	2	{DOWNARROW}	correct	1	5032	1
11	27	2	7	5	3	3	2	56	5	5	1	1	2	38	A	1	B_Grouped	1	Expired	3	y	1	y	1	n	2	y	1	{DOWNARROW}	2	{DOWNARROW}	correct	1	5682	3
11	27	2	7	5	3	3	2	56	5	5	1	1	2	38	A	1	A_Ungrouped	2	Latex	1	n	2	y	1	n	2	n	2	{DOWNARROW}	2	{DOWNARROW}	correct	1	7282	1
11	27	2	7	5	3	3	2	56	5	5	1	1	2	38	A	1	A_Ungrouped	2	Expired	3	n	2	y	1	y	1	Y	1	{DOWNARROW}	2	{DOWNARROW}	correct	1	3186	2
11	27	2	7	5	3	3	2	56	5	5	1	1	2	38	A	1	A_Ungrouped	2	Expired	3	n	2	y	1	y	1	n	2	{DOWNARROW}	2	{DOWNARROW}	correct	1	10024	2
11	27	2	7	5	3	3	2	56	5	5	1	1	2	38	A	1	KENDAL	4	Sterile	2	n	2	n	2	y	1	n	2	{DOWNARROW}	2	{UPARROW}	FALSE	2	24313	4
11	27	2	7	5	3	3	2	56	5	5	1	1	2	38	A	1	B_Grouped	1	Sterile	2	y	1	y	1	n	2	n	2	{DOWNARROW}	2	{DOWNARROW}	correct	1	8011	3
11	27	2	7	5	3	3	2	56	5	5	1	1	2	38	A	1	B_Grouped	1	Sterile	2	y	1	n	2	n	2	Y	1	{UPARROW}	1	{UPARROW}	correct	1	5748	4
11	27	2	7	5	3	3	2	56	5	5	1	1	2	38	A	1	A_Ungrouped	2	Latex	1	n	2	y	1	n	2	y	1	{DOWNARROW}	2	{DOWNARROW}	correct	1	9316	4
11	27	2	7	5	3	3	2	56	5	5	1	1	2	38	A	1	A_Ungrouped	2	Expired	3	n	2	y	1	n	2	n	2	{DOWNARROW}	2	{DOWNARROW}	correct	1	2770	4
11	27	2	7	5	3	3	2	56	5	5	1	1	2	38	A	1	AMSINO	3	Expired	3	n	2	n	2	n	2	n	2	{DOWNARROW}	2	{DOWNARROW}	correct	1	6495	3
11	27	2	7	5	3	3	2	56	5	5	1	1	2	38	A	1	B_Grouped	1	Sterile	2	y	1	n	2	n	2	n	2	{UPARROW}	1	{UPARROW}	correct	1	9673	1
11	27	2	7	5	3	3	2	56	5	5	1	1	2	38	A	1	A_Ungrouped	2	Expired	3	n	2	n	2	y	1	y	1	{UPARROW}	1	{UPARROW}	correct	1	12187	1
11	27	2	7	5	3	3	2	56	5	5	1	1	2	38	A	1	A_Ungrouped	2	Sterile	2	n	2	y	1	n	2	n	2	{DOWNARROW}	2	{DOWNARROW}	correct	1	9712	2
11	27	2	7	5	3	3	2	56	5	5	1	1	2	38	A	1	A_Ungrouped	2	Expired	3	n	2	y	1	n	2	y	1	{DOWNARROW}	2	{DOWNARROW}	correct	1	3570	2
11	27	2	7	5	3	3	2	56	5	5	1	1	2	38	A	1	A_Ungrouped	2	Latex	1	n	2	y	1	y	1	Y	1	{DOWNARROW}	2	{DOWNARROW}	correct	1	13003	3
11	27	2	7	5	3	3	2	56	5	5	1	1	2	38	A	1	B_Grouped	1	Latex	1	y	1	n	2	y	1	y	1	{UPARROW}	1	{UPARROW}	correct	1	2851	1
11	27	2	7	5	3	3	2	56	5	5	1	1	2	38	A	1	A_Ungrouped	2	Expired	3	n	2	n	2	n	2	n	2	{UPARROW}	1	{UPARROW}	correct	1	5098	3
11	27	2	7	5	3	3	2	56	5	5	1	1	2	38	A	1	B_Grouped	1	Sterile	2	y	1	n	2	y	1	y	1	{UPARROW}	1	{UPARROW}	correct	1	2916	2
11	27	2	7	5	3	3	2	56	5	5	1	1	2	38	A	1	A_Ungrouped	2	Sterile	2	n	2	n	2	y	1	n	2	{UPARROW}	1	{UPARROW}	correct	1	2896	3
11	27	2	7	5	3	3	2	56	5	5	1	1	2	38	A	1	A_Ungrouped	2	Sterile	2	n	2	n	2	n	2	n	2	{UPARROW}	1	{UPARROW}	correct	1	6062	1
11	27	2	7	5	3	3	2	56	5	5	1	1	2	38	A	1	B_Grouped	1	Latex	1	y	1	n	2	n	2	n	2	{UPARROW}	1	{UPARROW}	correct	1	13529	1
11	27	2	7	5	3	3	2	56	5	5	1	1	2	38	A	1	B_Grouped	1	Expired	3	y	1	n	2	n	2	Y	1	{UPARROW}	1	{UPARROW}	correct	1	4555	3
11	27	2	7	5	3	3	2	56	5	5	1	1	2	38	A	1	A_Ungrouped	2	Sterile	2	n	2	n	2	n	2	Y	1	{UPARROW}	1	{UPARROW}	correct	1	5224	2
11	27	2	7	5	3	3	2	56	5	5	1	1	2	38	A	1	A_Ungrouped	2	Sterile	2	n	2	y	1	y	1	n	2	{DOWNARROW}	2	{DOWNARROW}	correct	1	6730	2
11	27	2	7	5	3	3	2	56	5	5	1	1	2	38	A	1	B_Grouped	1	Sterile	2	y	1	y	1	y	1	n	2	{DOWNARROW}	2	{DOWNARROW}	correct	1	4830	2
11	27	2	7	5	3	3	2	56	5	5	1	1	2	38	A	1	A_Ungrouped	2	Expired	3	n	2	n	2	y	1	n	2	{UPARROW}	1	{UPARROW}	correct	1	4415	3
12	28	2	8	2	1	1	2	52	1	3	1	7	1	28	A	1	B_Grouped	1	Latex	1	y	1	n	2	y	1	y	1	{UPARROW}	1	{UPARROW}	correct	1	4822	4
12	28	2	8	2	1	1	2	52	1	3	1	7	1	28	A	1	A_Ungrouped	2	Sterile	2	n	2	y	1	y	1	Y	1	{DOWNARROW}	2	{DOWNARROW}	correct	1	5340	1
12	28	2	8	2	1	1	2	52	1	3	1	7	1	28	A	1	A_Ungrouped	2	Sterile	2	n	2	n	2	n	2	Y	1	{UPARROW}	1	{UPARROW}	correct	1	4885	3
12	28	2	8	2	1	1	2	52	1	3	1	7	1	28	A	1	B_Grouped	1	Expired	3	y	1	n	2	y	1	n	2	{UPARROW}	1	{UPARROW}	correct	1	6968	2
12	28	2	8	2	1	1	2	52	1	3	1	7	1	28	A	1	B_Grouped	1	Latex	1	y	1	n	2	y	1	n	2	{UPARROW}	1	{UPARROW}	correct	1	3417	2
12	28	2	8	2	1	1	2	52	1	3	1	7	1	28	A	1	B_Grouped	1	Sterile	2	y	1	y	1	y	1	Y	1	{DOWNARROW}	2	{DOWNARROW}	correct	1	8892	1
12	28	2	8	2	1	1	2	52	1	3	1	7	1	28	A	1	B_Grouped	1	Expired	3	y	1	n	2	n	2	n	2	{UPARROW}	1	{UPARROW}	correct	1	5508	3
12	28	2	8	2	1	1	2	52	1	3	1	7	1	28	A	1	A_Ungrouped	2	Latex	1	n	2	y	1	n	2	y	1	{DOWNARROW}	2	{DOWNARROW}	correct	1	12360	1
12	28	2	8	2	1	1	2	52	1	3	1	7	1	28	A	1	B_Grouped	1	Expired	3	y	1	n	2	y	1	y	1	{UPARROW}	1	{UPARROW}	correct	1	4751	1
12	28	2	8	2	1	1	2	52	1	3	1	7	1	28	A	1	A_Ungrouped	2	Expired	3	n	2	y	1	n	2	y	1	{DOWNARROW}	2	{DOWNARROW}	correct	1	5110	4
12	28	2	8	2	1	1	2	52	1	3	1	7	1	28	A	1	A_Ungrouped	2	Sterile	2	n	2	n	2	y	1	n	2	{UPARROW}	1	{UPARROW}	correct	1	4169	1
12	28	2	8	2	1	1	2	52	1	3	1	7	1	28	A	1	A_Ungrouped	2	Expired	3	n	2	n	2	y	1	y	1	{UPARROW}	1	{UPARROW}	correct	1	2880	1
12	28	2	8	2	1	1	2	52	1	3	1	7	1	28	A	1	A_Ungrouped	2	Sterile	2	n	2	y	1	y	1	n	2	{DOWNARROW}	2	{DOWNARROW}	correct	1	5021	4
12	28	2	8	2	1	1	2	52	1	3	1	7	1	28	A	1	B_Grouped	1	Sterile	2	y	1	n	2	n	2	Y	1	{UPARROW}	1	{UPARROW}	correct	1	6574	1
12	28	2	8	2	1	1	2	52	1	3	1	7	1	28	A	1	KENDAL	4	Latex	1	n	2	y	1	n	2	n	2	{UPARROW}	1	{UPARROW}	correct	1	10867	2
12	28	2	8	2	1	1	2	52	1	3	1	7	1	28	A	1	B_Grouped	1	Sterile	2	y	1	n	2	y	1	n	2	{UPARROW}	1	{UPARROW}	correct	1	5757	3
12	28	2	8	2	1	1	2	52	1	3	1	7	1	28	A	1	A_Ungrouped	2	Latex	1	n	2	n	2	y	1	y	1	{UPARROW}	1	{UPARROW}	correct	1	6317	4
12	28	2	8	2	1	1	2	52	1	3	1	7	1	28	A	1	A_Ungrouped	2	Expired	3	n	2	y	1	y	1	n	2	{DOWNARROW}	2	{DOWNARROW}	correct	1	3835	1
12	28	2	8	2	1	1	2	52	1	3	1	7	1	28	A	1	A_Ungrouped	2	Latex	1	n	2	y	1	y	1	n	2	{DOWNARROW}	2	{DOWNARROW}	correct	1	7603	4
12	28	2	8	2	1	1	2	52	1	3	1	7	1	28	A	1	B_Grouped	1	Latex	1	y	1	y	1	n	2	n	2	{DOWNARROW}	2	{DOWNARROW}	correct	1	16808	4
12	28	2	8	2	1	1	2	52	1	3	1	7	1	28	A	1	A_Ungrouped	2	Expired	3	n	2	n	2	y	1	n	2	{UPARROW}	1	{UPARROW}	correct	1	6868	2
12	28	2	8	2	1	1	2	52	1	3	1	7	1	28	A	1	B_Grouped	1	Sterile	2	y	1	n	2	y	1	y	1	{UPARROW}	1	{UPARROW}	correct	1	3192	3
12	28	2	8	2	1	1	2	52	1	3	1	7	1	28	A	1	B_Grouped	1	Expired	3	y	1	n	2	n	2	Y	1	{UPARROW}	1	{UPARROW}	correct	1	3192	4
12	28	2	8	2	1	1	2	52	1	3	1	7	1	28	A	1	A_Ungrouped	2	Latex	1	n	2	y	1	y	1	Y	1	{DOWNARROW}	2	{DOWNARROW}	correct	1	5818	4
12	28	2	8	2	1	1	2	52	1	3	1	7	1	28	A	1	A_Ungrouped	2	Latex	1	n	2	n	2	y	1	n	2	{UPARROW}	1	{UPARROW}	correct	1	7566	3
12	28	2	8	2	1	1	2	52	1	3	1	7	1	28	A	1	A_Ungrouped	2	Sterile	2	n	2	y	1	n	2	n	2	{DOWNARROW}	2	{DOWNARROW}	correct	1	8015	3
12	28	2	8	2	1	1	2	52	1	3	1	7	1	28	A	1	AMSINO	3	Expired	3	n	2	n	2	n	2	n	2	{DOWNARROW}	2	{DOWNARROW}	correct	1	9532	4
12	28	2	8	2	1	1	2	52	1	3	1	7	1	28	A	1	AMSINO	3	Latex	1	n	2	n	2	n	2	n	2	{DOWNARROW}	2	{DOWNARROW}	correct	1	34097	4
12	28	2	8	2	1	1	2	52	1	3	1	7	1	28	A	1	A_Ungrouped	2	Expired	3	n	2	n	2	n	2	Y	1	{UPARROW}	1	{UPARROW}	correct	1	4962	1
12	28	2	8	2	1	1	2	52	1	3	1	7	1	28	A	1	B_Grouped	1	Expired	3	y	1	y	1	y	1	n	2	{DOWNARROW}	2	{DOWNARROW}	correct	1	10055	4
12	28	2	8	2	1	1	2	52	1	3	1	7	1	28	A	1	B_Grouped	1	Latex	1	y	1	n	2	n	2	Y	1	{UPARROW}	1	{UPARROW}	correct	1	19467	2
12	28	2	8	2	1	1	2	52	1	3	1	7	1	28	A	1	B_Grouped	1	Sterile	2	y	1	y	1	y	1	n	2	{DOWNARROW}	2	{DOWNARROW}	correct	1	8654	4
12	28	2	8	2	1	1	2	52	1	3	1	7	1	28	A	1	B_Grouped	1	Sterile	2	y	1	y	1	n	2	n	2	{DOWNARROW}	2	{DOWNARROW}	correct	1	6259	4
12	28	2	8	2	1	1	2	52	1	3	1	7	1	28	A	1	B_Grouped	1	Latex	1	y	1	y	1	y	1	Y	1	{DOWNARROW}	2	{DOWNARROW}	correct	1	9036	2
12	28	2	8	2	1	1	2	52	1	3	1	7	1	28	A	1	A_Ungrouped	2	Latex	1	n	2	n	2	n	2	n	2	{UPARROW}	1	{UPARROW}	correct	1	7025	1
12	28	2	8	2	1	1	2	52	1	3	1	7	1	28	A	1	B_Grouped	1	Latex	1	y	1	y	1	n	2	y	1	{DOWNARROW}	2	{UPARROW}	FALSE	2	5342	1
12	28	2	8	2	1	1	2	52	1	3	1	7	1	28	A	1	KENDAL	4	Expired	3	n	2	n	2	y	1	n	2	{UPARROW}	1	{UPARROW}	correct	1	21269	1
12	28	2	8	2	1	1	2	52	1	3	1	7	1	28	A	1	A_Ungrouped	2	Latex	1	n	2	y	1	n	2	n	2	{DOWNARROW}	2	{DOWNARROW}	correct	1	6284	2
12	28	2	8	2	1	1	2	52	1	3	1	7	1	28	A	1	A_Ungrouped	2	Expired	3	n	2	y	1	y	1	Y	1	{DOWNARROW}	2	{DOWNARROW}	correct	1	4882	1
12	28	2	8	2	1	1	2	52	1	3	1	7	1	28	A	1	AMSINO	3	Sterile	2	n	2	n	2	n	2	n	2	{UPARROW}	1	{DOWNARROW}	FALSE	2	30485	2
12	28	2	8	2	1	1	2	52	1	3	1	7	1	28	A	1	B_Grouped	1	Latex	1	y	1	n	2	n	2	n	2	{UPARROW}	1	{UPARROW}	correct	1	7634	4
12	28	2	8	2	1	1	2	52	1	3	1	7	1	28	A	1	A_Ungrouped	2	Sterile	2	n	2	n	2	n	2	n	2	{UPARROW}	1	{UPARROW}	correct	1	4801	4
12	28	2	8	2	1	1	2	52	1	3	1	7	1	28	A	1	B_Grouped	1	Expired	3	y	1	y	1	y	1	Y	1	{DOWNARROW}	2	{DOWNARROW}	correct	1	10789	3
12	28	2	8	2	1	1	2	52	1	3	1	7	1	28	A	1	A_Ungrouped	2	Expired	3	n	2	y	1	n	2	n	2	{DOWNARROW}	2	{DOWNARROW}	correct	1	4798	2
12	28	2	8	2	1	1	2	52	1	3	1	7	1	28	A	1	B_Grouped	1	Latex	1	y	1	y	1	y	1	n	2	{DOWNARROW}	2	{DOWNARROW}	correct	1	6418	2
12	28	2	8	2	1	1	2	52	1	3	1	7	1	28	A	1	A_Ungrouped	2	Sterile	2	n	2	y	1	n	2	y	1	{DOWNARROW}	2	{DOWNARROW}	correct	1	8238	1
12	28	2	8	2	1	1	2	52	1	3	1	7	1	28	A	1	A_Ungrouped	2	Latex	1	n	2	n	2	n	2	Y	1	{UPARROW}	1	{UPARROW}	correct	1	5533	1
12	28	2	8	2	1	1	2	52	1	3	1	7	1	28	A	1	KENDAL	4	Sterile	2	n	2	n	2	y	1	n	2	{DOWNARROW}	2	{DOWNARROW}	correct	1	7199	2
12	28	2	8	2	1	1	2	52	1	3	1	7	1	28	A	1	A_Ungrouped	2	Sterile	2	n	2	n	2	y	1	y	1	{UPARROW}	1	{UPARROW}	correct	1	4469	1
12	28	2	8	2	1	1	2	52	1	3	1	7	1	28	A	1	A_Ungrouped	2	Expired	3	n	2	n	2	n	2	n	2	{UPARROW}	1	{UPARROW}	correct	1	3286	2
12	28	2	8	2	1	1	2	52	1	3	1	7	1	28	A	1	B_Grouped	1	Expired	3	y	1	y	1	n	2	n	2	{DOWNARROW}	2	{DOWNARROW}	correct	1	6474	3
12	28	2	8	2	1	1	2	52	1	3	1	7	1	28	A	1	B_Grouped	1	Sterile	2	y	1	n	2	n	2	n	2	{UPARROW}	1	{UPARROW}	correct	1	15094	2
12	28	2	8	2	1	1	2	52	1	3	1	7	1	28	A	1	B_Grouped	1	Sterile	2	y	1	y	1	n	2	y	1	{DOWNARROW}	2	{DOWNARROW}	correct	1	43433	4
12	28	2	8	2	1	1	2	52	1	3	1	7	1	28	A	1	B_Grouped	1	Expired	3	y	1	y	1	n	2	y	1	{DOWNARROW}	2	{DOWNARROW}	correct	1	4139	4
13	25	2	5	3	1	1	2	37	5	1	1	7	1	6	A	1	A_Ungrouped	2	Expired	3	n	2	n	2	n	2	Y	1	{UPARROW}	1	{UPARROW}	correct	1	6759	3
13	25	2	5	3	1	1	2	37	5	1	1	7	1	6	A	1	B_Grouped	1	Expired	3	y	1	y	1	n	2	y	1	{DOWNARROW}	2	{DOWNARROW}	correct	1	23510	4
13	25	2	5	3	1	1	2	37	5	1	1	7	1	6	A	1	A_Ungrouped	2	Expired	3	n	2	n	2	y	1	y	1	{UPARROW}	1	{UPARROW}	correct	1	4561	1
13	25	2	5	3	1	1	2	37	5	1	1	7	1	6	A	1	B_Grouped	1	Sterile	2	y	1	y	1	n	2	n	2	{DOWNARROW}	2	{DOWNARROW}	correct	1	35952	3
13	25	2	5	3	1	1	2	37	5	1	1	7	1	6	A	1	B_Grouped	1	Expired	3	y	1	y	1	y	1	n	2	{DOWNARROW}	2	{DOWNARROW}	correct	1	3061	3
13	25	2	5	3	1	1	2	37	5	1	1	7	1	6	A	1	A_Ungrouped	2	Latex	1	n	2	n	2	n	2	Y	1	{UPARROW}	1	{DOWNARROW}	FALSE	2	8022	3
13	25	2	5	3	1	1	2	37	5	1	1	7	1	6	A	1	B_Grouped	1	Latex	1	y	1	n	2	y	1	n	2	{UPARROW}	1	{UPARROW}	correct	1	4834	4
13	25	2	5	3	1	1	2	37	5	1	1	7	1	6	A	1	B_Grouped	1	Latex	1	y	1	y	1	y	1	Y	1	{DOWNARROW}	2	{DOWNARROW}	correct	1	3174	2
13	25	2	5	3	1	1	2	37	5	1	1	7	1	6	A	1	A_Ungrouped	2	Sterile	2	n	2	y	1	y	1	n	2	{DOWNARROW}	2	{DOWNARROW}	correct	1	4969	2
13	25	2	5	3	1	1	2	37	5	1	1	7	1	6	A	1	B_Grouped	1	Latex	1	y	1	n	2	y	1	y	1	{UPARROW}	1	{UPARROW}	correct	1	1978	3
13	25	2	5	3	1	1	2	37	5	1	1	7	1	6	A	1	B_Grouped	1	Expired	3	y	1	n	2	y	1	y	1	{UPARROW}	1	{UPARROW}	correct	1	2469	3
13	25	2	5	3	1	1	2	37	5	1	1	7	1	6	A	1	B_Grouped	1	Sterile	2	y	1	n	2	n	2	Y	1	{UPARROW}	1	{UPARROW}	correct	1	3055	3
13	25	2	5	3	1	1	2	37	5	1	1	7	1	6	A	1	B_Grouped	1	Sterile	2	y	1	y	1	n	2	y	1	{DOWNARROW}	2	{DOWNARROW}	correct	1	3758	2
13	25	2	5	3	1	1	2	37	5	1	1	7	1	6	A	1	A_Ungrouped	2	Latex	1	n	2	y	1	n	2	n	2	{DOWNARROW}	2	{DOWNARROW}	correct	1	53164	3
13	25	2	5	3	1	1	2	37	5	1	1	7	1	6	A	1	A_Ungrouped	2	Expired	3	n	2	y	1	n	2	n	2	{DOWNARROW}	2	{DOWNARROW}	correct	1	2442	3
13	25	2	5	3	1	1	2	37	5	1	1	7	1	6	A	1	A_Ungrouped	2	Latex	1	n	2	n	2	y	1	n	2	{UPARROW}	1	{UPARROW}	correct	1	7704	1
13	25	2	5	3	1	1	2	37	5	1	1	7	1	6	A	1	KENDAL	4	Expired	3	n	2	n	2	y	1	n	2	{UPARROW}	1	{UPARROW}	correct	1	11008	4
13	25	2	5	3	1	1	2	37	5	1	1	7	1	6	A	1	B_Grouped	1	Sterile	2	y	1	y	1	y	1	n	2	{DOWNARROW}	2	{DOWNARROW}	correct	1	4300	2
13	25	2	5	3	1	1	2	37	5	1	1	7	1	6	A	1	B_Grouped	1	Latex	1	y	1	y	1	y	1	n	2	{DOWNARROW}	2	{DOWNARROW}	correct	1	2941	1
13	25	2	5	3	1	1	2	37	5	1	1	7	1	6	A	1	B_Grouped	1	Latex	1	y	1	y	1	n	2	y	1	{DOWNARROW}	2	{UPARROW}	FALSE	2	6378	1
13	25	2	5	3	1	1	2	37	5	1	1	7	1	6	A	1	B_Grouped	1	Sterile	2	y	1	n	2	y	1	n	2	{UPARROW}	1	{UPARROW}	correct	1	3077	3
13	25	2	5	3	1	1	2	37	5	1	1	7	1	6	A	1	A_Ungrouped	2	Expired	3	n	2	n	2	y	1	n	2	{UPARROW}	1	{UPARROW}	correct	1	4788	2
13	25	2	5	3	1	1	2	37	5	1	1	7	1	6	A	1	A_Ungrouped	2	Expired	3	n	2	y	1	y	1	Y	1	{DOWNARROW}	2	{DOWNARROW}	correct	1	5182	4
13	25	2	5	3	1	1	2	37	5	1	1	7	1	6	A	1	A_Ungrouped	2	Sterile	2	n	2	y	1	y	1	Y	1	{DOWNARROW}	2	{DOWNARROW}	correct	1	5635	1
13	25	2	5	3	1	1	2	37	5	1	1	7	1	6	A	1	A_Ungrouped	2	Sterile	2	n	2	y	1	n	2	n	2	{DOWNARROW}	2	{DOWNARROW}	correct	1	4516	2
13	25	2	5	3	1	1	2	37	5	1	1	7	1	6	A	1	A_Ungrouped	2	Sterile	2	n	2	n	2	y	1	y	1	{UPARROW}	1	{UPARROW}	correct	1	2893	1
13	25	2	5	3	1	1	2	37	5	1	1	7	1	6	A	1	B_Grouped	1	Latex	1	y	1	n	2	n	2	n	2	{UPARROW}	1	{UPARROW}	correct	1	4714	1
13	25	2	5	3	1	1	2	37	5	1	1	7	1	6	A	1	AMSINO	3	Latex	1	n	2	n	2	n	2	n	2	{DOWNARROW}	2	{DOWNARROW}	correct	1	16115	1
13	25	2	5	3	1	1	2	37	5	1	1	7	1	6	A	1	A_Ungrouped	2	Latex	1	n	2	y	1	y	1	Y	1	{DOWNARROW}	2	{DOWNARROW}	correct	1	2202	1
13	25	2	5	3	1	1	2	37	5	1	1	7	1	6	A	1	A_Ungrouped	2	Sterile	2	n	2	n	2	n	2	n	2	{UPARROW}	1	{UPARROW}	correct	1	3720	1
13	25	2	5	3	1	1	2	37	5	1	1	7	1	6	A	1	A_Ungrouped	2	Latex	1	n	2	n	2	y	1	y	1	{UPARROW}	1	{UPARROW}	correct	1	2850	4
13	25	2	5	3	1	1	2	37	5	1	1	7	1	6	A	1	A_Ungrouped	2	Sterile	2	n	2	n	2	n	2	Y	1	{UPARROW}	1	{UPARROW}	correct	1	1718	1
13	25	2	5	3	1	1	2	37	5	1	1	7	1	6	A	1	A_Ungrouped	2	Latex	1	n	2	y	1	n	2	y	1	{DOWNARROW}	2	{DOWNARROW}	correct	1	7377	2
13	25	2	5	3	1	1	2	37	5	1	1	7	1	6	A	1	B_Grouped	1	Latex	1	y	1	y	1	n	2	n	2	{DOWNARROW}	2	{DOWNARROW}	correct	1	9797	1
13	25	2	5	3	1	1	2	37	5	1	1	7	1	6	A	1	B_Grouped	1	Sterile	2	y	1	n	2	y	1	y	1	{UPARROW}	1	{UPARROW}	correct	1	1970	1
13	25	2	5	3	1	1	2	37	5	1	1	7	1	6	A	1	A_Ungrouped	2	Latex	1	n	2	n	2	n	2	n	2	{UPARROW}	1	{UPARROW}	correct	1	11213	4
13	25	2	5	3	1	1	2	37	5	1	1	7	1	6	A	1	B_Grouped	1	Latex	1	y	1	n	2	n	2	Y	1	{UPARROW}	1	{UPARROW}	correct	1	5544	1
13	25	2	5	3	1	1	2	37	5	1	1	7	1	6	A	1	A_Ungrouped	2	Expired	3	n	2	y	1	y	1	n	2	{DOWNARROW}	2	{DOWNARROW}	correct	1	2764	2
13	25	2	5	3	1	1	2	37	5	1	1	7	1	6	A	1	B_Grouped	1	Expired	3	y	1	n	2	y	1	n	2	{UPARROW}	1	{UPARROW}	correct	1	2327	2
13	25	2	5	3	1	1	2	37	5	1	1	7	1	6	A	1	B_Grouped	1	Expired	3	y	1	n	2	n	2	n	2	{UPARROW}	1	{UPARROW}	correct	1	2166	1
13	25	2	5	3	1	1	2	37	5	1	1	7	1	6	A	1	AMSINO	3	Sterile	2	n	2	n	2	n	2	n	2	{UPARROW}	1	{UPARROW}	correct	1	7315	3
13	25	2	5	3	1	1	2	37	5	1	1	7	1	6	A	1	B_Grouped	1	Expired	3	y	1	y	1	n	2	n	2	{DOWNARROW}	2	{DOWNARROW}	correct	1	2156	3
13	25	2	5	3	1	1	2	37	5	1	1	7	1	6	A	1	KENDAL	4	Latex	1	n	2	y	1	n	2	n	2	{UPARROW}	1	{UPARROW}	correct	1	7668	4
13	25	2	5	3	1	1	2	37	5	1	1	7	1	6	A	1	B_Grouped	1	Sterile	2	y	1	y	1	y	1	Y	1	{DOWNARROW}	2	{DOWNARROW}	correct	1	2913	4
13	25	2	5	3	1	1	2	37	5	1	1	7	1	6	A	1	B_Grouped	1	Sterile	2	y	1	n	2	n	2	n	2	{UPARROW}	1	{UPARROW}	correct	1	3576	1
13	25	2	5	3	1	1	2	37	5	1	1	7	1	6	A	1	B_Grouped	1	Expired	3	y	1	y	1	y	1	Y	1	{DOWNARROW}	2	{DOWNARROW}	correct	1	3634	1
13	25	2	5	3	1	1	2	37	5	1	1	7	1	6	A	1	A_Ungrouped	2	Expired	3	n	2	n	2	n	2	n	2	{UPARROW}	1	{UPARROW}	correct	1	3176	2
13	25	2	5	3	1	1	2	37	5	1	1	7	1	6	A	1	A_Ungrouped	2	Sterile	2	n	2	y	1	n	2	y	1	{DOWNARROW}	2	{DOWNARROW}	correct	1	6542	4
13	25	2	5	3	1	1	2	37	5	1	1	7	1	6	A	1	A_Ungrouped	2	Latex	1	n	2	y	1	y	1	n	2	{DOWNARROW}	2	{DOWNARROW}	correct	1	3229	1
13	25	2	5	3	1	1	2	37	5	1	1	7	1	6	A	1	AMSINO	3	Expired	3	n	2	n	2	n	2	n	2	{DOWNARROW}	2	{DOWNARROW}	correct	1	11893	4
13	25	2	5	3	1	1	2	37	5	1	1	7	1	6	A	1	A_Ungrouped	2	Expired	3	n	2	y	1	n	2	y	1	{DOWNARROW}	2	{DOWNARROW}	correct	1	3131	2
13	25	2	5	3	1	1	2	37	5	1	1	7	1	6	A	1	B_Grouped	1	Expired	3	y	1	n	2	n	2	Y	1	{UPARROW}	1	{UPARROW}	correct	1	2857	2
13	25	2	5	3	1	1	2	37	5	1	1	7	1	6	A	1	KENDAL	4	Sterile	2	n	2	n	2	y	1	n	2	{DOWNARROW}	2	{DOWNARROW}	correct	1	25075	4
13	25	2	5	3	1	1	2	37	5	1	1	7	1	6	A	1	A_Ungrouped	2	Sterile	2	n	2	n	2	y	1	n	2	{UPARROW}	1	{UPARROW}	correct	1	4886	3
14	26	2	6	4	1	1	2	54	5	2	1	7	1	25	B	2	B_Grouped	1	Expired	3	y	1	n	2	n	2	n	2	{DOWNARROW}	2	{DOWNARROW}	correct	1	13313	1
14	26	2	6	4	1	1	2	54	5	2	1	7	1	25	B	2	A_Ungrouped	2	Expired	3	n	2	n	2	y	1	n	2	{DOWNARROW}	2	{DOWNARROW}	correct	1	6058	4
14	26	2	6	4	1	1	2	54	5	2	1	7	1	25	B	2	KENDAL	4	Sterile	2	n	2	n	2	y	1	n	2	{UPARROW}	1	{DOWNARROW}	FALSE	2	18302	3
14	26	2	6	4	1	1	2	54	5	2	1	7	1	25	B	2	A_Ungrouped	2	Latex	1	n	2	n	2	n	2	Y	1	{DOWNARROW}	2	{DOWNARROW}	correct	1	26678	3
14	26	2	6	4	1	1	2	54	5	2	1	7	1	25	B	2	A_Ungrouped	2	Expired	3	n	2	y	1	y	1	Y	1	{UPARROW}	1	{UPARROW}	correct	1	4696	2
14	26	2	6	4	1	1	2	54	5	2	1	7	1	25	B	2	KENDAL	4	Latex	1	n	2	y	1	n	2	n	2	{DOWNARROW}	2	{DOWNARROW}	correct	1	9959	1
14	26	2	6	4	1	1	2	54	5	2	1	7	1	25	B	2	B_Grouped	1	Latex	1	y	1	n	2	y	1	n	2	{DOWNARROW}	2	{DOWNARROW}	correct	1	7847	2
14	26	2	6	4	1	1	2	54	5	2	1	7	1	25	B	2	A_Ungrouped	2	Latex	1	n	2	n	2	n	2	n	2	{DOWNARROW}	2	{DOWNARROW}	correct	1	15704	1
14	26	2	6	4	1	1	2	54	5	2	1	7	1	25	B	2	B_Grouped	1	Latex	1	y	1	y	1	y	1	Y	1	{UPARROW}	1	{UPARROW}	correct	1	4904	1
14	26	2	6	4	1	1	2	54	5	2	1	7	1	25	B	2	B_Grouped	1	Latex	1	y	1	y	1	y	1	n	2	{UPARROW}	1	{UPARROW}	correct	1	8131	4
14	26	2	6	4	1	1	2	54	5	2	1	7	1	25	B	2	A_Ungrouped	2	Sterile	2	n	2	n	2	n	2	Y	1	{DOWNARROW}	2	{DOWNARROW}	correct	1	4817	4
14	26	2	6	4	1	1	2	54	5	2	1	7	1	25	B	2	A_Ungrouped	2	Expired	3	n	2	y	1	n	2	y	1	{UPARROW}	1	{UPARROW}	correct	1	4824	4
14	26	2	6	4	1	1	2	54	5	2	1	7	1	25	B	2	B_Grouped	1	Sterile	2	y	1	n	2	n	2	n	2	{DOWNARROW}	2	{DOWNARROW}	correct	1	5368	4
14	26	2	6	4	1	1	2	54	5	2	1	7	1	25	B	2	B_Grouped	1	Expired	3	y	1	n	2	n	2	Y	1	{DOWNARROW}	2	{DOWNARROW}	correct	1	4649	1
14	26	2	6	4	1	1	2	54	5	2	1	7	1	25	B	2	A_Ungrouped	2	Latex	1	n	2	n	2	y	1	n	2	{DOWNARROW}	2	{DOWNARROW}	correct	1	4656	2
14	26	2	6	4	1	1	2	54	5	2	1	7	1	25	B	2	B_Grouped	1	Expired	3	y	1	n	2	y	1	y	1	{DOWNARROW}	2	{DOWNARROW}	correct	1	5857	3
14	26	2	6	4	1	1	2	54	5	2	1	7	1	25	B	2	A_Ungrouped	2	Expired	3	n	2	y	1	n	2	n	2	{UPARROW}	1	{UPARROW}	correct	1	3816	4
14	26	2	6	4	1	1	2	54	5	2	1	7	1	25	B	2	KENDAL	4	Expired	3	n	2	n	2	y	1	n	2	{DOWNARROW}	2	{DOWNARROW}	correct	1	10527	1
14	26	2	6	4	1	1	2	54	5	2	1	7	1	25	B	2	B_Grouped	1	Sterile	2	y	1	y	1	y	1	Y	1	{UPARROW}	1	{UPARROW}	correct	1	4577	1
14	26	2	6	4	1	1	2	54	5	2	1	7	1	25	B	2	B_Grouped	1	Latex	1	y	1	y	1	n	2	y	1	{UPARROW}	1	{UPARROW}	correct	1	5166	1
14	26	2	6	4	1	1	2	54	5	2	1	7	1	25	B	2	B_Grouped	1	Expired	3	y	1	n	2	y	1	n	2	{DOWNARROW}	2	{DOWNARROW}	correct	1	4998	1
14	26	2	6	4	1	1	2	54	5	2	1	7	1	25	B	2	B_Grouped	1	Sterile	2	y	1	n	2	n	2	Y	1	{DOWNARROW}	2	{DOWNARROW}	correct	1	4109	4
14	26	2	6	4	1	1	2	54	5	2	1	7	1	25	B	2	B_Grouped	1	Expired	3	y	1	y	1	y	1	n	2	{UPARROW}	1	{UPARROW}	correct	1	3011	3
14	26	2	6	4	1	1	2	54	5	2	1	7	1	25	B	2	A_Ungrouped	2	Expired	3	n	2	n	2	n	2	Y	1	{DOWNARROW}	2	{DOWNARROW}	correct	1	2979	2
14	26	2	6	4	1	1	2	54	5	2	1	7	1	25	B	2	B_Grouped	1	Sterile	2	y	1	n	2	y	1	n	2	{DOWNARROW}	2	{DOWNARROW}	correct	1	6074	4
14	26	2	6	4	1	1	2	54	5	2	1	7	1	25	B	2	B_Grouped	1	Expired	3	y	1	y	1	n	2	n	2	{UPARROW}	1	{UPARROW}	correct	1	4529	3
14	26	2	6	4	1	1	2	54	5	2	1	7	1	25	B	2	A_Ungrouped	2	Sterile	2	n	2	n	2	y	1	n	2	{DOWNARROW}	2	{DOWNARROW}	correct	1	5997	2
14	26	2	6	4	1	1	2	54	5	2	1	7	1	25	B	2	A_Ungrouped	2	Sterile	2	n	2	n	2	n	2	n	2	{DOWNARROW}	2	{DOWNARROW}	correct	1	11665	1
14	26	2	6	4	1	1	2	54	5	2	1	7	1	25	B	2	B_Grouped	1	Latex	1	y	1	n	2	n	2	n	2	{DOWNARROW}	2	{DOWNARROW}	correct	1	4034	4
14	26	2	6	4	1	1	2	54	5	2	1	7	1	25	B	2	A_Ungrouped	2	Latex	1	n	2	y	1	y	1	Y	1	{UPARROW}	1	{UPARROW}	correct	1	3612	2
14	26	2	6	4	1	1	2	54	5	2	1	7	1	25	B	2	A_Ungrouped	2	Latex	1	n	2	y	1	n	2	y	1	{UPARROW}	1	{UPARROW}	correct	1	3327	1
14	26	2	6	4	1	1	2	54	5	2	1	7	1	25	B	2	A_Ungrouped	2	Sterile	2	n	2	y	1	n	2	y	1	{UPARROW}	1	{UPARROW}	correct	1	4600	4
14	26	2	6	4	1	1	2	54	5	2	1	7	1	25	B	2	B_Grouped	1	Latex	1	y	1	n	2	n	2	Y	1	{DOWNARROW}	2	{DOWNARROW}	correct	1	10791	4
14	26	2	6	4	1	1	2	54	5	2	1	7	1	25	B	2	A_Ungrouped	2	Latex	1	n	2	y	1	n	2	n	2	{UPARROW}	1	{UPARROW}	correct	1	7540	3
14	26	2	6	4	1	1	2	54	5	2	1	7	1	25	B	2	A_Ungrouped	2	Sterile	2	n	2	y	1	y	1	Y	1	{UPARROW}	1	{UPARROW}	correct	1	3100	3
14	26	2	6	4	1	1	2	54	5	2	1	7	1	25	B	2	A_Ungrouped	2	Sterile	2	n	2	n	2	y	1	y	1	{DOWNARROW}	2	{DOWNARROW}	correct	1	3396	4
14	26	2	6	4	1	1	2	54	5	2	1	7	1	25	B	2	B_Grouped	1	Sterile	2	y	1	y	1	y	1	n	2	{UPARROW}	1	{UPARROW}	correct	1	4562	1
14	26	2	6	4	1	1	2	54	5	2	1	7	1	25	B	2	A_Ungrouped	2	Expired	3	n	2	n	2	y	1	y	1	{DOWNARROW}	2	{DOWNARROW}	correct	1	3386	4
14	26	2	6	4	1	1	2	54	5	2	1	7	1	25	B	2	A_Ungrouped	2	Expired	3	n	2	y	1	y	1	n	2	{UPARROW}	1	{UPARROW}	correct	1	2606	1
14	26	2	6	4	1	1	2	54	5	2	1	7	1	25	B	2	B_Grouped	1	Expired	3	y	1	y	1	n	2	y	1	{UPARROW}	1	{UPARROW}	correct	1	6158	1
14	26	2	6	4	1	1	2	54	5	2	1	7	1	25	B	2	B_Grouped	1	Sterile	2	y	1	n	2	y	1	y	1	{DOWNARROW}	2	{DOWNARROW}	correct	1	2644	4
14	26	2	6	4	1	1	2	54	5	2	1	7	1	25	B	2	B_Grouped	1	Sterile	2	y	1	y	1	n	2	y	1	{UPARROW}	1	{UPARROW}	correct	1	2503	4
14	26	2	6	4	1	1	2	54	5	2	1	7	1	25	B	2	B_Grouped	1	Latex	1	y	1	n	2	y	1	y	1	{DOWNARROW}	2	{DOWNARROW}	correct	1	2684	3
14	26	2	6	4	1	1	2	54	5	2	1	7	1	25	B	2	A_Ungrouped	2	Sterile	2	n	2	y	1	y	1	n	2	{UPARROW}	1	{UPARROW}	correct	1	10680	1
14	26	2	6	4	1	1	2	54	5	2	1	7	1	25	B	2	A_Ungrouped	2	Sterile	2	n	2	y	1	n	2	n	2	{UPARROW}	1	{UPARROW}	correct	1	3308	3
14	26	2	6	4	1	1	2	54	5	2	1	7	1	25	B	2	B_Grouped	1	Latex	1	y	1	y	1	n	2	n	2	{UPARROW}	1	{UPARROW}	correct	1	15862	3
14	26	2	6	4	1	1	2	54	5	2	1	7	1	25	B	2	B_Grouped	1	Sterile	2	y	1	y	1	n	2	n	2	{UPARROW}	1	{UPARROW}	correct	1	4173	3
14	26	2	6	4	1	1	2	54	5	2	1	7	1	25	B	2	B_Grouped	1	Expired	3	y	1	y	1	y	1	Y	1	{UPARROW}	1	{UPARROW}	correct	1	1998	3
14	26	2	6	4	1	1	2	54	5	2	1	7	1	25	B	2	AMSINO	3	Expired	3	n	2	n	2	n	2	n	2	{UPARROW}	1	{UPARROW}	correct	1	6190	1
14	26	2	6	4	1	1	2	54	5	2	1	7	1	25	B	2	AMSINO	3	Latex	1	n	2	n	2	n	2	n	2	{UPARROW}	1	{UPARROW}	correct	1	45494	1
14	26	2	6	4	1	1	2	54	5	2	1	7	1	25	B	2	A_Ungrouped	2	Expired	3	n	2	n	2	n	2	n	2	{DOWNARROW}	2	{DOWNARROW}	correct	1	3291	3
14	26	2	6	4	1	1	2	54	5	2	1	7	1	25	B	2	AMSINO	3	Sterile	2	n	2	n	2	n	2	n	2	{DOWNARROW}	2	{DOWNARROW}	correct	1	4606	3
14	26	2	6	4	1	1	2	54	5	2	1	7	1	25	B	2	A_Ungrouped	2	Latex	1	n	2	y	1	y	1	n	2	{UPARROW}	1	{UPARROW}	correct	1	6657	4
14	26	2	6	4	1	1	2	54	5	2	1	7	1	25	B	2	A_Ungrouped	2	Latex	1	n	2	n	2	y	1	y	1	{DOWNARROW}	2	{DOWNARROW}	correct	1	1744	3
15	27	2	7	2	1	1	2	36	5	1	1	7	1	16	A	1	B_Grouped	1	Expired	3	y	1	n	2	n	2	Y	1	{UPARROW}	1	{UPARROW}	correct	1	4441	4
15	27	2	7	2	1	1	2	36	5	1	1	7	1	16	A	1	A_Ungrouped	2	Expired	3	n	2	n	2	y	1	n	2	{UPARROW}	1	{UPARROW}	correct	1	2927	3
15	27	2	7	2	1	1	2	36	5	1	1	7	1	16	A	1	B_Grouped	1	Latex	1	y	1	y	1	y	1	Y	1	{DOWNARROW}	2	{DOWNARROW}	correct	1	6048	4
15	27	2	7	2	1	1	2	36	5	1	1	7	1	16	A	1	A_Ungrouped	2	Latex	1	n	2	n	2	y	1	n	2	{UPARROW}	1	{UPARROW}	correct	1	1336	4
15	27	2	7	2	1	1	2	36	5	1	1	7	1	16	A	1	B_Grouped	1	Latex	1	y	1	n	2	n	2	n	2	{UPARROW}	1	{DOWNARROW}	FALSE	2	19281	1
15	27	2	7	2	1	1	2	36	5	1	1	7	1	16	A	1	B_Grouped	1	Latex	1	y	1	y	1	n	2	n	2	{DOWNARROW}	2	{DOWNARROW}	correct	1	18434	3
15	27	2	7	2	1	1	2	36	5	1	1	7	1	16	A	1	B_Grouped	1	Sterile	2	y	1	y	1	y	1	Y	1	{DOWNARROW}	2	{DOWNARROW}	correct	1	21198	4
15	27	2	7	2	1	1	2	36	5	1	1	7	1	16	A	1	A_Ungrouped	2	Latex	1	n	2	n	2	n	2	n	2	{UPARROW}	1	{DOWNARROW}	FALSE	2	42188	4
15	27	2	7	2	1	1	2	36	5	1	1	7	1	16	A	1	B_Grouped	1	Latex	1	y	1	y	1	y	1	n	2	{DOWNARROW}	2	{DOWNARROW}	correct	1	4680	3
15	27	2	7	2	1	1	2	36	5	1	1	7	1	16	A	1	A_Ungrouped	2	Expired	3	n	2	y	1	n	2	y	1	{DOWNARROW}	2	{DOWNARROW}	correct	1	4948	4
15	27	2	7	2	1	1	2	36	5	1	1	7	1	16	A	1	B_Grouped	1	Expired	3	y	1	n	2	n	2	n	2	{UPARROW}	1	{UPARROW}	correct	1	4658	3
15	27	2	7	2	1	1	2	36	5	1	1	7	1	16	A	1	B_Grouped	1	Expired	3	y	1	n	2	y	1	y	1	{UPARROW}	1	{UPARROW}	correct	1	3289	3
15	27	2	7	2	1	1	2	36	5	1	1	7	1	16	A	1	A_Ungrouped	2	Expired	3	n	2	n	2	n	2	Y	1	{UPARROW}	1	{UPARROW}	correct	1	2552	3
15	27	2	7	2	1	1	2	36	5	1	1	7	1	16	A	1	A_Ungrouped	2	Sterile	2	n	2	y	1	y	1	Y	1	{DOWNARROW}	2	{DOWNARROW}	correct	1	5492	1
15	27	2	7	2	1	1	2	36	5	1	1	7	1	16	A	1	A_Ungrouped	2	Sterile	2	n	2	y	1	n	2	n	2	{DOWNARROW}	2	{DOWNARROW}	correct	1	6531	4
15	27	2	7	2	1	1	2	36	5	1	1	7	1	16	A	1	B_Grouped	1	Expired	3	y	1	y	1	n	2	n	2	{DOWNARROW}	2	{DOWNARROW}	correct	1	5176	4
15	27	2	7	2	1	1	2	36	5	1	1	7	1	16	A	1	A_Ungrouped	2	Expired	3	n	2	y	1	n	2	n	2	{DOWNARROW}	2	{DOWNARROW}	correct	1	2938	3
15	27	2	7	2	1	1	2	36	5	1	1	7	1	16	A	1	AMSINO	3	Expired	3	n	2	n	2	n	2	n	2	{DOWNARROW}	2	{DOWNARROW}	correct	1	5126	3
15	27	2	7	2	1	1	2	36	5	1	1	7	1	16	A	1	A_Ungrouped	2	Sterile	2	n	2	n	2	n	2	n	2	{UPARROW}	1	{UPARROW}	correct	1	6271	1
15	27	2	7	2	1	1	2	36	5	1	1	7	1	16	A	1	B_Grouped	1	Latex	1	y	1	n	2	n	2	Y	1	{UPARROW}	1	{DOWNARROW}	FALSE	2	4564	1
15	27	2	7	2	1	1	2	36	5	1	1	7	1	16	A	1	A_Ungrouped	2	Latex	1	n	2	y	1	y	1	Y	1	{DOWNARROW}	2	{DOWNARROW}	correct	1	2714	1
15	27	2	7	2	1	1	2	36	5	1	1	7	1	16	A	1	B_Grouped	1	Latex	1	y	1	n	2	y	1	n	2	{UPARROW}	1	{UPARROW}	correct	1	3355	3
15	27	2	7	2	1	1	2	36	5	1	1	7	1	16	A	1	B_Grouped	1	Sterile	2	y	1	n	2	n	2	n	2	{UPARROW}	1	{UPARROW}	correct	1	4799	3
15	27	2	7	2	1	1	2	36	5	1	1	7	1	16	A	1	B_Grouped	1	Latex	1	y	1	y	1	n	2	y	1	{DOWNARROW}	2	{UPARROW}	FALSE	2	3767	1
15	27	2	7	2	1	1	2	36	5	1	1	7	1	16	A	1	A_Ungrouped	2	Latex	1	n	2	n	2	n	2	Y	1	{UPARROW}	1	{UPARROW}	correct	1	5887	4
15	27	2	7	2	1	1	2	36	5	1	1	7	1	16	A	1	A_Ungrouped	2	Latex	1	n	2	y	1	n	2	y	1	{DOWNARROW}	2	{UPARROW}	FALSE	2	2309	3
15	27	2	7	2	1	1	2	36	5	1	1	7	1	16	A	1	A_Ungrouped	2	Sterile	2	n	2	y	1	n	2	y	1	{DOWNARROW}	2	{DOWNARROW}	correct	1	3004	1
15	27	2	7	2	1	1	2	36	5	1	1	7	1	16	A	1	B_Grouped	1	Expired	3	y	1	y	1	n	2	y	1	{DOWNARROW}	2	{DOWNARROW}	correct	1	2879	3
15	27	2	7	2	1	1	2	36	5	1	1	7	1	16	A	1	A_Ungrouped	2	Sterile	2	n	2	y	1	y	1	n	2	{DOWNARROW}	2	{DOWNARROW}	correct	1	7319	4
15	27	2	7	2	1	1	2	36	5	1	1	7	1	16	A	1	A_Ungrouped	2	Sterile	2	n	2	n	2	y	1	y	1	{UPARROW}	1	{UPARROW}	correct	1	4442	2
15	27	2	7	2	1	1	2	36	5	1	1	7	1	16	A	1	KENDAL	4	Sterile	2	n	2	n	2	y	1	n	2	{DOWNARROW}	2	{DOWNARROW}	correct	1	7297	4
15	27	2	7	2	1	1	2	36	5	1	1	7	1	16	A	1	A_Ungrouped	2	Expired	3	n	2	n	2	y	1	y	1	{UPARROW}	1	{UPARROW}	correct	1	4971	2
15	27	2	7	2	1	1	2	36	5	1	1	7	1	16	A	1	A_Ungrouped	2	Sterile	2	n	2	n	2	n	2	Y	1	{UPARROW}	1	{DOWNARROW}	FALSE	2	28768	4
15	27	2	7	2	1	1	2	36	5	1	1	7	1	16	A	1	A_Ungrouped	2	Latex	1	n	2	n	2	y	1	y	1	{UPARROW}	1	{UPARROW}	correct	1	1520	3
15	27	2	7	2	1	1	2	36	5	1	1	7	1	16	A	1	B_Grouped	1	Sterile	2	y	1	n	2	y	1	y	1	{UPARROW}	1	{UPARROW}	correct	1	1789	3
15	27	2	7	2	1	1	2	36	5	1	1	7	1	16	A	1	B_Grouped	1	Sterile	2	y	1	y	1	y	1	n	2	{DOWNARROW}	2	{DOWNARROW}	correct	1	2911	3
15	27	2	7	2	1	1	2	36	5	1	1	7	1	16	A	1	A_Ungrouped	2	Sterile	2	n	2	n	2	y	1	n	2	{UPARROW}	1	{UPARROW}	correct	1	5322	2
15	27	2	7	2	1	1	2	36	5	1	1	7	1	16	A	1	B_Grouped	1	Expired	3	y	1	y	1	y	1	Y	1	{DOWNARROW}	2	{DOWNARROW}	correct	1	4178	1
15	27	2	7	2	1	1	2	36	5	1	1	7	1	16	A	1	B_Grouped	1	Latex	1	y	1	n	2	y	1	y	1	{UPARROW}	1	{UPARROW}	correct	1	2013	1
15	27	2	7	2	1	1	2	36	5	1	1	7	1	16	A	1	AMSINO	3	Sterile	2	n	2	n	2	n	2	n	2	{UPARROW}	1	{UPARROW}	correct	1	6408	1
15	27	2	7	2	1	1	2	36	5	1	1	7	1	16	A	1	KENDAL	4	Latex	1	n	2	y	1	n	2	n	2	{UPARROW}	1	{DOWNARROW}	FALSE	2	20755	4
15	27	2	7	2	1	1	2	36	5	1	1	7	1	16	A	1	AMSINO	3	Latex	1	n	2	n	2	n	2	n	2	{DOWNARROW}	2	{UPARROW}	FALSE	2	5154	1
15	27	2	7	2	1	1	2	36	5	1	1	7	1	16	A	1	A_Ungrouped	2	Expired	3	n	2	y	1	y	1	Y	1	{DOWNARROW}	2	{DOWNARROW}	correct	1	3400	3
15	27	2	7	2	1	1	2	36	5	1	1	7	1	16	A	1	B_Grouped	1	Sterile	2	y	1	n	2	y	1	n	2	{UPARROW}	1	{DOWNARROW}	FALSE	2	11901	2
15	27	2	7	2	1	1	2	36	5	1	1	7	1	16	A	1	B_Grouped	1	Expired	3	y	1	y	1	y	1	n	2	{DOWNARROW}	2	{DOWNARROW}	correct	1	8149	4
15	27	2	7	2	1	1	2	36	5	1	1	7	1	16	A	1	A_Ungrouped	2	Latex	1	n	2	y	1	y	1	n	2	{DOWNARROW}	2	{DOWNARROW}	correct	1	2633	1
15	27	2	7	2	1	1	2	36	5	1	1	7	1	16	A	1	KENDAL	4	Expired	3	n	2	n	2	y	1	n	2	{UPARROW}	1	{UPARROW}	correct	1	9924	1
15	27	2	7	2	1	1	2	36	5	1	1	7	1	16	A	1	B_Grouped	1	Sterile	2	y	1	y	1	n	2	y	1	{DOWNARROW}	2	{DOWNARROW}	correct	1	4703	3
15	27	2	7	2	1	1	2	36	5	1	1	7	1	16	A	1	B_Grouped	1	Expired	3	y	1	n	2	y	1	n	2	{UPARROW}	1	{UPARROW}	correct	1	11085	4
15	27	2	7	2	1	1	2	36	5	1	1	7	1	16	A	1	B_Grouped	1	Sterile	2	y	1	n	2	n	2	Y	1	{UPARROW}	1	{UPARROW}	correct	1	2224	1
15	27	2	7	2	1	1	2	36	5	1	1	7	1	16	A	1	A_Ungrouped	2	Latex	1	n	2	y	1	n	2	n	2	{DOWNARROW}	2	{UPARROW}	FALSE	2	20259	3
15	27	2	7	2	1	1	2	36	5	1	1	7	1	16	A	1	B_Grouped	1	Sterile	2	y	1	y	1	n	2	n	2	{DOWNARROW}	2	{DOWNARROW}	correct	1	8481	4
15	27	2	7	2	1	1	2	36	5	1	1	7	1	16	A	1	A_Ungrouped	2	Expired	3	n	2	y	1	y	1	n	2	{DOWNARROW}	2	{DOWNARROW}	correct	1	9005	4
15	27	2	7	2	1	1	2	36	5	1	1	7	1	16	A	1	A_Ungrouped	2	Expired	3	n	2	n	2	n	2	n	2	{UPARROW}	1	{UPARROW}	correct	1	5792	2
16	28	2	8	2	1	1	2	59	5	1	1	7	1	38	A	1	A_Ungrouped	2	Sterile	2	n	2	n	2	y	1	n	2	{UPARROW}	1	{UPARROW}	correct	1	9886	2
16	28	2	8	2	1	1	2	59	5	1	1	7	1	38	A	1	KENDAL	4	Sterile	2	n	2	n	2	y	1	n	2	{DOWNARROW}	2	{DOWNARROW}	correct	1	6756	4
16	28	2	8	2	1	1	2	59	5	1	1	7	1	38	A	1	A_Ungrouped	2	Expired	3	n	2	n	2	n	2	Y	1	{UPARROW}	1	{UPARROW}	correct	1	14119	3
16	28	2	8	2	1	1	2	59	5	1	1	7	1	38	A	1	A_Ungrouped	2	Latex	1	n	2	n	2	n	2	Y	1	{UPARROW}	1	{UPARROW}	correct	1	5534	4
16	28	2	8	2	1	1	2	59	5	1	1	7	1	38	A	1	A_Ungrouped	2	Sterile	2	n	2	y	1	n	2	y	1	{DOWNARROW}	2	{DOWNARROW}	correct	1	8784	4
16	28	2	8	2	1	1	2	59	5	1	1	7	1	38	A	1	B_Grouped	1	Sterile	2	y	1	y	1	y	1	n	2	{DOWNARROW}	2	{DOWNARROW}	correct	1	4678	4
16	28	2	8	2	1	1	2	59	5	1	1	7	1	38	A	1	A_Ungrouped	2	Sterile	2	n	2	y	1	y	1	Y	1	{DOWNARROW}	2	{DOWNARROW}	correct	1	2153	3
16	28	2	8	2	1	1	2	59	5	1	1	7	1	38	A	1	A_Ungrouped	2	Latex	1	n	2	y	1	y	1	Y	1	{DOWNARROW}	2	{DOWNARROW}	correct	1	3454	2
16	28	2	8	2	1	1	2	59	5	1	1	7	1	38	A	1	KENDAL	4	Latex	1	n	2	y	1	n	2	n	2	{UPARROW}	1	{UPARROW}	correct	1	8688	1
16	28	2	8	2	1	1	2	59	5	1	1	7	1	38	A	1	A_Ungrouped	2	Expired	3	n	2	y	1	y	1	n	2	{DOWNARROW}	2	{DOWNARROW}	correct	1	3095	3
16	28	2	8	2	1	1	2	59	5	1	1	7	1	38	A	1	A_Ungrouped	2	Expired	3	n	2	n	2	y	1	y	1	{UPARROW}	1	{UPARROW}	correct	1	3218	3
16	28	2	8	2	1	1	2	59	5	1	1	7	1	38	A	1	AMSINO	3	Expired	3	n	2	n	2	n	2	n	2	{DOWNARROW}	2	{DOWNARROW}	correct	1	13151	4
16	28	2	8	2	1	1	2	59	5	1	1	7	1	38	A	1	B_Grouped	1	Sterile	2	y	1	n	2	n	2	Y	1	{UPARROW}	1	{UPARROW}	correct	1	4127	4
16	28	2	8	2	1	1	2	59	5	1	1	7	1	38	A	1	AMSINO	3	Sterile	2	n	2	n	2	n	2	n	2	{UPARROW}	1	{UPARROW}	correct	1	9114	2
16	28	2	8	2	1	1	2	59	5	1	1	7	1	38	A	1	B_Grouped	1	Latex	1	y	1	y	1	y	1	n	2	{DOWNARROW}	2	{DOWNARROW}	correct	1	4514	3
16	28	2	8	2	1	1	2	59	5	1	1	7	1	38	A	1	A_Ungrouped	2	Expired	3	n	2	y	1	y	1	Y	1	{DOWNARROW}	2	{DOWNARROW}	correct	1	5862	3
16	28	2	8	2	1	1	2	59	5	1	1	7	1	38	A	1	A_Ungrouped	2	Expired	3	n	2	n	2	y	1	n	2	{UPARROW}	1	{UPARROW}	correct	1	5208	4
16	28	2	8	2	1	1	2	59	5	1	1	7	1	38	A	1	B_Grouped	1	Expired	3	y	1	n	2	y	1	n	2	{UPARROW}	1	{UPARROW}	correct	1	4631	3
16	28	2	8	2	1	1	2	59	5	1	1	7	1	38	A	1	A_Ungrouped	2	Sterile	2	n	2	n	2	n	2	n	2	{UPARROW}	1	{DOWNARROW}	FALSE	2	2423	2
16	28	2	8	2	1	1	2	59	5	1	1	7	1	38	A	1	B_Grouped	1	Latex	1	y	1	y	1	y	1	Y	1	{DOWNARROW}	2	{DOWNARROW}	correct	1	2153	3
16	28	2	8	2	1	1	2	59	5	1	1	7	1	38	A	1	A_Ungrouped	2	Sterile	2	n	2	n	2	n	2	Y	1	{UPARROW}	1	{UPARROW}	correct	1	3642	2
16	28	2	8	2	1	1	2	59	5	1	1	7	1	38	A	1	B_Grouped	1	Latex	1	y	1	y	1	n	2	n	2	{DOWNARROW}	2	{UPARROW}	FALSE	2	12777	3
16	28	2	8	2	1	1	2	59	5	1	1	7	1	38	A	1	B_Grouped	1	Expired	3	y	1	y	1	y	1	Y	1	{DOWNARROW}	2	{DOWNARROW}	correct	1	3101	3
16	28	2	8	2	1	1	2	59	5	1	1	7	1	38	A	1	B_Grouped	1	Sterile	2	y	1	n	2	y	1	n	2	{UPARROW}	1	{UPARROW}	correct	1	7462	2
16	28	2	8	2	1	1	2	59	5	1	1	7	1	38	A	1	A_Ungrouped	2	Sterile	2	n	2	n	2	y	1	y	1	{UPARROW}	1	{UPARROW}	correct	1	3455	1
16	28	2	8	2	1	1	2	59	5	1	1	7	1	38	A	1	A_Ungrouped	2	Sterile	2	n	2	y	1	y	1	n	2	{DOWNARROW}	2	{DOWNARROW}	correct	1	4045	3
16	28	2	8	2	1	1	2	59	5	1	1	7	1	38	A	1	B_Grouped	1	Expired	3	y	1	n	2	n	2	Y	1	{UPARROW}	1	{UPARROW}	correct	1	3012	4
16	28	2	8	2	1	1	2	59	5	1	1	7	1	38	A	1	A_Ungrouped	2	Latex	1	n	2	n	2	y	1	y	1	{UPARROW}	1	{UPARROW}	correct	1	3439	2
16	28	2	8	2	1	1	2	59	5	1	1	7	1	38	A	1	B_Grouped	1	Sterile	2	y	1	y	1	n	2	n	2	{DOWNARROW}	2	{DOWNARROW}	correct	1	15342	1
16	28	2	8	2	1	1	2	59	5	1	1	7	1	38	A	1	B_Grouped	1	Expired	3	y	1	n	2	y	1	y	1	{UPARROW}	1	{UPARROW}	correct	1	2806	1
16	28	2	8	2	1	1	2	59	5	1	1	7	1	38	A	1	B_Grouped	1	Expired	3	y	1	y	1	y	1	n	2	{DOWNARROW}	2	{DOWNARROW}	correct	1	7280	2
16	28	2	8	2	1	1	2	59	5	1	1	7	1	38	A	1	B_Grouped	1	Expired	3	y	1	y	1	n	2	n	2	{DOWNARROW}	2	{DOWNARROW}	correct	1	5154	4
16	28	2	8	2	1	1	2	59	5	1	1	7	1	38	A	1	B_Grouped	1	Expired	3	y	1	y	1	n	2	y	1	{DOWNARROW}	2	{DOWNARROW}	correct	1	2650	4
16	28	2	8	2	1	1	2	59	5	1	1	7	1	38	A	1	KENDAL	4	Expired	3	n	2	n	2	y	1	n	2	{UPARROW}	1	{UPARROW}	correct	1	18433	1
16	28	2	8	2	1	1	2	59	5	1	1	7	1	38	A	1	B_Grouped	1	Latex	1	y	1	n	2	y	1	y	1	{UPARROW}	1	{UPARROW}	correct	1	2097	4
16	28	2	8	2	1	1	2	59	5	1	1	7	1	38	A	1	A_Ungrouped	2	Expired	3	n	2	n	2	n	2	n	2	{UPARROW}	1	{UPARROW}	correct	1	7514	4
16	28	2	8	2	1	1	2	59	5	1	1	7	1	38	A	1	B_Grouped	1	Sterile	2	y	1	y	1	y	1	Y	1	{DOWNARROW}	2	{DOWNARROW}	correct	1	3863	4
16	28	2	8	2	1	1	2	59	5	1	1	7	1	38	A	1	A_Ungrouped	2	Expired	3	n	2	y	1	n	2	n	2	{DOWNARROW}	2	{DOWNARROW}	correct	1	3461	2
16	28	2	8	2	1	1	2	59	5	1	1	7	1	38	A	1	A_Ungrouped	2	Sterile	2	n	2	y	1	n	2	n	2	{DOWNARROW}	2	{DOWNARROW}	correct	1	4131	1
16	28	2	8	2	1	1	2	59	5	1	1	7	1	38	A	1	B_Grouped	1	Expired	3	y	1	n	2	n	2	n	2	{UPARROW}	1	{UPARROW}	correct	1	12245	4
16	28	2	8	2	1	1	2	59	5	1	1	7	1	38	A	1	B_Grouped	1	Latex	1	y	1	y	1	n	2	y	1	{DOWNARROW}	2	{DOWNARROW}	correct	1	2561	4
16	28	2	8	2	1	1	2	59	5	1	1	7	1	38	A	1	B_Grouped	1	Sterile	2	y	1	n	2	y	1	y	1	{UPARROW}	1	{UPARROW}	correct	1	13970	4
16	28	2	8	2	1	1	2	59	5	1	1	7	1	38	A	1	B_Grouped	1	Sterile	2	y	1	n	2	n	2	n	2	{UPARROW}	1	{UPARROW}	correct	1	11902	1
16	28	2	8	2	1	1	2	59	5	1	1	7	1	38	A	1	AMSINO	3	Latex	1	n	2	n	2	n	2	n	2	{DOWNARROW}	2	{DOWNARROW}	correct	1	21048	1
16	28	2	8	2	1	1	2	59	5	1	1	7	1	38	A	1	A_Ungrouped	2	Latex	1	n	2	n	2	y	1	n	2	{UPARROW}	1	{UPARROW}	correct	1	4132	1
16	28	2	8	2	1	1	2	59	5	1	1	7	1	38	A	1	A_Ungrouped	2	Latex	1	n	2	y	1	n	2	n	2	{DOWNARROW}	2	{DOWNARROW}	correct	1	14281	3
16	28	2	8	2	1	1	2	59	5	1	1	7	1	38	A	1	B_Grouped	1	Latex	1	y	1	n	2	n	2	n	2	{UPARROW}	1	{UPARROW}	correct	1	11061	4
16	28	2	8	2	1	1	2	59	5	1	1	7	1	38	A	1	A_Ungrouped	2	Expired	3	n	2	y	1	n	2	y	1	{DOWNARROW}	2	{DOWNARROW}	correct	1	7086	4
16	28	2	8	2	1	1	2	59	5	1	1	7	1	38	A	1	B_Grouped	1	Latex	1	y	1	n	2	y	1	n	2	{UPARROW}	1	{UPARROW}	correct	1	12593	1
16	28	2	8	2	1	1	2	59	5	1	1	7	1	38	A	1	B_Grouped	1	Latex	1	y	1	n	2	n	2	Y	1	{UPARROW}	1	{UPARROW}	correct	1	11288	3
16	28	2	8	2	1	1	2	59	5	1	1	7	1	38	A	1	B_Grouped	1	Sterile	2	y	1	y	1	n	2	y	1	{DOWNARROW}	2	{DOWNARROW}	correct	1	3292	4
16	28	2	8	2	1	1	2	59	5	1	1	7	1	38	A	1	A_Ungrouped	2	Latex	1	n	2	y	1	n	2	y	1	{DOWNARROW}	2	{DOWNARROW}	correct	1	3566	2
16	28	2	8	2	1	1	2	59	5	1	1	7	1	38	A	1	A_Ungrouped	2	Latex	1	n	2	y	1	y	1	n	2	{DOWNARROW}	2	{DOWNARROW}	correct	1	10205	3
16	28	2	8	2	1	1	2	59	5	1	1	7	1	38	A	1	A_Ungrouped	2	Latex	1	n	2	n	2	n	2	n	2	{UPARROW}	1	{UPARROW}	correct	1	22043	2
17	25	2	5	2	1	1	2	58	5	5	1	7	1	37	A	1	B_Grouped	1	Sterile	2	y	1	y	1	y	1	n	2	{DOWNARROW}	2	{DOWNARROW}	correct	1	11667	4
17	25	2	5	2	1	1	2	58	5	5	1	7	1	37	A	1	B_Grouped	1	Expired	3	y	1	y	1	n	2	n	2	{DOWNARROW}	2	{DOWNARROW}	correct	1	6379	2
17	25	2	5	2	1	1	2	58	5	5	1	7	1	37	A	1	B_Grouped	1	Sterile	2	y	1	n	2	y	1	y	1	{UPARROW}	1	{UPARROW}	correct	1	20540	1
17	25	2	5	2	1	1	2	58	5	5	1	7	1	37	A	1	B_Grouped	1	Sterile	2	y	1	y	1	y	1	Y	1	{DOWNARROW}	2	{DOWNARROW}	correct	1	4918	1
17	25	2	5	2	1	1	2	58	5	5	1	7	1	37	A	1	B_Grouped	1	Latex	1	y	1	n	2	n	2	n	2	{UPARROW}	1	{UPARROW}	correct	1	12622	2
17	25	2	5	2	1	1	2	58	5	5	1	7	1	37	A	1	A_Ungrouped	2	Sterile	2	n	2	y	1	n	2	n	2	{DOWNARROW}	2	{DOWNARROW}	correct	1	10091	4
17	25	2	5	2	1	1	2	58	5	5	1	7	1	37	A	1	A_Ungrouped	2	Expired	3	n	2	y	1	n	2	n	2	{DOWNARROW}	2	{DOWNARROW}	correct	1	8676	1
17	25	2	5	2	1	1	2	58	5	5	1	7	1	37	A	1	B_Grouped	1	Sterile	2	y	1	y	1	n	2	y	1	{DOWNARROW}	2	{DOWNARROW}	correct	1	6177	2
17	25	2	5	2	1	1	2	58	5	5	1	7	1	37	A	1	KENDAL	4	Latex	1	n	2	y	1	n	2	n	2	{UPARROW}	1	{UPARROW}	correct	1	25665	4
17	25	2	5	2	1	1	2	58	5	5	1	7	1	37	A	1	KENDAL	4	Expired	3	n	2	n	2	y	1	n	2	{UPARROW}	1		FALSE	2	0	4
17	25	2	5	2	1	1	2	58	5	5	1	7	1	37	A	1	B_Grouped	1	Latex	1	y	1	n	2	y	1	y	1	{UPARROW}	1	{UPARROW}	correct	1	8602	1
17	25	2	5	2	1	1	2	58	5	5	1	7	1	37	A	1	B_Grouped	1	Expired	3	y	1	y	1	y	1	Y	1	{DOWNARROW}	2	{DOWNARROW}	correct	1	4933	1
17	25	2	5	2	1	1	2	58	5	5	1	7	1	37	A	1	B_Grouped	1	Latex	1	y	1	y	1	n	2	n	2	{DOWNARROW}	2	{DOWNARROW}	correct	1	10802	4
17	25	2	5	2	1	1	2	58	5	5	1	7	1	37	A	1	AMSINO	3	Expired	3	n	2	n	2	n	2	n	2	{DOWNARROW}	2	{DOWNARROW}	correct	1	6632	3
17	25	2	5	2	1	1	2	58	5	5	1	7	1	37	A	1	AMSINO	3	Latex	1	n	2	n	2	n	2	n	2	{DOWNARROW}	2	{DOWNARROW}	correct	1	9229	4
17	25	2	5	2	1	1	2	58	5	5	1	7	1	37	A	1	B_Grouped	1	Expired	3	y	1	n	2	y	1	y	1	{UPARROW}	1	{UPARROW}	correct	1	6067	2
17	25	2	5	2	1	1	2	58	5	5	1	7	1	37	A	1	A_Ungrouped	2	Sterile	2	n	2	n	2	y	1	y	1	{UPARROW}	1	{UPARROW}	correct	1	6582	2
17	25	2	5	2	1	1	2	58	5	5	1	7	1	37	A	1	B_Grouped	1	Sterile	2	y	1	n	2	n	2	Y	1	{UPARROW}	1	{UPARROW}	correct	1	5205	4
17	25	2	5	2	1	1	2	58	5	5	1	7	1	37	A	1	A_Ungrouped	2	Sterile	2	n	2	y	1	y	1	n	2	{DOWNARROW}	2	{DOWNARROW}	correct	1	10959	2
17	25	2	5	2	1	1	2	58	5	5	1	7	1	37	A	1	A_Ungrouped	2	Expired	3	n	2	y	1	y	1	Y	1	{DOWNARROW}	2	{DOWNARROW}	correct	1	6134	2
17	25	2	5	2	1	1	2	58	5	5	1	7	1	37	A	1	A_Ungrouped	2	Expired	3	n	2	y	1	y	1	n	2	{DOWNARROW}	2	{DOWNARROW}	correct	1	13799	4
17	25	2	5	2	1	1	2	58	5	5	1	7	1	37	A	1	B_Grouped	1	Latex	1	y	1	y	1	n	2	y	1	{DOWNARROW}	2	{DOWNARROW}	correct	1	5971	4
17	25	2	5	2	1	1	2	58	5	5	1	7	1	37	A	1	A_Ungrouped	2	Sterile	2	n	2	y	1	y	1	Y	1	{DOWNARROW}	2	{DOWNARROW}	correct	1	3595	1
17	25	2	5	2	1	1	2	58	5	5	1	7	1	37	A	1	B_Grouped	1	Sterile	2	y	1	y	1	n	2	n	2	{DOWNARROW}	2	{DOWNARROW}	correct	1	18712	4
17	25	2	5	2	1	1	2	58	5	5	1	7	1	37	A	1	A_Ungrouped	2	Sterile	2	n	2	y	1	n	2	y	1	{DOWNARROW}	2	{DOWNARROW}	correct	1	3135	4
17	25	2	5	2	1	1	2	58	5	5	1	7	1	37	A	1	A_Ungrouped	2	Latex	1	n	2	y	1	n	2	n	2	{DOWNARROW}	2	{DOWNARROW}	correct	1	8965	4
17	25	2	5	2	1	1	2	58	5	5	1	7	1	37	A	1	A_Ungrouped	2	Latex	1	n	2	y	1	n	2	y	1	{DOWNARROW}	2	{DOWNARROW}	correct	1	15639	4
17	25	2	5	2	1	1	2	58	5	5	1	7	1	37	A	1	B_Grouped	1	Expired	3	y	1	y	1	y	1	n	2	{DOWNARROW}	2	{DOWNARROW}	correct	1	8014	1
17	25	2	5	2	1	1	2	58	5	5	1	7	1	37	A	1	A_Ungrouped	2	Sterile	2	n	2	n	2	n	2	Y	1	{UPARROW}	1	{UPARROW}	correct	1	2414	2
17	25	2	5	2	1	1	2	58	5	5	1	7	1	37	A	1	B_Grouped	1	Sterile	2	y	1	n	2	n	2	n	2	{UPARROW}	1	{UPARROW}	correct	1	4381	1
17	25	2	5	2	1	1	2	58	5	5	1	7	1	37	A	1	B_Grouped	1	Latex	1	y	1	y	1	y	1	n	2	{DOWNARROW}	2	{DOWNARROW}	correct	1	3073	4
17	25	2	5	2	1	1	2	58	5	5	1	7	1	37	A	1	A_Ungrouped	2	Latex	1	n	2	n	2	n	2	n	2	{UPARROW}	1	{UPARROW}	correct	1	12913	2
17	25	2	5	2	1	1	2	58	5	5	1	7	1	37	A	1	A_Ungrouped	2	Expired	3	n	2	n	2	n	2	Y	1	{UPARROW}	1	{UPARROW}	correct	1	13890	4
17	25	2	5	2	1	1	2	58	5	5	1	7	1	37	A	1	A_Ungrouped	2	Expired	3	n	2	n	2	n	2	n	2	{UPARROW}	1	{UPARROW}	correct	1	16425	2
17	25	2	5	2	1	1	2	58	5	5	1	7	1	37	A	1	A_Ungrouped	2	Latex	1	n	2	n	2	y	1	n	2	{UPARROW}	1	{UPARROW}	correct	1	4347	3
17	25	2	5	2	1	1	2	58	5	5	1	7	1	37	A	1	A_Ungrouped	2	Expired	3	n	2	n	2	y	1	n	2	{UPARROW}	1	{UPARROW}	correct	1	3195	2
17	25	2	5	2	1	1	2	58	5	5	1	7	1	37	A	1	B_Grouped	1	Latex	1	y	1	n	2	n	2	Y	1	{UPARROW}	1	{UPARROW}	correct	1	3863	4
17	25	2	5	2	1	1	2	58	5	5	1	7	1	37	A	1	A_Ungrouped	2	Latex	1	n	2	y	1	y	1	Y	1	{DOWNARROW}	2	{DOWNARROW}	correct	1	7251	1
17	25	2	5	2	1	1	2	58	5	5	1	7	1	37	A	1	AMSINO	3	Sterile	2	n	2	n	2	n	2	n	2	{UPARROW}	1	{UPARROW}	correct	1	7467	1
17	25	2	5	2	1	1	2	58	5	5	1	7	1	37	A	1	A_Ungrouped	2	Latex	1	n	2	n	2	y	1	y	1	{UPARROW}	1	{UPARROW}	correct	1	1973	4
17	25	2	5	2	1	1	2	58	5	5	1	7	1	37	A	1	A_Ungrouped	2	Latex	1	n	2	y	1	y	1	n	2	{DOWNARROW}	2	{DOWNARROW}	correct	1	8331	2
17	25	2	5	2	1	1	2	58	5	5	1	7	1	37	A	1	B_Grouped	1	Latex	1	y	1	y	1	y	1	Y	1	{DOWNARROW}	2	{DOWNARROW}	correct	1	4235	4
17	25	2	5	2	1	1	2	58	5	5	1	7	1	37	A	1	A_Ungrouped	2	Latex	1	n	2	n	2	n	2	Y	1	{UPARROW}	1	{UPARROW}	correct	1	4601	3
17	25	2	5	2	1	1	2	58	5	5	1	7	1	37	A	1	B_Grouped	1	Latex	1	y	1	n	2	y	1	n	2	{UPARROW}	1	{UPARROW}	correct	1	4578	1
17	25	2	5	2	1	1	2	58	5	5	1	7	1	37	A	1	B_Grouped	1	Expired	3	y	1	y	1	n	2	y	1	{DOWNARROW}	2	{DOWNARROW}	correct	1	3157	3
17	25	2	5	2	1	1	2	58	5	5	1	7	1	37	A	1	A_Ungrouped	2	Sterile	2	n	2	n	2	y	1	n	2	{UPARROW}	1	{UPARROW}	correct	1	4611	3
17	25	2	5	2	1	1	2	58	5	5	1	7	1	37	A	1	A_Ungrouped	2	Sterile	2	n	2	n	2	n	2	n	2	{UPARROW}	1	{UPARROW}	correct	1	6837	1
17	25	2	5	2	1	1	2	58	5	5	1	7	1	37	A	1	B_Grouped	1	Sterile	2	y	1	n	2	y	1	n	2	{UPARROW}	1	{UPARROW}	correct	1	3704	1
17	25	2	5	2	1	1	2	58	5	5	1	7	1	37	A	1	B_Grouped	1	Expired	3	y	1	n	2	n	2	n	2	{UPARROW}	1	{UPARROW}	correct	1	3619	1
17	25	2	5	2	1	1	2	58	5	5	1	7	1	37	A	1	B_Grouped	1	Expired	3	y	1	n	2	n	2	Y	1	{UPARROW}	1	{UPARROW}	correct	1	6860	4
17	25	2	5	2	1	1	2	58	5	5	1	7	1	37	A	1	A_Ungrouped	2	Expired	3	n	2	y	1	n	2	y	1	{DOWNARROW}	2	{DOWNARROW}	correct	1	5826	2
17	25	2	5	2	1	1	2	58	5	5	1	7	1	37	A	1	B_Grouped	1	Expired	3	y	1	n	2	y	1	n	2	{UPARROW}	1	{UPARROW}	correct	1	2832	2
17	25	2	5	2	1	1	2	58	5	5	1	7	1	37	A	1	A_Ungrouped	2	Expired	3	n	2	n	2	y	1	y	1	{UPARROW}	1	{UPARROW}	correct	1	20209	4
17	25	2	5	2	1	1	2	58	5	5	1	7	1	37	A	1	KENDAL	4	Sterile	2	n	2	n	2	y	1	n	2	{DOWNARROW}	2	{DOWNARROW}	correct	1	4178	1
18	27	2	7	3	1	1	1	46	4	3	1	7	1	28	A	1	B_Grouped	1	Latex	1	y	1	n	2	n	2	n	2	{UPARROW}	1	{UPARROW}	correct	1	13055	3
18	27	2	7	3	1	1	1	46	4	3	1	7	1	28	A	1	B_Grouped	1	Expired	3	y	1	y	1	y	1	n	2	{DOWNARROW}	2	{DOWNARROW}	correct	1	5955	1
18	27	2	7	3	1	1	1	46	4	3	1	7	1	28	A	1	B_Grouped	1	Latex	1	y	1	y	1	y	1	n	2	{DOWNARROW}	2	{DOWNARROW}	correct	1	4576	1
18	27	2	7	3	1	1	1	46	4	3	1	7	1	28	A	1	A_Ungrouped	2	Latex	1	n	2	n	2	y	1	y	1	{UPARROW}	1	{UPARROW}	correct	1	2721	1
18	27	2	7	3	1	1	1	46	4	3	1	7	1	28	A	1	B_Grouped	1	Sterile	2	y	1	y	1	n	2	n	2	{DOWNARROW}	2	{DOWNARROW}	correct	1	6559	4
18	27	2	7	3	1	1	1	46	4	3	1	7	1	28	A	1	B_Grouped	1	Sterile	2	y	1	n	2	y	1	y	1	{UPARROW}	1	{UPARROW}	correct	1	4449	3
18	27	2	7	3	1	1	1	46	4	3	1	7	1	28	A	1	B_Grouped	1	Expired	3	y	1	n	2	y	1	y	1	{UPARROW}	1	{UPARROW}	correct	1	5796	2
18	27	2	7	3	1	1	1	46	4	3	1	7	1	28	A	1	B_Grouped	1	Latex	1	y	1	n	2	y	1	n	2	{UPARROW}	1	{UPARROW}	correct	1	2332	1
18	27	2	7	3	1	1	1	46	4	3	1	7	1	28	A	1	B_Grouped	1	Latex	1	y	1	y	1	y	1	Y	1	{DOWNARROW}	2	{DOWNARROW}	correct	1	2406	2
18	27	2	7	3	1	1	1	46	4	3	1	7	1	28	A	1	KENDAL	4	Latex	1	n	2	y	1	n	2	n	2	{UPARROW}	1	{DOWNARROW}	FALSE	2	31385	3
18	27	2	7	3	1	1	1	46	4	3	1	7	1	28	A	1	A_Ungrouped	2	Expired	3	n	2	n	2	n	2	n	2	{UPARROW}	1	{UPARROW}	correct	1	2987	1
18	27	2	7	3	1	1	1	46	4	3	1	7	1	28	A	1	A_Ungrouped	2	Expired	3	n	2	y	1	y	1	n	2	{DOWNARROW}	2	{DOWNARROW}	correct	1	3150	2
18	27	2	7	3	1	1	1	46	4	3	1	7	1	28	A	1	B_Grouped	1	Latex	1	y	1	n	2	n	2	Y	1	{UPARROW}	1	{UPARROW}	correct	1	7519	1
18	27	2	7	3	1	1	1	46	4	3	1	7	1	28	A	1	KENDAL	4	Expired	3	n	2	n	2	y	1	n	2	{UPARROW}	1	{UPARROW}	correct	1	6084	4
18	27	2	7	3	1	1	1	46	4	3	1	7	1	28	A	1	B_Grouped	1	Sterile	2	y	1	y	1	n	2	y	1	{DOWNARROW}	2	{UPARROW}	FALSE	2	9030	1
18	27	2	7	3	1	1	1	46	4	3	1	7	1	28	A	1	A_Ungrouped	2	Latex	1	n	2	n	2	y	1	n	2	{UPARROW}	1	{UPARROW}	correct	1	14765	4
18	27	2	7	3	1	1	1	46	4	3	1	7	1	28	A	1	A_Ungrouped	2	Sterile	2	n	2	y	1	n	2	y	1	{DOWNARROW}	2	{UPARROW}	FALSE	2	3138	2
18	27	2	7	3	1	1	1	46	4	3	1	7	1	28	A	1	A_Ungrouped	2	Expired	3	n	2	y	1	y	1	Y	1	{DOWNARROW}	2	{DOWNARROW}	correct	1	2436	3
18	27	2	7	3	1	1	1	46	4	3	1	7	1	28	A	1	B_Grouped	1	Expired	3	y	1	n	2	n	2	n	2	{UPARROW}	1	{UPARROW}	correct	1	3184	1
18	27	2	7	3	1	1	1	46	4	3	1	7	1	28	A	1	A_Ungrouped	2	Sterile	2	n	2	n	2	n	2	n	2	{UPARROW}	1	{UPARROW}	correct	1	2171	2
18	27	2	7	3	1	1	1	46	4	3	1	7	1	28	A	1	A_Ungrouped	2	Latex	1	n	2	y	1	n	2	n	2	{DOWNARROW}	2	{DOWNARROW}	correct	1	4405	3
18	27	2	7	3	1	1	1	46	4	3	1	7	1	28	A	1	A_Ungrouped	2	Expired	3	n	2	n	2	n	2	Y	1	{UPARROW}	1	{UPARROW}	correct	1	1462	2
18	27	2	7	3	1	1	1	46	4	3	1	7	1	28	A	1	B_Grouped	1	Sterile	2	y	1	n	2	n	2	n	2	{UPARROW}	1	{UPARROW}	correct	1	6134	2
18	27	2	7	3	1	1	1	46	4	3	1	7	1	28	A	1	A_Ungrouped	2	Sterile	2	n	2	y	1	n	2	n	2	{DOWNARROW}	2	{DOWNARROW}	correct	1	4768	2
18	27	2	7	3	1	1	1	46	4	3	1	7	1	28	A	1	A_Ungrouped	2	Sterile	2	n	2	n	2	n	2	Y	1	{UPARROW}	1	{UPARROW}	correct	1	15214	4
18	27	2	7	3	1	1	1	46	4	3	1	7	1	28	A	1	B_Grouped	1	Expired	3	y	1	y	1	y	1	Y	1	{DOWNARROW}	2	{DOWNARROW}	correct	1	3510	1
18	27	2	7	3	1	1	1	46	4	3	1	7	1	28	A	1	A_Ungrouped	2	Sterile	2	n	2	y	1	y	1	Y	1	{DOWNARROW}	2	{DOWNARROW}	correct	1	8627	4
18	27	2	7	3	1	1	1	46	4	3	1	7	1	28	A	1	A_Ungrouped	2	Latex	1	n	2	n	2	n	2	n	2	{UPARROW}	1	{UPARROW}	correct	1	5726	1
18	27	2	7	3	1	1	1	46	4	3	1	7	1	28	A	1	B_Grouped	1	Sterile	2	y	1	y	1	y	1	n	2	{DOWNARROW}	2	{DOWNARROW}	correct	1	2389	3
18	27	2	7	3	1	1	1	46	4	3	1	7	1	28	A	1	B_Grouped	1	Latex	1	y	1	y	1	n	2	n	2	{DOWNARROW}	2	{DOWNARROW}	correct	1	6762	4
18	27	2	7	3	1	1	1	46	4	3	1	7	1	28	A	1	AMSINO	3	Sterile	2	n	2	n	2	n	2	n	2	{UPARROW}	1	{UPARROW}	correct	1	15579	2
18	27	2	7	3	1	1	1	46	4	3	1	7	1	28	A	1	B_Grouped	1	Sterile	2	y	1	y	1	y	1	Y	1	{DOWNARROW}	2	{DOWNARROW}	correct	1	2814	1
18	27	2	7	3	1	1	1	46	4	3	1	7	1	28	A	1	A_Ungrouped	2	Latex	1	n	2	y	1	y	1	Y	1	{DOWNARROW}	2	{DOWNARROW}	correct	1	2190	3
18	27	2	7	3	1	1	1	46	4	3	1	7	1	28	A	1	AMSINO	3	Latex	1	n	2	n	2	n	2	n	2	{DOWNARROW}	2	{DOWNARROW}	correct	1	6761	2
18	27	2	7	3	1	1	1	46	4	3	1	7	1	28	A	1	A_Ungrouped	2	Expired	3	n	2	n	2	y	1	y	1	{UPARROW}	1	{UPARROW}	correct	1	5904	2
18	27	2	7	3	1	1	1	46	4	3	1	7	1	28	A	1	A_Ungrouped	2	Latex	1	n	2	y	1	n	2	y	1	{DOWNARROW}	2	{DOWNARROW}	correct	1	3205	3
18	27	2	7	3	1	1	1	46	4	3	1	7	1	28	A	1	A_Ungrouped	2	Sterile	2	n	2	n	2	y	1	n	2	{UPARROW}	1	{UPARROW}	correct	1	6040	3
18	27	2	7	3	1	1	1	46	4	3	1	7	1	28	A	1	A_Ungrouped	2	Latex	1	n	2	n	2	n	2	Y	1	{UPARROW}	1	{UPARROW}	correct	1	3528	2
18	27	2	7	3	1	1	1	46	4	3	1	7	1	28	A	1	A_Ungrouped	2	Expired	3	n	2	y	1	n	2	y	1	{DOWNARROW}	2	{DOWNARROW}	correct	1	2240	4
18	27	2	7	3	1	1	1	46	4	3	1	7	1	28	A	1	A_Ungrouped	2	Sterile	2	n	2	n	2	y	1	y	1	{UPARROW}	1	{UPARROW}	correct	1	9084	3
18	27	2	7	3	1	1	1	46	4	3	1	7	1	28	A	1	A_Ungrouped	2	Expired	3	n	2	y	1	n	2	n	2	{DOWNARROW}	2	{DOWNARROW}	correct	1	2031	2
18	27	2	7	3	1	1	1	46	4	3	1	7	1	28	A	1	B_Grouped	1	Sterile	2	y	1	n	2	n	2	Y	1	{UPARROW}	1	{UPARROW}	correct	1	2115	1
18	27	2	7	3	1	1	1	46	4	3	1	7	1	28	A	1	AMSINO	3	Expired	3	n	2	n	2	n	2	n	2	{UPARROW}	1	{UPARROW}	correct	1	2115	1
18	27	2	7	3	1	1	1	46	4	3	1	7	1	28	A	1	B_Grouped	1	Expired	3	y	1	n	2	n	2	Y	1	{UPARROW}	1	{UPARROW}	correct	1	1573	3
18	27	2	7	3	1	1	1	46	4	3	1	7	1	28	A	1	A_Ungrouped	2	Sterile	2	n	2	y	1	y	1	n	2	{DOWNARROW}	2	{DOWNARROW}	correct	1	2205	4
18	27	2	7	3	1	1	1	46	4	3	1	7	1	28	A	1	B_Grouped	1	Expired	3	y	1	n	2	y	1	n	2	{UPARROW}	1	{UPARROW}	correct	1	1382	3
18	27	2	7	3	1	1	1	46	4	3	1	7	1	28	A	1	A_Ungrouped	2	Latex	1	n	2	y	1	y	1	n	2	{DOWNARROW}	2	{DOWNARROW}	correct	1	4380	1
18	27	2	7	3	1	1	1	46	4	3	1	7	1	28	A	1	B_Grouped	1	Latex	1	y	1	n	2	y	1	y	1	{UPARROW}	1	{UPARROW}	correct	1	2634	2
18	27	2	7	3	1	1	1	46	4	3	1	7	1	28	A	1	A_Ungrouped	2	Expired	3	n	2	n	2	y	1	n	2	{UPARROW}	1	{UPARROW}	correct	1	2621	1
18	27	2	7	3	1	1	1	46	4	3	1	7	1	28	A	1	B_Grouped	1	Expired	3	y	1	y	1	n	2	y	1	{DOWNARROW}	2	{DOWNARROW}	correct	1	1856	1
18	27	2	7	3	1	1	1	46	4	3	1	7	1	28	A	1	KENDAL	4	Sterile	2	n	2	n	2	y	1	n	2	{DOWNARROW}	2	{DOWNARROW}	correct	1	8240	4
18	27	2	7	3	1	1	1	46	4	3	1	7	1	28	A	1	B_Grouped	1	Latex	1	y	1	y	1	n	2	y	1	{DOWNARROW}	2	{DOWNARROW}	correct	1	2512	4
18	27	2	7	3	1	1	1	46	4	3	1	7	1	28	A	1	B_Grouped	1	Expired	3	y	1	y	1	n	2	n	2	{DOWNARROW}	2	{DOWNARROW}	correct	1	1774	2
18	27	2	7	3	1	1	1	46	4	3	1	7	1	28	A	1	B_Grouped	1	Sterile	2	y	1	n	2	y	1	n	2	{UPARROW}	1	{UPARROW}	correct	1	8481	3
19	28	2	8	2	1	1	1	43	5	2	1	3	1	25	A	1	B_Grouped	1	Latex	1	y	1	y	1	y	1	Y	1	{DOWNARROW}	2	{DOWNARROW}	correct	1	8370	1
19	28	2	8	2	1	1	1	43	5	2	1	3	1	25	A	1	A_Ungrouped	2	Expired	3	n	2	y	1	n	2	n	2	{DOWNARROW}	2	{DOWNARROW}	correct	1	19255	3
19	28	2	8	2	1	1	1	43	5	2	1	3	1	25	A	1	A_Ungrouped	2	Latex	1	n	2	n	2	n	2	Y	1	{UPARROW}	1	{UPARROW}	correct	1	7857	1
19	28	2	8	2	1	1	1	43	5	2	1	3	1	25	A	1	A_Ungrouped	2	Sterile	2	n	2	y	1	y	1	Y	1	{DOWNARROW}	2	{DOWNARROW}	correct	1	3039	2
19	28	2	8	2	1	1	1	43	5	2	1	3	1	25	A	1	B_Grouped	1	Expired	3	y	1	n	2	y	1	n	2	{UPARROW}	1	{UPARROW}	correct	1	3732	3
19	28	2	8	2	1	1	1	43	5	2	1	3	1	25	A	1	B_Grouped	1	Sterile	2	y	1	y	1	y	1	n	2	{DOWNARROW}	2	{DOWNARROW}	correct	1	4992	2
19	28	2	8	2	1	1	1	43	5	2	1	3	1	25	A	1	A_Ungrouped	2	Expired	3	n	2	y	1	y	1	Y	1	{DOWNARROW}	2	{DOWNARROW}	correct	1	2569	1
19	28	2	8	2	1	1	1	43	5	2	1	3	1	25	A	1	A_Ungrouped	2	Sterile	2	n	2	y	1	y	1	n	2	{DOWNARROW}	2	{DOWNARROW}	correct	1	2711	2
19	28	2	8	2	1	1	1	43	5	2	1	3	1	25	A	1	A_Ungrouped	2	Expired	3	n	2	y	1	y	1	n	2	{DOWNARROW}	2	{DOWNARROW}	correct	1	3448	3
19	28	2	8	2	1	1	1	43	5	2	1	3	1	25	A	1	B_Grouped	1	Sterile	2	y	1	n	2	n	2	n	2	{UPARROW}	1	{UPARROW}	correct	1	2617	3
19	28	2	8	2	1	1	1	43	5	2	1	3	1	25	A	1	B_Grouped	1	Latex	1	y	1	y	1	y	1	n	2	{DOWNARROW}	2	{DOWNARROW}	correct	1	1806	3
19	28	2	8	2	1	1	1	43	5	2	1	3	1	25	A	1	B_Grouped	1	Sterile	2	y	1	n	2	n	2	Y	1	{UPARROW}	1	{UPARROW}	correct	1	2806	1
19	28	2	8	2	1	1	1	43	5	2	1	3	1	25	A	1	B_Grouped	1	Expired	3	y	1	y	1	y	1	n	2	{DOWNARROW}	2	{DOWNARROW}	correct	1	2359	1
19	28	2	8	2	1	1	1	43	5	2	1	3	1	25	A	1	B_Grouped	1	Latex	1	y	1	n	2	y	1	y	1	{UPARROW}	1	{UPARROW}	correct	1	2426	4
19	28	2	8	2	1	1	1	43	5	2	1	3	1	25	A	1	B_Grouped	1	Latex	1	y	1	n	2	n	2	n	2	{UPARROW}	1	{UPARROW}	correct	1	6549	4
19	28	2	8	2	1	1	1	43	5	2	1	3	1	25	A	1	KENDAL	4	Latex	1	n	2	y	1	n	2	n	2	{UPARROW}	1	{UPARROW}	correct	1	6797	1
19	28	2	8	2	1	1	1	43	5	2	1	3	1	25	A	1	B_Grouped	1	Expired	3	y	1	y	1	y	1	Y	1	{DOWNARROW}	2	{DOWNARROW}	correct	1	2694	4
19	28	2	8	2	1	1	1	43	5	2	1	3	1	25	A	1	A_Ungrouped	2	Expired	3	n	2	y	1	n	2	y	1	{DOWNARROW}	2	{DOWNARROW}	correct	1	3778	3
19	28	2	8	2	1	1	1	43	5	2	1	3	1	25	A	1	KENDAL	4	Sterile	2	n	2	n	2	y	1	n	2	{DOWNARROW}	2	{DOWNARROW}	correct	1	6176	4
19	28	2	8	2	1	1	1	43	5	2	1	3	1	25	A	1	A_Ungrouped	2	Expired	3	n	2	n	2	y	1	y	1	{UPARROW}	1	{UPARROW}	correct	1	2944	1
19	28	2	8	2	1	1	1	43	5	2	1	3	1	25	A	1	A_Ungrouped	2	Latex	1	n	2	n	2	y	1	n	2	{UPARROW}	1	{UPARROW}	correct	1	2503	1
19	28	2	8	2	1	1	1	43	5	2	1	3	1	25	A	1	B_Grouped	1	Sterile	2	y	1	n	2	y	1	y	1	{UPARROW}	1	{UPARROW}	correct	1	2568	2
19	28	2	8	2	1	1	1	43	5	2	1	3	1	25	A	1	A_Ungrouped	2	Latex	1	n	2	y	1	n	2	n	2	{DOWNARROW}	2	{DOWNARROW}	correct	1	3819	4
19	28	2	8	2	1	1	1	43	5	2	1	3	1	25	A	1	B_Grouped	1	Latex	1	y	1	n	2	n	2	Y	1	{UPARROW}	1	{UPARROW}	correct	1	4061	2
19	28	2	8	2	1	1	1	43	5	2	1	3	1	25	A	1	AMSINO	3	Expired	3	n	2	n	2	n	2	n	2	{DOWNARROW}	2	{UPARROW}	FALSE	2	26591	4
19	28	2	8	2	1	1	1	43	5	2	1	3	1	25	A	1	B_Grouped	1	Sterile	2	y	1	y	1	n	2	y	1	{DOWNARROW}	2	{DOWNARROW}	correct	1	3109	3
19	28	2	8	2	1	1	1	43	5	2	1	3	1	25	A	1	B_Grouped	1	Expired	3	y	1	n	2	n	2	n	2	{UPARROW}	1	{UPARROW}	correct	1	4959	2
19	28	2	8	2	1	1	1	43	5	2	1	3	1	25	A	1	A_Ungrouped	2	Expired	3	n	2	n	2	n	2	n	2	{UPARROW}	1	{UPARROW}	correct	1	1761	3
19	28	2	8	2	1	1	1	43	5	2	1	3	1	25	A	1	A_Ungrouped	2	Sterile	2	n	2	n	2	n	2	n	2	{UPARROW}	1	{UPARROW}	correct	1	3944	2
19	28	2	8	2	1	1	1	43	5	2	1	3	1	25	A	1	A_Ungrouped	2	Latex	1	n	2	n	2	y	1	y	1	{UPARROW}	1	{UPARROW}	correct	1	2139	4
19	28	2	8	2	1	1	1	43	5	2	1	3	1	25	A	1	B_Grouped	1	Sterile	2	y	1	y	1	y	1	Y	1	{DOWNARROW}	2	{DOWNARROW}	correct	1	6636	4
19	28	2	8	2	1	1	1	43	5	2	1	3	1	25	A	1	A_Ungrouped	2	Sterile	2	n	2	y	1	n	2	y	1	{DOWNARROW}	2	{DOWNARROW}	correct	1	1592	4
19	28	2	8	2	1	1	1	43	5	2	1	3	1	25	A	1	AMSINO	3	Sterile	2	n	2	n	2	n	2	n	2	{UPARROW}	1	{UPARROW}	correct	1	4039	3
19	28	2	8	2	1	1	1	43	5	2	1	3	1	25	A	1	A_Ungrouped	2	Sterile	2	n	2	y	1	n	2	n	2	{DOWNARROW}	2	{DOWNARROW}	correct	1	1735	3
19	28	2	8	2	1	1	1	43	5	2	1	3	1	25	A	1	A_Ungrouped	2	Latex	1	n	2	n	2	n	2	n	2	{UPARROW}	1	{UPARROW}	correct	1	5347	1
19	28	2	8	2	1	1	1	43	5	2	1	3	1	25	A	1	A_Ungrouped	2	Expired	3	n	2	n	2	y	1	n	2	{UPARROW}	1	{UPARROW}	correct	1	3196	3
19	28	2	8	2	1	1	1	43	5	2	1	3	1	25	A	1	A_Ungrouped	2	Expired	3	n	2	n	2	n	2	Y	1	{UPARROW}	1	{UPARROW}	correct	1	1743	3
19	28	2	8	2	1	1	1	43	5	2	1	3	1	25	A	1	AMSINO	3	Latex	1	n	2	n	2	n	2	n	2	{DOWNARROW}	2	{DOWNARROW}	correct	1	8023	1
19	28	2	8	2	1	1	1	43	5	2	1	3	1	25	A	1	B_Grouped	1	Expired	3	y	1	y	1	n	2	y	1	{DOWNARROW}	2	{DOWNARROW}	correct	1	5588	2
19	28	2	8	2	1	1	1	43	5	2	1	3	1	25	A	1	B_Grouped	1	Latex	1	y	1	n	2	y	1	n	2	{UPARROW}	1	{UPARROW}	correct	1	1441	4
19	28	2	8	2	1	1	1	43	5	2	1	3	1	25	A	1	A_Ungrouped	2	Latex	1	n	2	y	1	n	2	y	1	{DOWNARROW}	2	{DOWNARROW}	correct	1	4100	4
19	28	2	8	2	1	1	1	43	5	2	1	3	1	25	A	1	B_Grouped	1	Sterile	2	y	1	y	1	n	2	n	2	{DOWNARROW}	2	{DOWNARROW}	correct	1	3761	2
19	28	2	8	2	1	1	1	43	5	2	1	3	1	25	A	1	B_Grouped	1	Latex	1	y	1	y	1	n	2	n	2	{DOWNARROW}	2	{DOWNARROW}	correct	1	3658	4
19	28	2	8	2	1	1	1	43	5	2	1	3	1	25	A	1	A_Ungrouped	2	Sterile	2	n	2	n	2	y	1	y	1	{UPARROW}	1	{DOWNARROW}	FALSE	2	2076	1
19	28	2	8	2	1	1	1	43	5	2	1	3	1	25	A	1	B_Grouped	1	Latex	1	y	1	y	1	n	2	y	1	{DOWNARROW}	2	{DOWNARROW}	correct	1	2655	2
19	28	2	8	2	1	1	1	43	5	2	1	3	1	25	A	1	A_Ungrouped	2	Sterile	2	n	2	n	2	y	1	n	2	{UPARROW}	1	{UPARROW}	correct	1	6784	1
19	28	2	8	2	1	1	1	43	5	2	1	3	1	25	A	1	A_Ungrouped	2	Sterile	2	n	2	n	2	n	2	Y	1	{UPARROW}	1	{UPARROW}	correct	1	2977	4
19	28	2	8	2	1	1	1	43	5	2	1	3	1	25	A	1	A_Ungrouped	2	Latex	1	n	2	y	1	y	1	Y	1	{DOWNARROW}	2	{DOWNARROW}	correct	1	3213	4
19	28	2	8	2	1	1	1	43	5	2	1	3	1	25	A	1	B_Grouped	1	Expired	3	y	1	y	1	n	2	n	2	{DOWNARROW}	2	{DOWNARROW}	correct	1	1522	2
19	28	2	8	2	1	1	1	43	5	2	1	3	1	25	A	1	B_Grouped	1	Expired	3	y	1	n	2	n	2	Y	1	{UPARROW}	1	{UPARROW}	correct	1	2723	3
19	28	2	8	2	1	1	1	43	5	2	1	3	1	25	A	1	A_Ungrouped	2	Latex	1	n	2	y	1	y	1	n	2	{DOWNARROW}	2	{DOWNARROW}	correct	1	2975	1
19	28	2	8	2	1	1	1	43	5	2	1	3	1	25	A	1	B_Grouped	1	Sterile	2	y	1	n	2	y	1	n	2	{UPARROW}	1	{UPARROW}	correct	1	2884	2
19	28	2	8	2	1	1	1	43	5	2	1	3	1	25	A	1	B_Grouped	1	Expired	3	y	1	n	2	y	1	y	1	{UPARROW}	1	{UPARROW}	correct	1	6002	4
19	28	2	8	2	1	1	1	43	5	2	1	3	1	25	A	1	KENDAL	4	Expired	3	n	2	n	2	y	1	n	2	{UPARROW}	1	{UPARROW}	correct	1	8685	1
20	26	2	6	3	1	1	2	61	5	1	1	7	1	40	A	1	B_Grouped	1	Latex	1	y	1	y	1	y	1	n	2	{DOWNARROW}	2	{DOWNARROW}	correct	1	9724	1
20	26	2	6	3	1	1	2	61	5	1	1	7	1	40	A	1	A_Ungrouped	2	Expired	3	n	2	y	1	y	1	Y	1	{DOWNARROW}	2	{DOWNARROW}	correct	1	10641	3
20	26	2	6	3	1	1	2	61	5	1	1	7	1	40	A	1	B_Grouped	1	Latex	1	y	1	n	2	n	2	n	2	{UPARROW}	1	{DOWNARROW}	FALSE	2	10117	4
20	26	2	6	3	1	1	2	61	5	1	1	7	1	40	A	1	B_Grouped	1	Latex	1	y	1	n	2	y	1	n	2	{UPARROW}	1	{UPARROW}	correct	1	3016	1
20	26	2	6	3	1	1	2	61	5	1	1	7	1	40	A	1	A_Ungrouped	2	Sterile	2	n	2	n	2	y	1	n	2	{UPARROW}	1	{UPARROW}	correct	1	6770	4
20	26	2	6	3	1	1	2	61	5	1	1	7	1	40	A	1	A_Ungrouped	2	Expired	3	n	2	y	1	n	2	n	2	{DOWNARROW}	2	{DOWNARROW}	correct	1	12897	4
20	26	2	6	3	1	1	2	61	5	1	1	7	1	40	A	1	A_Ungrouped	2	Expired	3	n	2	n	2	y	1	n	2	{UPARROW}	1	{UPARROW}	correct	1	11544	1
20	26	2	6	3	1	1	2	61	5	1	1	7	1	40	A	1	KENDAL	4	Latex	1	n	2	y	1	n	2	n	2	{UPARROW}	1	{DOWNARROW}	FALSE	2	29924	2
20	26	2	6	3	1	1	2	61	5	1	1	7	1	40	A	1	A_Ungrouped	2	Sterile	2	n	2	y	1	n	2	y	1	{DOWNARROW}	2	{DOWNARROW}	correct	1	21427	4
20	26	2	6	3	1	1	2	61	5	1	1	7	1	40	A	1	AMSINO	3	Latex	1	n	2	n	2	n	2	n	2	{DOWNARROW}	2	{DOWNARROW}	correct	1	35286	1
20	26	2	6	3	1	1	2	61	5	1	1	7	1	40	A	1	B_Grouped	1	Expired	3	y	1	n	2	n	2	Y	1	{UPARROW}	1	{UPARROW}	correct	1	8104	3
20	26	2	6	3	1	1	2	61	5	1	1	7	1	40	A	1	B_Grouped	1	Sterile	2	y	1	n	2	y	1	y	1	{UPARROW}	1	{UPARROW}	correct	1	8769	1
20	26	2	6	3	1	1	2	61	5	1	1	7	1	40	A	1	A_Ungrouped	2	Latex	1	n	2	y	1	n	2	y	1	{DOWNARROW}	2	{UPARROW}	FALSE	2	4137	2
20	26	2	6	3	1	1	2	61	5	1	1	7	1	40	A	1	A_Ungrouped	2	Expired	3	n	2	n	2	y	1	y	1	{UPARROW}	1	{DOWNARROW}	FALSE	2	8603	1
20	26	2	6	3	1	1	2	61	5	1	1	7	1	40	A	1	B_Grouped	1	Latex	1	y	1	n	2	n	2	Y	1	{UPARROW}	1	{UPARROW}	correct	1	5624	1
20	26	2	6	3	1	1	2	61	5	1	1	7	1	40	A	1	A_Ungrouped	2	Sterile	2	n	2	y	1	n	2	n	2	{DOWNARROW}	2	{UPARROW}	FALSE	2	8710	3
20	26	2	6	3	1	1	2	61	5	1	1	7	1	40	A	1	B_Grouped	1	Expired	3	y	1	n	2	n	2	n	2	{UPARROW}	1	{UPARROW}	correct	1	4946	1
20	26	2	6	3	1	1	2	61	5	1	1	7	1	40	A	1	A_Ungrouped	2	Sterile	2	n	2	n	2	y	1	y	1	{UPARROW}	1	{UPARROW}	correct	1	6803	4
20	26	2	6	3	1	1	2	61	5	1	1	7	1	40	A	1	B_Grouped	1	Latex	1	y	1	n	2	y	1	y	1	{UPARROW}	1	{UPARROW}	correct	1	4125	1
20	26	2	6	3	1	1	2	61	5	1	1	7	1	40	A	1	A_Ungrouped	2	Expired	3	n	2	y	1	n	2	y	1	{DOWNARROW}	2	{DOWNARROW}	correct	1	6855	3
20	26	2	6	3	1	1	2	61	5	1	1	7	1	40	A	1	B_Grouped	1	Sterile	2	y	1	y	1	n	2	n	2	{DOWNARROW}	2	{UPARROW}	FALSE	2	8303	1
20	26	2	6	3	1	1	2	61	5	1	1	7	1	40	A	1	A_Ungrouped	2	Latex	1	n	2	n	2	y	1	n	2	{UPARROW}	1	{UPARROW}	correct	1	6338	2
20	26	2	6	3	1	1	2	61	5	1	1	7	1	40	A	1	B_Grouped	1	Latex	1	y	1	y	1	y	1	Y	1	{DOWNARROW}	2	{DOWNARROW}	correct	1	4287	3
20	26	2	6	3	1	1	2	61	5	1	1	7	1	40	A	1	A_Ungrouped	2	Latex	1	n	2	y	1	y	1	Y	1	{DOWNARROW}	2	{DOWNARROW}	correct	1	4091	2
20	26	2	6	3	1	1	2	61	5	1	1	7	1	40	A	1	B_Grouped	1	Sterile	2	y	1	n	2	n	2	n	2	{UPARROW}	1	{UPARROW}	correct	1	15317	2
20	26	2	6	3	1	1	2	61	5	1	1	7	1	40	A	1	A_Ungrouped	2	Latex	1	n	2	n	2	n	2	Y	1	{UPARROW}	1	{UPARROW}	correct	1	5067	4
20	26	2	6	3	1	1	2	61	5	1	1	7	1	40	A	1	B_Grouped	1	Sterile	2	y	1	n	2	y	1	n	2	{UPARROW}	1	{UPARROW}	correct	1	5891	4
20	26	2	6	3	1	1	2	61	5	1	1	7	1	40	A	1	A_Ungrouped	2	Expired	3	n	2	n	2	n	2	Y	1	{UPARROW}	1	{UPARROW}	correct	1	4431	2
20	26	2	6	3	1	1	2	61	5	1	1	7	1	40	A	1	A_Ungrouped	2	Sterile	2	n	2	n	2	n	2	n	2	{UPARROW}	1	{UPARROW}	correct	1	7406	3
20	26	2	6	3	1	1	2	61	5	1	1	7	1	40	A	1	AMSINO	3	Expired	3	n	2	n	2	n	2	n	2	{DOWNARROW}	2	{DOWNARROW}	correct	1	7863	3
20	26	2	6	3	1	1	2	61	5	1	1	7	1	40	A	1	AMSINO	3	Sterile	2	n	2	n	2	n	2	n	2	{UPARROW}	1	{UPARROW}	correct	1	33489	3
20	26	2	6	3	1	1	2	61	5	1	1	7	1	40	A	1	B_Grouped	1	Expired	3	y	1	n	2	y	1	n	2	{UPARROW}	1	{UPARROW}	correct	1	3375	4
20	26	2	6	3	1	1	2	61	5	1	1	7	1	40	A	1	B_Grouped	1	Sterile	2	y	1	y	1	y	1	Y	1	{DOWNARROW}	2	{DOWNARROW}	correct	1	3906	1
20	26	2	6	3	1	1	2	61	5	1	1	7	1	40	A	1	B_Grouped	1	Expired	3	y	1	n	2	y	1	y	1	{UPARROW}	1	{UPARROW}	correct	1	3603	1
20	26	2	6	3	1	1	2	61	5	1	1	7	1	40	A	1	B_Grouped	1	Expired	3	y	1	y	1	y	1	n	2	{DOWNARROW}	2	{DOWNARROW}	correct	1	7541	3
20	26	2	6	3	1	1	2	61	5	1	1	7	1	40	A	1	A_Ungrouped	2	Latex	1	n	2	n	2	n	2	n	2	{UPARROW}	1	{UPARROW}	correct	1	15233	1
20	26	2	6	3	1	1	2	61	5	1	1	7	1	40	A	1	B_Grouped	1	Sterile	2	y	1	y	1	n	2	y	1	{DOWNARROW}	2	{DOWNARROW}	correct	1	9351	4
20	26	2	6	3	1	1	2	61	5	1	1	7	1	40	A	1	KENDAL	4	Expired	3	n	2	n	2	y	1	n	2	{UPARROW}	1	{UPARROW}	correct	1	7100	3
20	26	2	6	3	1	1	2	61	5	1	1	7	1	40	A	1	B_Grouped	1	Expired	3	y	1	y	1	n	2	y	1	{DOWNARROW}	2	{DOWNARROW}	correct	1	2874	3
20	26	2	6	3	1	1	2	61	5	1	1	7	1	40	A	1	A_Ungrouped	2	Latex	1	n	2	y	1	n	2	n	2	{DOWNARROW}	2	{UPARROW}	FALSE	2	2403	2
20	26	2	6	3	1	1	2	61	5	1	1	7	1	40	A	1	B_Grouped	1	Expired	3	y	1	y	1	n	2	n	2	{DOWNARROW}	2	{DOWNARROW}	correct	1	4751	1
20	26	2	6	3	1	1	2	61	5	1	1	7	1	40	A	1	B_Grouped	1	Sterile	2	y	1	n	2	n	2	Y	1	{UPARROW}	1	{UPARROW}	correct	1	8680	3
20	26	2	6	3	1	1	2	61	5	1	1	7	1	40	A	1	B_Grouped	1	Sterile	2	y	1	y	1	y	1	n	2	{DOWNARROW}	2	{DOWNARROW}	correct	1	4167	2
20	26	2	6	3	1	1	2	61	5	1	1	7	1	40	A	1	B_Grouped	1	Latex	1	y	1	y	1	n	2	n	2	{DOWNARROW}	2	{UPARROW}	FALSE	2	3099	4
20	26	2	6	3	1	1	2	61	5	1	1	7	1	40	A	1	A_Ungrouped	2	Sterile	2	n	2	n	2	n	2	Y	1	{UPARROW}	1	{UPARROW}	correct	1	15697	2
20	26	2	6	3	1	1	2	61	5	1	1	7	1	40	A	1	B_Grouped	1	Latex	1	y	1	y	1	n	2	y	1	{DOWNARROW}	2	{DOWNARROW}	correct	1	3224	1
20	26	2	6	3	1	1	2	61	5	1	1	7	1	40	A	1	A_Ungrouped	2	Sterile	2	n	2	y	1	y	1	Y	1	{DOWNARROW}	2	{DOWNARROW}	correct	1	8672	3
20	26	2	6	3	1	1	2	61	5	1	1	7	1	40	A	1	A_Ungrouped	2	Sterile	2	n	2	y	1	y	1	n	2	{DOWNARROW}	2	{DOWNARROW}	correct	1	6525	2
20	26	2	6	3	1	1	2	61	5	1	1	7	1	40	A	1	A_Ungrouped	2	Expired	3	n	2	n	2	n	2	n	2	{UPARROW}	1	{UPARROW}	correct	1	3099	3
20	26	2	6	3	1	1	2	61	5	1	1	7	1	40	A	1	KENDAL	4	Sterile	2	n	2	n	2	y	1	n	2	{DOWNARROW}	2	{DOWNARROW}	correct	1	4392	2
20	26	2	6	3	1	1	2	61	5	1	1	7	1	40	A	1	B_Grouped	1	Expired	3	y	1	y	1	y	1	Y	1	{DOWNARROW}	2	{UPARROW}	FALSE	2	5248	2
20	26	2	6	3	1	1	2	61	5	1	1	7	1	40	A	1	A_Ungrouped	2	Expired	3	n	2	y	1	y	1	n	2	{DOWNARROW}	2	{DOWNARROW}	correct	1	4996	4
20	26	2	6	3	1	1	2	61	5	1	1	7	1	40	A	1	A_Ungrouped	2	Latex	1	n	2	y	1	y	1	n	2	{DOWNARROW}	2	{DOWNARROW}	correct	1	3962	2
20	26	2	6	3	1	1	2	61	5	1	1	7	1	40	A	1	A_Ungrouped	2	Latex	1	n	2	n	2	y	1	y	1	{UPARROW}	1	{UPARROW}	correct	1	5533	3
21	25	2	5	3	1	1	1	66	5	2	1	7	1	51	A	1	B_Grouped	1	Expired	3	y	1	y	1	y	1	n	2	{DOWNARROW}	2	{DOWNARROW}	correct	1	13071	3
21	25	2	5	3	1	1	1	66	5	2	1	7	1	51	A	1	AMSINO	3	Expired	3	n	2	n	2	n	2	n	2	{DOWNARROW}	2	{DOWNARROW}	correct	1	5228	3
21	25	2	5	3	1	1	1	66	5	2	1	7	1	51	A	1	AMSINO	3	Sterile	2	n	2	n	2	n	2	n	2	{UPARROW}	1	{UPARROW}	correct	1	14555	4
21	25	2	5	3	1	1	1	66	5	2	1	7	1	51	A	1	A_Ungrouped	2	Latex	1	n	2	n	2	y	1	n	2	{UPARROW}	1	{UPARROW}	correct	1	29979	2
21	25	2	5	3	1	1	1	66	5	2	1	7	1	51	A	1	A_Ungrouped	2	Sterile	2	n	2	n	2	n	2	n	2	{UPARROW}	1	{UPARROW}	correct	1	22376	3
21	25	2	5	3	1	1	1	66	5	2	1	7	1	51	A	1	B_Grouped	1	Sterile	2	y	1	n	2	y	1	y	1	{UPARROW}	1	{UPARROW}	correct	1	7884	1
21	25	2	5	3	1	1	1	66	5	2	1	7	1	51	A	1	A_Ungrouped	2	Sterile	2	n	2	y	1	n	2	n	2	{DOWNARROW}	2	{DOWNARROW}	correct	1	47453	2
21	25	2	5	3	1	1	1	66	5	2	1	7	1	51	A	1	A_Ungrouped	2	Sterile	2	n	2	n	2	n	2	Y	1	{UPARROW}	1	{UPARROW}	correct	1	9630	4
21	25	2	5	3	1	1	1	66	5	2	1	7	1	51	A	1	B_Grouped	1	Latex	1	y	1	n	2	y	1	y	1	{UPARROW}	1	{UPARROW}	correct	1	7527	4
21	25	2	5	3	1	1	1	66	5	2	1	7	1	51	A	1	B_Grouped	1	Latex	1	y	1	y	1	n	2	y	1	{DOWNARROW}	2	{DOWNARROW}	correct	1	6562	1
21	25	2	5	3	1	1	1	66	5	2	1	7	1	51	A	1	KENDAL	4	Sterile	2	n	2	n	2	y	1	n	2	{DOWNARROW}	2	{DOWNARROW}	correct	1	5928	3
21	25	2	5	3	1	1	1	66	5	2	1	7	1	51	A	1	KENDAL	4	Expired	3	n	2	n	2	y	1	n	2	{UPARROW}	1	{UPARROW}	correct	1	14255	3
21	25	2	5	3	1	1	1	66	5	2	1	7	1	51	A	1	B_Grouped	1	Latex	1	y	1	n	2	n	2	n	2	{UPARROW}	1	{UPARROW}	correct	1	19820	4
21	25	2	5	3	1	1	1	66	5	2	1	7	1	51	A	1	B_Grouped	1	Sterile	2	y	1	n	2	n	2	Y	1	{UPARROW}	1	{UPARROW}	correct	1	2115	4
21	25	2	5	3	1	1	1	66	5	2	1	7	1	51	A	1	B_Grouped	1	Latex	1	y	1	n	2	n	2	Y	1	{UPARROW}	1	{UPARROW}	correct	1	6132	1
21	25	2	5	3	1	1	1	66	5	2	1	7	1	51	A	1	B_Grouped	1	Sterile	2	y	1	n	2	y	1	n	2	{UPARROW}	1	{UPARROW}	correct	1	3531	1
21	25	2	5	3	1	1	1	66	5	2	1	7	1	51	A	1	B_Grouped	1	Expired	3	y	1	n	2	y	1	n	2	{UPARROW}	1	{UPARROW}	correct	1	3295	2
21	25	2	5	3	1	1	1	66	5	2	1	7	1	51	A	1	B_Grouped	1	Latex	1	y	1	y	1	y	1	Y	1	{DOWNARROW}	2	{DOWNARROW}	correct	1	3354	2
21	25	2	5	3	1	1	1	66	5	2	1	7	1	51	A	1	B_Grouped	1	Sterile	2	y	1	y	1	n	2	y	1	{DOWNARROW}	2	{DOWNARROW}	correct	1	2801	4
21	25	2	5	3	1	1	1	66	5	2	1	7	1	51	A	1	B_Grouped	1	Expired	3	y	1	y	1	y	1	Y	1	{DOWNARROW}	2	{DOWNARROW}	correct	1	6543	3
21	25	2	5	3	1	1	1	66	5	2	1	7	1	51	A	1	B_Grouped	1	Expired	3	y	1	y	1	n	2	y	1	{DOWNARROW}	2	{DOWNARROW}	correct	1	3093	3
21	25	2	5	3	1	1	1	66	5	2	1	7	1	51	A	1	A_Ungrouped	2	Expired	3	n	2	n	2	n	2	n	2	{UPARROW}	1	{UPARROW}	correct	1	5605	1
21	25	2	5	3	1	1	1	66	5	2	1	7	1	51	A	1	B_Grouped	1	Sterile	2	y	1	y	1	y	1	Y	1	{DOWNARROW}	2	{DOWNARROW}	correct	1	2703	1
21	25	2	5	3	1	1	1	66	5	2	1	7	1	51	A	1	B_Grouped	1	Latex	1	y	1	y	1	n	2	n	2	{DOWNARROW}	2	{DOWNARROW}	correct	1	5470	2
21	25	2	5	3	1	1	1	66	5	2	1	7	1	51	A	1	B_Grouped	1	Latex	1	y	1	y	1	y	1	n	2	{DOWNARROW}	2	{DOWNARROW}	correct	1	5373	3
21	25	2	5	3	1	1	1	66	5	2	1	7	1	51	A	1	A_Ungrouped	2	Expired	3	n	2	n	2	y	1	y	1	{UPARROW}	1	{UPARROW}	correct	1	4334	1
21	25	2	5	3	1	1	1	66	5	2	1	7	1	51	A	1	A_Ungrouped	2	Latex	1	n	2	n	2	y	1	y	1	{UPARROW}	1	{UPARROW}	correct	1	3472	4
21	25	2	5	3	1	1	1	66	5	2	1	7	1	51	A	1	A_Ungrouped	2	Expired	3	n	2	y	1	n	2	n	2	{DOWNARROW}	2	{DOWNARROW}	correct	1	2982	3
21	25	2	5	3	1	1	1	66	5	2	1	7	1	51	A	1	A_Ungrouped	2	Latex	1	n	2	y	1	y	1	n	2	{DOWNARROW}	2	{DOWNARROW}	correct	1	4988	3
21	25	2	5	3	1	1	1	66	5	2	1	7	1	51	A	1	A_Ungrouped	2	Latex	1	n	2	n	2	n	2	n	2	{UPARROW}	1	{UPARROW}	correct	1	15276	4
21	25	2	5	3	1	1	1	66	5	2	1	7	1	51	A	1	A_Ungrouped	2	Sterile	2	n	2	y	1	y	1	Y	1	{DOWNARROW}	2	{DOWNARROW}	correct	1	2647	3
21	25	2	5	3	1	1	1	66	5	2	1	7	1	51	A	1	B_Grouped	1	Expired	3	y	1	n	2	y	1	y	1	{UPARROW}	1	{UPARROW}	correct	1	3434	4
21	25	2	5	3	1	1	1	66	5	2	1	7	1	51	A	1	A_Ungrouped	2	Expired	3	n	2	y	1	y	1	n	2	{DOWNARROW}	2	{UPARROW}	FALSE	2	3912	1
21	25	2	5	3	1	1	1	66	5	2	1	7	1	51	A	1	B_Grouped	1	Sterile	2	y	1	y	1	n	2	n	2	{DOWNARROW}	2	{DOWNARROW}	correct	1	5991	1
21	25	2	5	3	1	1	1	66	5	2	1	7	1	51	A	1	A_Ungrouped	2	Latex	1	n	2	y	1	n	2	n	2	{DOWNARROW}	2	{DOWNARROW}	correct	1	5365	2
21	25	2	5	3	1	1	1	66	5	2	1	7	1	51	A	1	B_Grouped	1	Expired	3	y	1	n	2	n	2	n	2	{UPARROW}	1	{UPARROW}	correct	1	4482	4
21	25	2	5	3	1	1	1	66	5	2	1	7	1	51	A	1	B_Grouped	1	Sterile	2	y	1	n	2	n	2	n	2	{UPARROW}	1	{UPARROW}	correct	1	7751	2
21	25	2	5	3	1	1	1	66	5	2	1	7	1	51	A	1	B_Grouped	1	Sterile	2	y	1	y	1	y	1	n	2	{DOWNARROW}	2	{UPARROW}	FALSE	2	2811	3
21	25	2	5	3	1	1	1	66	5	2	1	7	1	51	A	1	A_Ungrouped	2	Sterile	2	n	2	y	1	n	2	y	1	{DOWNARROW}	2	{UPARROW}	FALSE	2	3093	2
21	25	2	5	3	1	1	1	66	5	2	1	7	1	51	A	1	A_Ungrouped	2	Expired	3	n	2	n	2	n	2	Y	1	{UPARROW}	1	{UPARROW}	correct	1	6208	4
21	25	2	5	3	1	1	1	66	5	2	1	7	1	51	A	1	A_Ungrouped	2	Latex	1	n	2	n	2	n	2	Y	1	{UPARROW}	1	{UPARROW}	correct	1	4929	3
21	25	2	5	3	1	1	1	66	5	2	1	7	1	51	A	1	A_Ungrouped	2	Expired	3	n	2	y	1	y	1	Y	1	{DOWNARROW}	2	{DOWNARROW}	correct	1	3745	1
21	25	2	5	3	1	1	1	66	5	2	1	7	1	51	A	1	A_Ungrouped	2	Sterile	2	n	2	n	2	y	1	n	2	{UPARROW}	1	{UPARROW}	correct	1	5415	2
21	25	2	5	3	1	1	1	66	5	2	1	7	1	51	A	1	A_Ungrouped	2	Sterile	2	n	2	n	2	y	1	y	1	{UPARROW}	1	{UPARROW}	correct	1	3098	4
21	25	2	5	3	1	1	1	66	5	2	1	7	1	51	A	1	A_Ungrouped	2	Sterile	2	n	2	y	1	y	1	n	2	{DOWNARROW}	2	{UPARROW}	FALSE	2	4304	3
21	25	2	5	3	1	1	1	66	5	2	1	7	1	51	A	1	A_Ungrouped	2	Expired	3	n	2	n	2	y	1	n	2	{UPARROW}	1	{UPARROW}	correct	1	6438	3
21	25	2	5	3	1	1	1	66	5	2	1	7	1	51	A	1	B_Grouped	1	Latex	1	y	1	n	2	y	1	n	2	{UPARROW}	1	{UPARROW}	correct	1	4251	2
21	25	2	5	3	1	1	1	66	5	2	1	7	1	51	A	1	AMSINO	3	Latex	1	n	2	n	2	n	2	n	2	{DOWNARROW}	2	{DOWNARROW}	correct	1	10797	2
21	25	2	5	3	1	1	1	66	5	2	1	7	1	51	A	1	A_Ungrouped	2	Expired	3	n	2	y	1	n	2	y	1	{DOWNARROW}	2	{DOWNARROW}	correct	1	2120	2
21	25	2	5	3	1	1	1	66	5	2	1	7	1	51	A	1	KENDAL	4	Latex	1	n	2	y	1	n	2	n	2	{UPARROW}	1	{UPARROW}	correct	1	3866	2
21	25	2	5	3	1	1	1	66	5	2	1	7	1	51	A	1	B_Grouped	1	Expired	3	y	1	n	2	n	2	Y	1	{UPARROW}	1	{UPARROW}	correct	1	1789	2
21	25	2	5	3	1	1	1	66	5	2	1	7	1	51	A	1	A_Ungrouped	2	Latex	1	n	2	y	1	n	2	y	1	{DOWNARROW}	2	{DOWNARROW}	correct	1	3447	2
21	25	2	5	3	1	1	1	66	5	2	1	7	1	51	A	1	B_Grouped	1	Expired	3	y	1	y	1	n	2	n	2	{DOWNARROW}	2	{DOWNARROW}	correct	1	3165	4
21	25	2	5	3	1	1	1	66	5	2	1	7	1	51	A	1	A_Ungrouped	2	Latex	1	n	2	y	1	y	1	Y	1	{DOWNARROW}	2	{DOWNARROW}	correct	1	3638	2
22	27	2	7	4	1	1	2	58	5	2	1	7	1	35	A	1	B_Grouped	1	Sterile	2	y	1	y	1	y	1	n	2	{DOWNARROW}	2	{DOWNARROW}	correct	1	13465	4
22	27	2	7	4	1	1	2	58	5	2	1	7	1	35	A	1	A_Ungrouped	2	Sterile	2	n	2	n	2	y	1	y	1	{UPARROW}	1	{UPARROW}	correct	1	14917	4
22	27	2	7	4	1	1	2	58	5	2	1	7	1	35	A	1	AMSINO	3	Expired	3	n	2	n	2	n	2	n	2	{DOWNARROW}	2	{DOWNARROW}	correct	1	10107	4
22	27	2	7	4	1	1	2	58	5	2	1	7	1	35	A	1	B_Grouped	1	Latex	1	y	1	y	1	y	1	Y	1	{DOWNARROW}	2	{DOWNARROW}	correct	1	4738	4
22	27	2	7	4	1	1	2	58	5	2	1	7	1	35	A	1	A_Ungrouped	2	Latex	1	n	2	y	1	n	2	y	1	{DOWNARROW}	2	{DOWNARROW}	correct	1	33352	1
22	27	2	7	4	1	1	2	58	5	2	1	7	1	35	A	1	B_Grouped	1	Expired	3	y	1	y	1	n	2	y	1	{DOWNARROW}	2	{DOWNARROW}	correct	1	6119	2
22	27	2	7	4	1	1	2	58	5	2	1	7	1	35	A	1	B_Grouped	1	Sterile	2	y	1	n	2	y	1	y	1	{UPARROW}	1	{UPARROW}	correct	1	16407	4
22	27	2	7	4	1	1	2	58	5	2	1	7	1	35	A	1	B_Grouped	1	Expired	3	y	1	n	2	n	2	n	2	{UPARROW}	1	{UPARROW}	correct	1	5514	1
22	27	2	7	4	1	1	2	58	5	2	1	7	1	35	A	1	A_Ungrouped	2	Expired	3	n	2	y	1	y	1	Y	1	{DOWNARROW}	2	{DOWNARROW}	correct	1	5540	3
22	27	2	7	4	1	1	2	58	5	2	1	7	1	35	A	1	A_Ungrouped	2	Expired	3	n	2	n	2	n	2	Y	1	{UPARROW}	1	{UPARROW}	correct	1	14560	3
22	27	2	7	4	1	1	2	58	5	2	1	7	1	35	A	1	B_Grouped	1	Expired	3	y	1	n	2	n	2	Y	1	{UPARROW}	1	{UPARROW}	correct	1	4563	3
22	27	2	7	4	1	1	2	58	5	2	1	7	1	35	A	1	A_Ungrouped	2	Latex	1	n	2	y	1	y	1	Y	1	{DOWNARROW}	2	{DOWNARROW}	correct	1	12362	1
22	27	2	7	4	1	1	2	58	5	2	1	7	1	35	A	1	A_Ungrouped	2	Latex	1	n	2	y	1	y	1	n	2	{DOWNARROW}	2	{DOWNARROW}	correct	1	15261	4
22	27	2	7	4	1	1	2	58	5	2	1	7	1	35	A	1	B_Grouped	1	Latex	1	y	1	y	1	n	2	y	1	{DOWNARROW}	2	{DOWNARROW}	correct	1	10001	4
22	27	2	7	4	1	1	2	58	5	2	1	7	1	35	A	1	B_Grouped	1	Sterile	2	y	1	n	2	y	1	n	2	{UPARROW}	1	{UPARROW}	correct	1	4546	1
22	27	2	7	4	1	1	2	58	5	2	1	7	1	35	A	1	B_Grouped	1	Sterile	2	y	1	n	2	n	2	n	2	{UPARROW}	1	{UPARROW}	correct	1	15028	2
22	27	2	7	4	1	1	2	58	5	2	1	7	1	35	A	1	KENDAL	4	Latex	1	n	2	y	1	n	2	n	2	{UPARROW}	1	{UPARROW}	correct	1	10963	2
22	27	2	7	4	1	1	2	58	5	2	1	7	1	35	A	1	A_Ungrouped	2	Latex	1	n	2	n	2	y	1	y	1	{UPARROW}	1	{UPARROW}	correct	1	4685	1
22	27	2	7	4	1	1	2	58	5	2	1	7	1	35	A	1	B_Grouped	1	Latex	1	y	1	y	1	y	1	n	2	{DOWNARROW}	2	{DOWNARROW}	correct	1	20787	2
22	27	2	7	4	1	1	2	58	5	2	1	7	1	35	A	1	A_Ungrouped	2	Sterile	2	n	2	n	2	y	1	n	2	{UPARROW}	1	{UPARROW}	correct	1	10564	4
22	27	2	7	4	1	1	2	58	5	2	1	7	1	35	A	1	A_Ungrouped	2	Sterile	2	n	2	n	2	n	2	Y	1	{UPARROW}	1	{UPARROW}	correct	1	7120	2
22	27	2	7	4	1	1	2	58	5	2	1	7	1	35	A	1	AMSINO	3	Sterile	2	n	2	n	2	n	2	n	2	{UPARROW}	1	{UPARROW}	correct	1	11187	4
22	27	2	7	4	1	1	2	58	5	2	1	7	1	35	A	1	B_Grouped	1	Expired	3	y	1	n	2	y	1	y	1	{UPARROW}	1	{UPARROW}	correct	1	12931	1
22	27	2	7	4	1	1	2	58	5	2	1	7	1	35	A	1	A_Ungrouped	2	Sterile	2	n	2	y	1	n	2	n	2	{DOWNARROW}	2	{DOWNARROW}	correct	1	8900	2
22	27	2	7	4	1	1	2	58	5	2	1	7	1	35	A	1	B_Grouped	1	Latex	1	y	1	n	2	n	2	n	2	{UPARROW}	1	{UPARROW}	correct	1	4977	1
22	27	2	7	4	1	1	2	58	5	2	1	7	1	35	A	1	B_Grouped	1	Latex	1	y	1	y	1	n	2	n	2	{DOWNARROW}	2	{UPARROW}	FALSE	2	18730	3
22	27	2	7	4	1	1	2	58	5	2	1	7	1	35	A	1	A_Ungrouped	2	Latex	1	n	2	y	1	n	2	n	2	{DOWNARROW}	2	{DOWNARROW}	correct	1	15620	4
22	27	2	7	4	1	1	2	58	5	2	1	7	1	35	A	1	B_Grouped	1	Expired	3	y	1	y	1	n	2	n	2	{DOWNARROW}	2	{DOWNARROW}	correct	1	3086	3
22	27	2	7	4	1	1	2	58	5	2	1	7	1	35	A	1	A_Ungrouped	2	Sterile	2	n	2	y	1	y	1	Y	1	{DOWNARROW}	2	{DOWNARROW}	correct	1	13629	4
22	27	2	7	4	1	1	2	58	5	2	1	7	1	35	A	1	KENDAL	4	Sterile	2	n	2	n	2	y	1	n	2	{DOWNARROW}	2	{DOWNARROW}	correct	1	4813	3
22	27	2	7	4	1	1	2	58	5	2	1	7	1	35	A	1	A_Ungrouped	2	Latex	1	n	2	n	2	n	2	Y	1	{UPARROW}	1	{UPARROW}	correct	1	8706	2
22	27	2	7	4	1	1	2	58	5	2	1	7	1	35	A	1	A_Ungrouped	2	Expired	3	n	2	n	2	y	1	y	1	{UPARROW}	1	{UPARROW}	correct	1	5682	1
22	27	2	7	4	1	1	2	58	5	2	1	7	1	35	A	1	B_Grouped	1	Expired	3	y	1	n	2	y	1	n	2	{UPARROW}	1	{UPARROW}	correct	1	4543	3
22	27	2	7	4	1	1	2	58	5	2	1	7	1	35	A	1	A_Ungrouped	2	Latex	1	n	2	n	2	y	1	n	2	{UPARROW}	1	{UPARROW}	correct	1	18980	2
22	27	2	7	4	1	1	2	58	5	2	1	7	1	35	A	1	B_Grouped	1	Sterile	2	y	1	y	1	n	2	n	2	{DOWNARROW}	2	{DOWNARROW}	correct	1	24576	3
22	27	2	7	4	1	1	2	58	5	2	1	7	1	35	A	1	A_Ungrouped	2	Sterile	2	n	2	y	1	y	1	n	2	{DOWNARROW}	2	{DOWNARROW}	correct	1	7687	3
22	27	2	7	4	1	1	2	58	5	2	1	7	1	35	A	1	B_Grouped	1	Sterile	2	y	1	y	1	n	2	y	1	{DOWNARROW}	2	{DOWNARROW}	correct	1	8679	4
22	27	2	7	4	1	1	2	58	5	2	1	7	1	35	A	1	AMSINO	3	Latex	1	n	2	n	2	n	2	n	2	{DOWNARROW}	2	{DOWNARROW}	correct	1	10669	1
22	27	2	7	4	1	1	2	58	5	2	1	7	1	35	A	1	A_Ungrouped	2	Expired	3	n	2	y	1	n	2	y	1	{DOWNARROW}	2	{DOWNARROW}	correct	1	2934	1
22	27	2	7	4	1	1	2	58	5	2	1	7	1	35	A	1	KENDAL	4	Expired	3	n	2	n	2	y	1	n	2	{UPARROW}	1	{UPARROW}	correct	1	55862	1
22	27	2	7	4	1	1	2	58	5	2	1	7	1	35	A	1	A_Ungrouped	2	Sterile	2	n	2	n	2	n	2	n	2	{UPARROW}	1	{UPARROW}	correct	1	6083	4
22	27	2	7	4	1	1	2	58	5	2	1	7	1	35	A	1	A_Ungrouped	2	Expired	3	n	2	y	1	y	1	n	2	{DOWNARROW}	2	{DOWNARROW}	correct	1	10624	2
22	27	2	7	4	1	1	2	58	5	2	1	7	1	35	A	1	A_Ungrouped	2	Sterile	2	n	2	y	1	n	2	y	1	{DOWNARROW}	2	{DOWNARROW}	correct	1	2902	4
22	27	2	7	4	1	1	2	58	5	2	1	7	1	35	A	1	B_Grouped	1	Sterile	2	y	1	y	1	y	1	Y	1	{DOWNARROW}	2	{DOWNARROW}	correct	1	5725	2
22	27	2	7	4	1	1	2	58	5	2	1	7	1	35	A	1	A_Ungrouped	2	Expired	3	n	2	y	1	n	2	n	2	{DOWNARROW}	2	{DOWNARROW}	correct	1	2820	1
22	27	2	7	4	1	1	2	58	5	2	1	7	1	35	A	1	B_Grouped	1	Latex	1	y	1	n	2	n	2	Y	1	{UPARROW}	1	{UPARROW}	correct	1	24427	3
22	27	2	7	4	1	1	2	58	5	2	1	7	1	35	A	1	A_Ungrouped	2	Expired	3	n	2	n	2	n	2	n	2	{UPARROW}	1	{UPARROW}	correct	1	3217	2
22	27	2	7	4	1	1	2	58	5	2	1	7	1	35	A	1	A_Ungrouped	2	Expired	3	n	2	n	2	y	1	n	2	{UPARROW}	1	{UPARROW}	correct	1	19641	4
22	27	2	7	4	1	1	2	58	5	2	1	7	1	35	A	1	B_Grouped	1	Latex	1	y	1	n	2	y	1	n	2	{UPARROW}	1	{UPARROW}	correct	1	2701	4
22	27	2	7	4	1	1	2	58	5	2	1	7	1	35	A	1	B_Grouped	1	Latex	1	y	1	n	2	y	1	y	1	{UPARROW}	1	{UPARROW}	correct	1	1625	3
22	27	2	7	4	1	1	2	58	5	2	1	7	1	35	A	1	B_Grouped	1	Sterile	2	y	1	n	2	n	2	Y	1	{UPARROW}	1	{UPARROW}	correct	1	5296	1
22	27	2	7	4	1	1	2	58	5	2	1	7	1	35	A	1	B_Grouped	1	Expired	3	y	1	y	1	y	1	n	2	{DOWNARROW}	2	{DOWNARROW}	correct	1	4368	3
22	27	2	7	4	1	1	2	58	5	2	1	7	1	35	A	1	A_Ungrouped	2	Latex	1	n	2	n	2	n	2	n	2	{UPARROW}	1	{UPARROW}	correct	1	18481	2
22	27	2	7	4	1	1	2	58	5	2	1	7	1	35	A	1	B_Grouped	1	Expired	3	y	1	y	1	y	1	Y	1	{DOWNARROW}	2	{DOWNARROW}	correct	1	5296	4
24	28	2	8	2	1	1	2	58	3	2	1	1	3	32	A	1	A_Ungrouped	2	Sterile	2	n	2	n	2	n	2	Y	1	{UPARROW}	1	{UPARROW}	correct	1	10024	1
24	28	2	8	2	1	1	2	58	3	2	1	1	3	32	A	1	A_Ungrouped	2	Expired	3	n	2	y	1	y	1	Y	1	{DOWNARROW}	2	{DOWNARROW}	correct	1	10313	3
24	28	2	8	2	1	1	2	58	3	2	1	1	3	32	A	1	A_Ungrouped	2	Sterile	2	n	2	y	1	n	2	y	1	{DOWNARROW}	2	{DOWNARROW}	correct	1	20789	3
24	28	2	8	2	1	1	2	58	3	2	1	1	3	32	A	1	B_Grouped	1	Expired	3	y	1	y	1	n	2	n	2	{DOWNARROW}	2	{DOWNARROW}	correct	1	7036	3
24	28	2	8	2	1	1	2	58	3	2	1	1	3	32	A	1	B_Grouped	1	Expired	3	y	1	y	1	y	1	n	2	{DOWNARROW}	2	{DOWNARROW}	correct	1	6655	1
24	28	2	8	2	1	1	2	58	3	2	1	1	3	32	A	1	AMSINO	3	Expired	3	n	2	n	2	n	2	n	2	{DOWNARROW}	2	{DOWNARROW}	correct	1	18036	3
24	28	2	8	2	1	1	2	58	3	2	1	1	3	32	A	1	B_Grouped	1	Sterile	2	y	1	n	2	n	2	n	2	{UPARROW}	1	{UPARROW}	correct	1	23237	3
24	28	2	8	2	1	1	2	58	3	2	1	1	3	32	A	1	B_Grouped	1	Expired	3	y	1	y	1	n	2	y	1	{DOWNARROW}	2	{DOWNARROW}	correct	1	14286	4
24	28	2	8	2	1	1	2	58	3	2	1	1	3	32	A	1	B_Grouped	1	Latex	1	y	1	y	1	y	1	n	2	{DOWNARROW}	2	{DOWNARROW}	correct	1	6401	1
24	28	2	8	2	1	1	2	58	3	2	1	1	3	32	A	1	B_Grouped	1	Latex	1	y	1	n	2	y	1	y	1	{UPARROW}	1	{UPARROW}	correct	1	6072	4
24	28	2	8	2	1	1	2	58	3	2	1	1	3	32	A	1	B_Grouped	1	Latex	1	y	1	y	1	y	1	Y	1	{DOWNARROW}	2	{DOWNARROW}	correct	1	5514	2
24	28	2	8	2	1	1	2	58	3	2	1	1	3	32	A	1	B_Grouped	1	Expired	3	y	1	n	2	n	2	n	2	{UPARROW}	1	{UPARROW}	correct	1	6361	4
24	28	2	8	2	1	1	2	58	3	2	1	1	3	32	A	1	B_Grouped	1	Latex	1	y	1	n	2	n	2	Y	1	{UPARROW}	1	{UPARROW}	correct	1	39224	4
24	28	2	8	2	1	1	2	58	3	2	1	1	3	32	A	1	AMSINO	3	Sterile	2	n	2	n	2	n	2	n	2	{UPARROW}	1	{UPARROW}	correct	1	6364	2
24	28	2	8	2	1	1	2	58	3	2	1	1	3	32	A	1	B_Grouped	1	Expired	3	y	1	n	2	y	1	n	2	{UPARROW}	1	{UPARROW}	correct	1	6330	2
24	28	2	8	2	1	1	2	58	3	2	1	1	3	32	A	1	KENDAL	4	Latex	1	n	2	y	1	n	2	n	2	{UPARROW}	1		FALSE	2	0	2
24	28	2	8	2	1	1	2	58	3	2	1	1	3	32	A	1	A_Ungrouped	2	Latex	1	n	2	y	1	y	1	Y	1	{DOWNARROW}	2	{DOWNARROW}	correct	1	7476	3
24	28	2	8	2	1	1	2	58	3	2	1	1	3	32	A	1	A_Ungrouped	2	Expired	3	n	2	y	1	n	2	y	1	{DOWNARROW}	2	{UPARROW}	FALSE	2	12707	2
24	28	2	8	2	1	1	2	58	3	2	1	1	3	32	A	1	A_Ungrouped	2	Latex	1	n	2	n	2	y	1	y	1	{UPARROW}	1	{UPARROW}	correct	1	4473	4
24	28	2	8	2	1	1	2	58	3	2	1	1	3	32	A	1	B_Grouped	1	Sterile	2	y	1	y	1	y	1	n	2	{DOWNARROW}	2	{DOWNARROW}	correct	1	18475	3
24	28	2	8	2	1	1	2	58	3	2	1	1	3	32	A	1	B_Grouped	1	Expired	3	y	1	n	2	n	2	Y	1	{UPARROW}	1	{UPARROW}	correct	1	10839	2
24	28	2	8	2	1	1	2	58	3	2	1	1	3	32	A	1	A_Ungrouped	2	Sterile	2	n	2	n	2	y	1	n	2	{UPARROW}	1	{UPARROW}	correct	1	15226	4
24	28	2	8	2	1	1	2	58	3	2	1	1	3	32	A	1	A_Ungrouped	2	Sterile	2	n	2	n	2	n	2	n	2	{UPARROW}	1	{UPARROW}	correct	1	5528	2
24	28	2	8	2	1	1	2	58	3	2	1	1	3	32	A	1	A_Ungrouped	2	Sterile	2	n	2	y	1	n	2	n	2	{DOWNARROW}	2	{DOWNARROW}	correct	1	14272	1
24	28	2	8	2	1	1	2	58	3	2	1	1	3	32	A	1	B_Grouped	1	Sterile	2	y	1	n	2	y	1	y	1	{UPARROW}	1	{UPARROW}	correct	1	4804	4
24	28	2	8	2	1	1	2	58	3	2	1	1	3	32	A	1	KENDAL	4	Expired	3	n	2	n	2	y	1	n	2	{UPARROW}	1	{UPARROW}	correct	1	32048	4
24	28	2	8	2	1	1	2	58	3	2	1	1	3	32	A	1	A_Ungrouped	2	Expired	3	n	2	n	2	n	2	Y	1	{UPARROW}	1	{UPARROW}	correct	1	10098	4
24	28	2	8	2	1	1	2	58	3	2	1	1	3	32	A	1	A_Ungrouped	2	Latex	1	n	2	y	1	n	2	y	1	{DOWNARROW}	2	{UPARROW}	FALSE	2	9145	4
24	28	2	8	2	1	1	2	58	3	2	1	1	3	32	A	1	B_Grouped	1	Latex	1	y	1	n	2	n	2	n	2	{UPARROW}	1	{DOWNARROW}	FALSE	2	15150	4
24	28	2	8	2	1	1	2	58	3	2	1	1	3	32	A	1	A_Ungrouped	2	Latex	1	n	2	y	1	n	2	n	2	{DOWNARROW}	2	{UPARROW}	FALSE	2	3122	2
24	28	2	8	2	1	1	2	58	3	2	1	1	3	32	A	1	B_Grouped	1	Latex	1	y	1	y	1	n	2	y	1	{DOWNARROW}	2	{DOWNARROW}	correct	1	6200	2
24	28	2	8	2	1	1	2	58	3	2	1	1	3	32	A	1	KENDAL	4	Sterile	2	n	2	n	2	y	1	n	2	{DOWNARROW}	2	{DOWNARROW}	correct	1	13147	1
24	28	2	8	2	1	1	2	58	3	2	1	1	3	32	A	1	A_Ungrouped	2	Expired	3	n	2	y	1	n	2	n	2	{DOWNARROW}	2	{DOWNARROW}	correct	1	5032	2
24	28	2	8	2	1	1	2	58	3	2	1	1	3	32	A	1	B_Grouped	1	Latex	1	y	1	y	1	n	2	n	2	{DOWNARROW}	2	{DOWNARROW}	correct	1	47654	2
24	28	2	8	2	1	1	2	58	3	2	1	1	3	32	A	1	B_Grouped	1	Expired	3	y	1	y	1	y	1	Y	1	{DOWNARROW}	2	{DOWNARROW}	correct	1	3915	2
24	28	2	8	2	1	1	2	58	3	2	1	1	3	32	A	1	A_Ungrouped	2	Sterile	2	n	2	y	1	y	1	Y	1	{DOWNARROW}	2	{DOWNARROW}	correct	1	4011	3
24	28	2	8	2	1	1	2	58	3	2	1	1	3	32	A	1	B_Grouped	1	Expired	3	y	1	n	2	y	1	y	1	{UPARROW}	1	{UPARROW}	correct	1	3457	4
24	28	2	8	2	1	1	2	58	3	2	1	1	3	32	A	1	A_Ungrouped	2	Expired	3	n	2	n	2	y	1	n	2	{UPARROW}	1	{UPARROW}	correct	1	3507	4
24	28	2	8	2	1	1	2	58	3	2	1	1	3	32	A	1	B_Grouped	1	Sterile	2	y	1	n	2	y	1	n	2	{UPARROW}	1	{UPARROW}	correct	1	4385	1
24	28	2	8	2	1	1	2	58	3	2	1	1	3	32	A	1	A_Ungrouped	2	Expired	3	n	2	n	2	n	2	n	2	{UPARROW}	1	{UPARROW}	correct	1	4966	4
24	28	2	8	2	1	1	2	58	3	2	1	1	3	32	A	1	A_Ungrouped	2	Latex	1	n	2	y	1	y	1	n	2	{DOWNARROW}	2	{DOWNARROW}	correct	1	4370	2
24	28	2	8	2	1	1	2	58	3	2	1	1	3	32	A	1	B_Grouped	1	Sterile	2	y	1	y	1	y	1	Y	1	{DOWNARROW}	2	{DOWNARROW}	correct	1	29933	1
24	28	2	8	2	1	1	2	58	3	2	1	1	3	32	A	1	A_Ungrouped	2	Sterile	2	n	2	n	2	y	1	y	1	{UPARROW}	1	{UPARROW}	correct	1	4343	1
24	28	2	8	2	1	1	2	58	3	2	1	1	3	32	A	1	B_Grouped	1	Sterile	2	y	1	y	1	n	2	n	2	{DOWNARROW}	2	{DOWNARROW}	correct	1	13181	4
24	28	2	8	2	1	1	2	58	3	2	1	1	3	32	A	1	A_Ungrouped	2	Latex	1	n	2	n	2	y	1	n	2	{UPARROW}	1	{UPARROW}	correct	1	35236	2
24	28	2	8	2	1	1	2	58	3	2	1	1	3	32	A	1	A_Ungrouped	2	Expired	3	n	2	n	2	y	1	y	1	{UPARROW}	1	{UPARROW}	correct	1	4019	3
24	28	2	8	2	1	1	2	58	3	2	1	1	3	32	A	1	A_Ungrouped	2	Sterile	2	n	2	y	1	y	1	n	2	{DOWNARROW}	2	{DOWNARROW}	correct	1	5905	3
24	28	2	8	2	1	1	2	58	3	2	1	1	3	32	A	1	A_Ungrouped	2	Latex	1	n	2	n	2	n	2	Y	1	{UPARROW}	1	{DOWNARROW}	FALSE	2	27625	1
24	28	2	8	2	1	1	2	58	3	2	1	1	3	32	A	1	B_Grouped	1	Sterile	2	y	1	n	2	n	2	Y	1	{UPARROW}	1	{UPARROW}	correct	1	11963	2
24	28	2	8	2	1	1	2	58	3	2	1	1	3	32	A	1	A_Ungrouped	2	Expired	3	n	2	y	1	y	1	n	2	{DOWNARROW}	2	{DOWNARROW}	correct	1	4264	3
24	28	2	8	2	1	1	2	58	3	2	1	1	3	32	A	1	A_Ungrouped	2	Latex	1	n	2	n	2	n	2	n	2	{UPARROW}	1	{UPARROW}	correct	1	12603	1
24	28	2	8	2	1	1	2	58	3	2	1	1	3	32	A	1	B_Grouped	1	Sterile	2	y	1	y	1	n	2	y	1	{DOWNARROW}	2	{DOWNARROW}	correct	1	3569	1
24	28	2	8	2	1	1	2	58	3	2	1	1	3	32	A	1	AMSINO	3	Latex	1	n	2	n	2	n	2	n	2	{DOWNARROW}	2	{DOWNARROW}	correct	1	19706	1
24	28	2	8	2	1	1	2	58	3	2	1	1	3	32	A	1	B_Grouped	1	Latex	1	y	1	n	2	y	1	n	2	{UPARROW}	1	{UPARROW}	correct	1	4279	1
25	28	2	8	2	1	1	1	48	5	2	1	7	1	20	A	1	B_Grouped	1	Sterile	2	y	1	y	1	n	2	y	1	{DOWNARROW}	2	{DOWNARROW}	correct	1	20114	3
25	28	2	8	2	1	1	1	48	5	2	1	7	1	20	A	1	B_Grouped	1	Latex	1	y	1	y	1	n	2	n	2	{DOWNARROW}	2	{UPARROW}	FALSE	2	10529	1
25	28	2	8	2	1	1	1	48	5	2	1	7	1	20	A	1	A_Ungrouped	2	Latex	1	n	2	n	2	y	1	y	1	{UPARROW}	1	{UPARROW}	correct	1	6966	2
25	28	2	8	2	1	1	1	48	5	2	1	7	1	20	A	1	A_Ungrouped	2	Latex	1	n	2	n	2	n	2	Y	1	{UPARROW}	1	{UPARROW}	correct	1	6618	2
25	28	2	8	2	1	1	1	48	5	2	1	7	1	20	A	1	B_Grouped	1	Expired	3	y	1	y	1	n	2	n	2	{DOWNARROW}	2	{DOWNARROW}	correct	1	5234	3
25	28	2	8	2	1	1	1	48	5	2	1	7	1	20	A	1	B_Grouped	1	Sterile	2	y	1	n	2	y	1	y	1	{UPARROW}	1	{UPARROW}	correct	1	10670	1
25	28	2	8	2	1	1	1	48	5	2	1	7	1	20	A	1	B_Grouped	1	Expired	3	y	1	n	2	n	2	n	2	{UPARROW}	1	{UPARROW}	correct	1	3261	1
25	28	2	8	2	1	1	1	48	5	2	1	7	1	20	A	1	B_Grouped	1	Latex	1	y	1	y	1	n	2	y	1	{DOWNARROW}	2	{DOWNARROW}	correct	1	4320	2
25	28	2	8	2	1	1	1	48	5	2	1	7	1	20	A	1	B_Grouped	1	Sterile	2	y	1	n	2	n	2	n	2	{UPARROW}	1	{UPARROW}	correct	1	3720	3
25	28	2	8	2	1	1	1	48	5	2	1	7	1	20	A	1	B_Grouped	1	Expired	3	y	1	y	1	y	1	Y	1	{DOWNARROW}	2	{DOWNARROW}	correct	1	3480	3
25	28	2	8	2	1	1	1	48	5	2	1	7	1	20	A	1	B_Grouped	1	Expired	3	y	1	n	2	n	2	Y	1	{UPARROW}	1	{UPARROW}	correct	1	4896	1
25	28	2	8	2	1	1	1	48	5	2	1	7	1	20	A	1	AMSINO	3	Sterile	2	n	2	n	2	n	2	n	2	{UPARROW}	1	{UPARROW}	correct	1	6136	2
25	28	2	8	2	1	1	1	48	5	2	1	7	1	20	A	1	A_Ungrouped	2	Expired	3	n	2	y	1	y	1	Y	1	{DOWNARROW}	2	{DOWNARROW}	correct	1	10693	4
25	28	2	8	2	1	1	1	48	5	2	1	7	1	20	A	1	A_Ungrouped	2	Latex	1	n	2	n	2	y	1	n	2	{UPARROW}	1	{UPARROW}	correct	1	11441	1
25	28	2	8	2	1	1	1	48	5	2	1	7	1	20	A	1	A_Ungrouped	2	Latex	1	n	2	n	2	n	2	n	2	{UPARROW}	1	{UPARROW}	correct	1	9896	1
25	28	2	8	2	1	1	1	48	5	2	1	7	1	20	A	1	B_Grouped	1	Latex	1	y	1	y	1	y	1	Y	1	{DOWNARROW}	2	{DOWNARROW}	correct	1	6008	2
25	28	2	8	2	1	1	1	48	5	2	1	7	1	20	A	1	B_Grouped	1	Expired	3	y	1	y	1	y	1	n	2	{DOWNARROW}	2	{DOWNARROW}	correct	1	7671	2
25	28	2	8	2	1	1	1	48	5	2	1	7	1	20	A	1	B_Grouped	1	Latex	1	y	1	n	2	y	1	y	1	{UPARROW}	1	{UPARROW}	correct	1	2802	4
25	28	2	8	2	1	1	1	48	5	2	1	7	1	20	A	1	A_Ungrouped	2	Expired	3	n	2	y	1	n	2	y	1	{DOWNARROW}	2	{DOWNARROW}	correct	1	5786	2
25	28	2	8	2	1	1	1	48	5	2	1	7	1	20	A	1	A_Ungrouped	2	Latex	1	n	2	y	1	y	1	n	2	{DOWNARROW}	2	{DOWNARROW}	correct	1	6562	2
25	28	2	8	2	1	1	1	48	5	2	1	7	1	20	A	1	A_Ungrouped	2	Sterile	2	n	2	y	1	y	1	n	2	{DOWNARROW}	2	{DOWNARROW}	correct	1	4085	2
25	28	2	8	2	1	1	1	48	5	2	1	7	1	20	A	1	KENDAL	4	Latex	1	n	2	y	1	n	2	n	2	{UPARROW}	1	{UPARROW}	correct	1	23632	2
25	28	2	8	2	1	1	1	48	5	2	1	7	1	20	A	1	B_Grouped	1	Sterile	2	y	1	y	1	y	1	n	2	{DOWNARROW}	2	{DOWNARROW}	correct	1	4181	2
25	28	2	8	2	1	1	1	48	5	2	1	7	1	20	A	1	A_Ungrouped	2	Expired	3	n	2	n	2	y	1	n	2	{UPARROW}	1	{UPARROW}	correct	1	6250	1
25	28	2	8	2	1	1	1	48	5	2	1	7	1	20	A	1	B_Grouped	1	Latex	1	y	1	n	2	n	2	n	2	{UPARROW}	1	{DOWNARROW}	FALSE	2	5228	3
25	28	2	8	2	1	1	1	48	5	2	1	7	1	20	A	1	KENDAL	4	Sterile	2	n	2	n	2	y	1	n	2	{DOWNARROW}	2	{DOWNARROW}	correct	1	5074	1
25	28	2	8	2	1	1	1	48	5	2	1	7	1	20	A	1	A_Ungrouped	2	Latex	1	n	2	y	1	n	2	y	1	{DOWNARROW}	2	{DOWNARROW}	correct	1	5075	1
25	28	2	8	2	1	1	1	48	5	2	1	7	1	20	A	1	AMSINO	3	Latex	1	n	2	n	2	n	2	n	2	{DOWNARROW}	2	{UPARROW}	FALSE	2	15333	2
25	28	2	8	2	1	1	1	48	5	2	1	7	1	20	A	1	B_Grouped	1	Expired	3	y	1	n	2	y	1	n	2	{UPARROW}	1	{UPARROW}	correct	1	2433	3
25	28	2	8	2	1	1	1	48	5	2	1	7	1	20	A	1	A_Ungrouped	2	Sterile	2	n	2	n	2	n	2	n	2	{UPARROW}	1	{UPARROW}	correct	1	3260	2
25	28	2	8	2	1	1	1	48	5	2	1	7	1	20	A	1	A_Ungrouped	2	Expired	3	n	2	n	2	n	2	n	2	{UPARROW}	1	{DOWNARROW}	FALSE	2	5368	4
25	28	2	8	2	1	1	1	48	5	2	1	7	1	20	A	1	B_Grouped	1	Sterile	2	y	1	n	2	y	1	n	2	{UPARROW}	1	{UPARROW}	correct	1	8662	3
25	28	2	8	2	1	1	1	48	5	2	1	7	1	20	A	1	A_Ungrouped	2	Expired	3	n	2	y	1	y	1	n	2	{DOWNARROW}	2	{DOWNARROW}	correct	1	4444	2
25	28	2	8	2	1	1	1	48	5	2	1	7	1	20	A	1	B_Grouped	1	Sterile	2	y	1	n	2	n	2	Y	1	{UPARROW}	1	{UPARROW}	correct	1	3563	4
25	28	2	8	2	1	1	1	48	5	2	1	7	1	20	A	1	A_Ungrouped	2	Sterile	2	n	2	n	2	y	1	n	2	{UPARROW}	1	{UPARROW}	correct	1	6878	4
25	28	2	8	2	1	1	1	48	5	2	1	7	1	20	A	1	A_Ungrouped	2	Expired	3	n	2	n	2	y	1	y	1	{UPARROW}	1	{UPARROW}	correct	1	2538	2
25	28	2	8	2	1	1	1	48	5	2	1	7	1	20	A	1	A_Ungrouped	2	Sterile	2	n	2	y	1	y	1	Y	1	{DOWNARROW}	2	{UPARROW}	FALSE	2	3338	4
25	28	2	8	2	1	1	1	48	5	2	1	7	1	20	A	1	A_Ungrouped	2	Latex	1	n	2	y	1	n	2	n	2	{DOWNARROW}	2	{DOWNARROW}	correct	1	3668	3
25	28	2	8	2	1	1	1	48	5	2	1	7	1	20	A	1	KENDAL	4	Expired	3	n	2	n	2	y	1	n	2	{UPARROW}	1	{UPARROW}	correct	1	13194	3
25	28	2	8	2	1	1	1	48	5	2	1	7	1	20	A	1	B_Grouped	1	Expired	3	y	1	y	1	n	2	y	1	{DOWNARROW}	2	{DOWNARROW}	correct	1	5779	1
25	28	2	8	2	1	1	1	48	5	2	1	7	1	20	A	1	B_Grouped	1	Sterile	2	y	1	y	1	n	2	n	2	{DOWNARROW}	2	{DOWNARROW}	correct	1	5049	2
25	28	2	8	2	1	1	1	48	5	2	1	7	1	20	A	1	B_Grouped	1	Latex	1	y	1	n	2	y	1	n	2	{UPARROW}	1	{UPARROW}	correct	1	7361	1
25	28	2	8	2	1	1	1	48	5	2	1	7	1	20	A	1	B_Grouped	1	Expired	3	y	1	n	2	y	1	y	1	{UPARROW}	1	{UPARROW}	correct	1	5582	1
25	28	2	8	2	1	1	1	48	5	2	1	7	1	20	A	1	B_Grouped	1	Latex	1	y	1	y	1	y	1	n	2	{DOWNARROW}	2	{DOWNARROW}	correct	1	5997	3
25	28	2	8	2	1	1	1	48	5	2	1	7	1	20	A	1	A_Ungrouped	2	Expired	3	n	2	n	2	n	2	Y	1	{UPARROW}	1	{UPARROW}	correct	1	2661	2
25	28	2	8	2	1	1	1	48	5	2	1	7	1	20	A	1	A_Ungrouped	2	Sterile	2	n	2	n	2	n	2	Y	1	{UPARROW}	1	{UPARROW}	correct	1	5344	2
25	28	2	8	2	1	1	1	48	5	2	1	7	1	20	A	1	A_Ungrouped	2	Sterile	2	n	2	y	1	n	2	n	2	{DOWNARROW}	2	{DOWNARROW}	correct	1	2226	3
25	28	2	8	2	1	1	1	48	5	2	1	7	1	20	A	1	A_Ungrouped	2	Expired	3	n	2	y	1	n	2	n	2	{DOWNARROW}	2	{DOWNARROW}	correct	1	4182	3
25	28	2	8	2	1	1	1	48	5	2	1	7	1	20	A	1	A_Ungrouped	2	Latex	1	n	2	y	1	y	1	Y	1	{DOWNARROW}	2	{DOWNARROW}	correct	1	3362	4
25	28	2	8	2	1	1	1	48	5	2	1	7	1	20	A	1	B_Grouped	1	Latex	1	y	1	n	2	n	2	Y	1	{UPARROW}	1	{UPARROW}	correct	1	3592	4
25	28	2	8	2	1	1	1	48	5	2	1	7	1	20	A	1	A_Ungrouped	2	Sterile	2	n	2	y	1	n	2	y	1	{DOWNARROW}	2	{DOWNARROW}	correct	1	1616	2
25	28	2	8	2	1	1	1	48	5	2	1	7	1	20	A	1	A_Ungrouped	2	Sterile	2	n	2	n	2	y	1	y	1	{UPARROW}	1	{UPARROW}	correct	1	3468	4
25	28	2	8	2	1	1	1	48	5	2	1	7	1	20	A	1	AMSINO	3	Expired	3	n	2	n	2	n	2	n	2	{DOWNARROW}	2	{DOWNARROW}	correct	1	5035	1
25	28	2	8	2	1	1	1	48	5	2	1	7	1	20	A	1	B_Grouped	1	Sterile	2	y	1	y	1	y	1	Y	1	{DOWNARROW}	2	{DOWNARROW}	correct	1	7002	2
26	26	2	6	2	1	1	2	47	3	1	1	7	1	25	A	1	B_Grouped	1	Sterile	2	y	1	n	2	y	1	y	1	{UPARROW}	1	{UPARROW}	correct	1	4157	4
26	26	2	6	2	1	1	2	47	3	1	1	7	1	25	A	1	B_Grouped	1	Sterile	2	y	1	n	2	n	2	n	2	{UPARROW}	1	{UPARROW}	correct	1	5346	4
26	26	2	6	2	1	1	2	47	3	1	1	7	1	25	A	1	A_Ungrouped	2	Latex	1	n	2	n	2	n	2	n	2	{UPARROW}	1	{UPARROW}	correct	1	11906	2
26	26	2	6	2	1	1	2	47	3	1	1	7	1	25	A	1	KENDAL	4	Sterile	2	n	2	n	2	y	1	n	2	{DOWNARROW}	2	{DOWNARROW}	correct	1	7308	1
26	26	2	6	2	1	1	2	47	3	1	1	7	1	25	A	1	KENDAL	4	Latex	1	n	2	y	1	n	2	n	2	{UPARROW}	1	{UPARROW}	correct	1	31919	1
26	26	2	6	2	1	1	2	47	3	1	1	7	1	25	A	1	A_Ungrouped	2	Expired	3	n	2	n	2	n	2	Y	1	{UPARROW}	1	{UPARROW}	correct	1	3604	1
26	26	2	6	2	1	1	2	47	3	1	1	7	1	25	A	1	B_Grouped	1	Latex	1	y	1	y	1	y	1	n	2	{DOWNARROW}	2	{DOWNARROW}	correct	1	4829	4
26	26	2	6	2	1	1	2	47	3	1	1	7	1	25	A	1	B_Grouped	1	Expired	3	y	1	n	2	y	1	y	1	{UPARROW}	1	{UPARROW}	correct	1	6503	2
26	26	2	6	2	1	1	2	47	3	1	1	7	1	25	A	1	B_Grouped	1	Expired	3	y	1	y	1	n	2	y	1	{DOWNARROW}	2	{DOWNARROW}	correct	1	3736	4
26	26	2	6	2	1	1	2	47	3	1	1	7	1	25	A	1	B_Grouped	1	Sterile	2	y	1	y	1	n	2	n	2	{DOWNARROW}	2	{DOWNARROW}	correct	1	34927	2
26	26	2	6	2	1	1	2	47	3	1	1	7	1	25	A	1	A_Ungrouped	2	Expired	3	n	2	n	2	y	1	y	1	{UPARROW}	1	{UPARROW}	correct	1	5320	4
26	26	2	6	2	1	1	2	47	3	1	1	7	1	25	A	1	A_Ungrouped	2	Sterile	2	n	2	n	2	n	2	n	2	{UPARROW}	1	{UPARROW}	correct	1	14219	2
26	26	2	6	2	1	1	2	47	3	1	1	7	1	25	A	1	B_Grouped	1	Expired	3	y	1	y	1	y	1	n	2	{DOWNARROW}	2	{DOWNARROW}	correct	1	4798	4
26	26	2	6	2	1	1	2	47	3	1	1	7	1	25	A	1	B_Grouped	1	Expired	3	y	1	n	2	n	2	Y	1	{UPARROW}	1	{UPARROW}	correct	1	6923	2
26	26	2	6	2	1	1	2	47	3	1	1	7	1	25	A	1	B_Grouped	1	Expired	3	y	1	n	2	n	2	n	2	{UPARROW}	1	{UPARROW}	correct	1	2630	1
26	26	2	6	2	1	1	2	47	3	1	1	7	1	25	A	1	B_Grouped	1	Sterile	2	y	1	y	1	y	1	n	2	{DOWNARROW}	2	{DOWNARROW}	correct	1	13025	4
26	26	2	6	2	1	1	2	47	3	1	1	7	1	25	A	1	A_Ungrouped	2	Latex	1	n	2	n	2	n	2	Y	1	{UPARROW}	1	{UPARROW}	correct	1	8287	3
26	26	2	6	2	1	1	2	47	3	1	1	7	1	25	A	1	A_Ungrouped	2	Sterile	2	n	2	y	1	y	1	Y	1	{DOWNARROW}	2	{DOWNARROW}	correct	1	5058	3
26	26	2	6	2	1	1	2	47	3	1	1	7	1	25	A	1	B_Grouped	1	Sterile	2	y	1	n	2	n	2	Y	1	{UPARROW}	1	{UPARROW}	correct	1	6237	1
26	26	2	6	2	1	1	2	47	3	1	1	7	1	25	A	1	B_Grouped	1	Latex	1	y	1	y	1	n	2	y	1	{DOWNARROW}	2	{DOWNARROW}	correct	1	6561	1
26	26	2	6	2	1	1	2	47	3	1	1	7	1	25	A	1	B_Grouped	1	Expired	3	y	1	y	1	y	1	Y	1	{DOWNARROW}	2	{DOWNARROW}	correct	1	6181	4
26	26	2	6	2	1	1	2	47	3	1	1	7	1	25	A	1	A_Ungrouped	2	Sterile	2	n	2	y	1	n	2	y	1	{DOWNARROW}	2	{DOWNARROW}	correct	1	6142	2
26	26	2	6	2	1	1	2	47	3	1	1	7	1	25	A	1	A_Ungrouped	2	Sterile	2	n	2	y	1	n	2	n	2	{DOWNARROW}	2	{DOWNARROW}	correct	1	12684	2
26	26	2	6	2	1	1	2	47	3	1	1	7	1	25	A	1	B_Grouped	1	Latex	1	y	1	n	2	n	2	Y	1	{UPARROW}	1	{UPARROW}	correct	1	5148	4
26	26	2	6	2	1	1	2	47	3	1	1	7	1	25	A	1	KENDAL	4	Expired	3	n	2	n	2	y	1	n	2	{UPARROW}	1	{UPARROW}	correct	1	7786	2
26	26	2	6	2	1	1	2	47	3	1	1	7	1	25	A	1	A_Ungrouped	2	Sterile	2	n	2	n	2	n	2	Y	1	{UPARROW}	1	{UPARROW}	correct	1	6170	2
26	26	2	6	2	1	1	2	47	3	1	1	7	1	25	A	1	AMSINO	3	Latex	1	n	2	n	2	n	2	n	2	{DOWNARROW}	2	{DOWNARROW}	correct	1	9507	3
26	26	2	6	2	1	1	2	47	3	1	1	7	1	25	A	1	A_Ungrouped	2	Expired	3	n	2	n	2	n	2	n	2	{UPARROW}	1	{UPARROW}	correct	1	5583	3
26	26	2	6	2	1	1	2	47	3	1	1	7	1	25	A	1	A_Ungrouped	2	Sterile	2	n	2	n	2	y	1	y	1	{UPARROW}	1	{UPARROW}	correct	1	6169	3
26	26	2	6	2	1	1	2	47	3	1	1	7	1	25	A	1	AMSINO	3	Sterile	2	n	2	n	2	n	2	n	2	{UPARROW}	1	{UPARROW}	correct	1	7577	3
26	26	2	6	2	1	1	2	47	3	1	1	7	1	25	A	1	A_Ungrouped	2	Latex	1	n	2	y	1	n	2	n	2	{DOWNARROW}	2	{DOWNARROW}	correct	1	10521	3
26	26	2	6	2	1	1	2	47	3	1	1	7	1	25	A	1	B_Grouped	1	Latex	1	y	1	n	2	y	1	n	2	{UPARROW}	1	{UPARROW}	correct	1	3414	4
26	26	2	6	2	1	1	2	47	3	1	1	7	1	25	A	1	B_Grouped	1	Sterile	2	y	1	n	2	y	1	n	2	{UPARROW}	1	{UPARROW}	correct	1	6186	1
26	26	2	6	2	1	1	2	47	3	1	1	7	1	25	A	1	A_Ungrouped	2	Latex	1	n	2	n	2	y	1	y	1	{UPARROW}	1	{UPARROW}	correct	1	4186	3
26	26	2	6	2	1	1	2	47	3	1	1	7	1	25	A	1	A_Ungrouped	2	Sterile	2	n	2	n	2	y	1	n	2	{UPARROW}	1	{UPARROW}	correct	1	10849	2
26	26	2	6	2	1	1	2	47	3	1	1	7	1	25	A	1	B_Grouped	1	Latex	1	y	1	n	2	n	2	n	2	{UPARROW}	1	{UPARROW}	correct	1	6890	1
26	26	2	6	2	1	1	2	47	3	1	1	7	1	25	A	1	A_Ungrouped	2	Sterile	2	n	2	y	1	y	1	n	2	{DOWNARROW}	2	{DOWNARROW}	correct	1	13760	3
26	26	2	6	2	1	1	2	47	3	1	1	7	1	25	A	1	AMSINO	3	Expired	3	n	2	n	2	n	2	n	2	{DOWNARROW}	2	{DOWNARROW}	correct	1	7754	2
26	26	2	6	2	1	1	2	47	3	1	1	7	1	25	A	1	A_Ungrouped	2	Expired	3	n	2	y	1	y	1	n	2	{DOWNARROW}	2	{DOWNARROW}	correct	1	30106	1
26	26	2	6	2	1	1	2	47	3	1	1	7	1	25	A	1	A_Ungrouped	2	Latex	1	n	2	y	1	n	2	y	1	{DOWNARROW}	2	{DOWNARROW}	correct	1	2165	3
26	26	2	6	2	1	1	2	47	3	1	1	7	1	25	A	1	B_Grouped	1	Latex	1	y	1	y	1	y	1	Y	1	{DOWNARROW}	2	{DOWNARROW}	correct	1	5160	1
26	26	2	6	2	1	1	2	47	3	1	1	7	1	25	A	1	A_Ungrouped	2	Latex	1	n	2	y	1	y	1	n	2	{DOWNARROW}	2	{DOWNARROW}	correct	1	6693	4
26	26	2	6	2	1	1	2	47	3	1	1	7	1	25	A	1	B_Grouped	1	Sterile	2	y	1	y	1	y	1	Y	1	{DOWNARROW}	2	{DOWNARROW}	correct	1	2750	4
26	26	2	6	2	1	1	2	47	3	1	1	7	1	25	A	1	A_Ungrouped	2	Expired	3	n	2	y	1	n	2	n	2	{DOWNARROW}	2	{DOWNARROW}	correct	1	3551	1
26	26	2	6	2	1	1	2	47	3	1	1	7	1	25	A	1	A_Ungrouped	2	Expired	3	n	2	n	2	y	1	n	2	{UPARROW}	1	{UPARROW}	correct	1	3106	1
26	26	2	6	2	1	1	2	47	3	1	1	7	1	25	A	1	B_Grouped	1	Latex	1	y	1	n	2	y	1	y	1	{UPARROW}	1	{UPARROW}	correct	1	4991	4
26	26	2	6	2	1	1	2	47	3	1	1	7	1	25	A	1	A_Ungrouped	2	Expired	3	n	2	y	1	y	1	Y	1	{DOWNARROW}	2	{DOWNARROW}	correct	1	10608	2
26	26	2	6	2	1	1	2	47	3	1	1	7	1	25	A	1	B_Grouped	1	Sterile	2	y	1	y	1	n	2	y	1	{DOWNARROW}	2	{DOWNARROW}	correct	1	5250	3
26	26	2	6	2	1	1	2	47	3	1	1	7	1	25	A	1	B_Grouped	1	Expired	3	y	1	y	1	n	2	n	2	{DOWNARROW}	2	{DOWNARROW}	correct	1	4523	1
26	26	2	6	2	1	1	2	47	3	1	1	7	1	25	A	1	A_Ungrouped	2	Latex	1	n	2	y	1	y	1	Y	1	{DOWNARROW}	2	{DOWNARROW}	correct	1	3439	2
26	26	2	6	2	1	1	2	47	3	1	1	7	1	25	A	1	A_Ungrouped	2	Expired	3	n	2	y	1	n	2	y	1	{DOWNARROW}	2	{DOWNARROW}	correct	1	12533	2
26	26	2	6	2	1	1	2	47	3	1	1	7	1	25	A	1	A_Ungrouped	2	Latex	1	n	2	n	2	y	1	n	2	{UPARROW}	1	{UPARROW}	correct	1	4766	3
26	26	2	6	2	1	1	2	47	3	1	1	7	1	25	A	1	B_Grouped	1	Expired	3	y	1	n	2	y	1	n	2	{UPARROW}	1	{UPARROW}	correct	1	6771	2
26	26	2	6	2	1	1	2	47	3	1	1	7	1	25	A	1	B_Grouped	1	Latex	1	y	1	y	1	n	2	n	2	{DOWNARROW}	2	{DOWNARROW}	correct	1	3134	1
27	26	2	6	2	1	1	2	30	3	2	1	1	3	9	A	1	A_Ungrouped	2	Latex	1	n	2	y	1	y	1	n	2	{DOWNARROW}	2	{UPARROW}	FALSE	2	12586	3
27	26	2	6	2	1	1	2	30	3	2	1	1	3	9	A	1	AMSINO	3	Sterile	2	n	2	n	2	n	2	n	2	{UPARROW}	1	{UPARROW}	correct	1	12180	3
27	26	2	6	2	1	1	2	30	3	2	1	1	3	9	A	1	B_Grouped	1	Latex	1	y	1	n	2	n	2	Y	1	{UPARROW}	1	{UPARROW}	correct	1	16841	4
27	26	2	6	2	1	1	2	30	3	2	1	1	3	9	A	1	A_Ungrouped	2	Latex	1	n	2	n	2	n	2	n	2	{UPARROW}	1	{UPARROW}	correct	1	30471	1
27	26	2	6	2	1	1	2	30	3	2	1	1	3	9	A	1	B_Grouped	1	Latex	1	y	1	y	1	n	2	n	2	{DOWNARROW}	2	{DOWNARROW}	correct	1	17488	2
27	26	2	6	2	1	1	2	30	3	2	1	1	3	9	A	1	B_Grouped	1	Latex	1	y	1	y	1	y	1	Y	1	{DOWNARROW}	2	{DOWNARROW}	correct	1	7051	1
27	26	2	6	2	1	1	2	30	3	2	1	1	3	9	A	1	A_Ungrouped	2	Latex	1	n	2	y	1	n	2	n	2	{DOWNARROW}	2	{DOWNARROW}	correct	1	6613	2
27	26	2	6	2	1	1	2	30	3	2	1	1	3	9	A	1	B_Grouped	1	Latex	1	y	1	y	1	y	1	n	2	{DOWNARROW}	2	{DOWNARROW}	correct	1	3331	3
27	26	2	6	2	1	1	2	30	3	2	1	1	3	9	A	1	A_Ungrouped	2	Sterile	2	n	2	y	1	n	2	n	2	{DOWNARROW}	2	{DOWNARROW}	correct	1	14867	1
27	26	2	6	2	1	1	2	30	3	2	1	1	3	9	A	1	A_Ungrouped	2	Expired	3	n	2	y	1	n	2	y	1	{DOWNARROW}	2	{DOWNARROW}	correct	1	5397	2
27	26	2	6	2	1	1	2	30	3	2	1	1	3	9	A	1	B_Grouped	1	Sterile	2	y	1	n	2	y	1	n	2	{UPARROW}	1	{UPARROW}	correct	1	14658	4
27	26	2	6	2	1	1	2	30	3	2	1	1	3	9	A	1	B_Grouped	1	Expired	3	y	1	n	2	n	2	n	2	{UPARROW}	1	{UPARROW}	correct	1	3564	4
27	26	2	6	2	1	1	2	30	3	2	1	1	3	9	A	1	B_Grouped	1	Sterile	2	y	1	n	2	y	1	y	1	{UPARROW}	1	{UPARROW}	correct	1	10125	4
27	26	2	6	2	1	1	2	30	3	2	1	1	3	9	A	1	B_Grouped	1	Latex	1	y	1	y	1	n	2	y	1	{DOWNARROW}	2	{DOWNARROW}	correct	1	4286	3
27	26	2	6	2	1	1	2	30	3	2	1	1	3	9	A	1	A_Ungrouped	2	Sterile	2	n	2	y	1	y	1	Y	1	{DOWNARROW}	2	{UPARROW}	FALSE	2	5590	2
27	26	2	6	2	1	1	2	30	3	2	1	1	3	9	A	1	A_Ungrouped	2	Sterile	2	n	2	n	2	y	1	n	2	{UPARROW}	1	{UPARROW}	correct	1	12405	3
27	26	2	6	2	1	1	2	30	3	2	1	1	3	9	A	1	B_Grouped	1	Expired	3	y	1	y	1	n	2	n	2	{DOWNARROW}	2	{DOWNARROW}	correct	1	3261	3
27	26	2	6	2	1	1	2	30	3	2	1	1	3	9	A	1	KENDAL	4	Latex	1	n	2	y	1	n	2	n	2	{UPARROW}	1	{UPARROW}	correct	1	7185	1
27	26	2	6	2	1	1	2	30	3	2	1	1	3	9	A	1	B_Grouped	1	Expired	3	y	1	y	1	y	1	Y	1	{DOWNARROW}	2	{DOWNARROW}	correct	1	2251	3
27	26	2	6	2	1	1	2	30	3	2	1	1	3	9	A	1	B_Grouped	1	Expired	3	y	1	y	1	n	2	y	1	{DOWNARROW}	2	{DOWNARROW}	correct	1	2630	2
27	26	2	6	2	1	1	2	30	3	2	1	1	3	9	A	1	KENDAL	4	Expired	3	n	2	n	2	y	1	n	2	{UPARROW}	1	{UPARROW}	correct	1	15969	4
27	26	2	6	2	1	1	2	30	3	2	1	1	3	9	A	1	AMSINO	3	Latex	1	n	2	n	2	n	2	n	2	{DOWNARROW}	2	{DOWNARROW}	correct	1	26218	1
27	26	2	6	2	1	1	2	30	3	2	1	1	3	9	A	1	A_Ungrouped	2	Expired	3	n	2	n	2	y	1	y	1	{UPARROW}	1	{UPARROW}	correct	1	4330	4
27	26	2	6	2	1	1	2	30	3	2	1	1	3	9	A	1	A_Ungrouped	2	Expired	3	n	2	y	1	n	2	n	2	{DOWNARROW}	2	{DOWNARROW}	correct	1	5556	1
27	26	2	6	2	1	1	2	30	3	2	1	1	3	9	A	1	B_Grouped	1	Sterile	2	y	1	y	1	n	2	n	2	{DOWNARROW}	2	{DOWNARROW}	correct	1	28507	2
27	26	2	6	2	1	1	2	30	3	2	1	1	3	9	A	1	A_Ungrouped	2	Expired	3	n	2	n	2	y	1	n	2	{UPARROW}	1	{UPARROW}	correct	1	3127	3
27	26	2	6	2	1	1	2	30	3	2	1	1	3	9	A	1	B_Grouped	1	Sterile	2	y	1	y	1	n	2	y	1	{DOWNARROW}	2	{DOWNARROW}	correct	1	3691	4
27	26	2	6	2	1	1	2	30	3	2	1	1	3	9	A	1	A_Ungrouped	2	Expired	3	n	2	y	1	y	1	Y	1	{DOWNARROW}	2	{DOWNARROW}	correct	1	3231	3
27	26	2	6	2	1	1	2	30	3	2	1	1	3	9	A	1	B_Grouped	1	Expired	3	y	1	n	2	y	1	n	2	{UPARROW}	1	{UPARROW}	correct	1	2123	1
27	26	2	6	2	1	1	2	30	3	2	1	1	3	9	A	1	A_Ungrouped	2	Latex	1	n	2	y	1	y	1	Y	1	{DOWNARROW}	2	{DOWNARROW}	correct	1	3575	3
27	26	2	6	2	1	1	2	30	3	2	1	1	3	9	A	1	A_Ungrouped	2	Latex	1	n	2	n	2	y	1	n	2	{UPARROW}	1	{UPARROW}	correct	1	3605	2
27	26	2	6	2	1	1	2	30	3	2	1	1	3	9	A	1	A_Ungrouped	2	Sterile	2	n	2	y	1	y	1	n	2	{DOWNARROW}	2	{DOWNARROW}	correct	1	9711	3
27	26	2	6	2	1	1	2	30	3	2	1	1	3	9	A	1	B_Grouped	1	Sterile	2	y	1	n	2	n	2	n	2	{UPARROW}	1	{UPARROW}	correct	1	6525	4
27	26	2	6	2	1	1	2	30	3	2	1	1	3	9	A	1	KENDAL	4	Sterile	2	n	2	n	2	y	1	n	2	{DOWNARROW}	2	{DOWNARROW}	correct	1	11303	1
27	26	2	6	2	1	1	2	30	3	2	1	1	3	9	A	1	A_Ungrouped	2	Sterile	2	n	2	n	2	n	2	n	2	{UPARROW}	1	{UPARROW}	correct	1	4845	1
27	26	2	6	2	1	1	2	30	3	2	1	1	3	9	A	1	A_Ungrouped	2	Sterile	2	n	2	n	2	n	2	Y	1	{UPARROW}	1	{UPARROW}	correct	1	2231	1
27	26	2	6	2	1	1	2	30	3	2	1	1	3	9	A	1	B_Grouped	1	Latex	1	y	1	n	2	n	2	n	2	{UPARROW}	1	{UPARROW}	correct	1	5930	4
27	26	2	6	2	1	1	2	30	3	2	1	1	3	9	A	1	A_Ungrouped	2	Expired	3	n	2	y	1	y	1	n	2	{DOWNARROW}	2	{DOWNARROW}	correct	1	7633	4
27	26	2	6	2	1	1	2	30	3	2	1	1	3	9	A	1	A_Ungrouped	2	Latex	1	n	2	n	2	n	2	Y	1	{UPARROW}	1	{UPARROW}	correct	1	1806	1
27	26	2	6	2	1	1	2	30	3	2	1	1	3	9	A	1	B_Grouped	1	Expired	3	y	1	n	2	y	1	y	1	{UPARROW}	1	{UPARROW}	correct	1	5256	1
27	26	2	6	2	1	1	2	30	3	2	1	1	3	9	A	1	A_Ungrouped	2	Latex	1	n	2	n	2	y	1	y	1	{UPARROW}	1	{UPARROW}	correct	1	1618	3
27	26	2	6	2	1	1	2	30	3	2	1	1	3	9	A	1	A_Ungrouped	2	Sterile	2	n	2	y	1	n	2	y	1	{DOWNARROW}	2	{DOWNARROW}	correct	1	2464	4
27	26	2	6	2	1	1	2	30	3	2	1	1	3	9	A	1	A_Ungrouped	2	Latex	1	n	2	y	1	n	2	y	1	{DOWNARROW}	2	{UPARROW}	FALSE	2	3845	4
27	26	2	6	2	1	1	2	30	3	2	1	1	3	9	A	1	AMSINO	3	Expired	3	n	2	n	2	n	2	n	2	{DOWNARROW}	2	{DOWNARROW}	correct	1	3830	3
27	26	2	6	2	1	1	2	30	3	2	1	1	3	9	A	1	A_Ungrouped	2	Sterile	2	n	2	n	2	y	1	y	1	{UPARROW}	1	{UPARROW}	correct	1	1123	3
27	26	2	6	2	1	1	2	30	3	2	1	1	3	9	A	1	B_Grouped	1	Latex	1	y	1	n	2	y	1	y	1	{UPARROW}	1	{UPARROW}	correct	1	1147	2
27	26	2	6	2	1	1	2	30	3	2	1	1	3	9	A	1	B_Grouped	1	Expired	3	y	1	y	1	y	1	n	2	{DOWNARROW}	2	{DOWNARROW}	correct	1	3333	2
27	26	2	6	2	1	1	2	30	3	2	1	1	3	9	A	1	B_Grouped	1	Expired	3	y	1	n	2	n	2	Y	1	{UPARROW}	1	{UPARROW}	correct	1	1359	2
27	26	2	6	2	1	1	2	30	3	2	1	1	3	9	A	1	B_Grouped	1	Sterile	2	y	1	y	1	y	1	n	2	{DOWNARROW}	2	{DOWNARROW}	correct	1	4695	3
27	26	2	6	2	1	1	2	30	3	2	1	1	3	9	A	1	B_Grouped	1	Sterile	2	y	1	n	2	n	2	Y	1	{UPARROW}	1	{UPARROW}	correct	1	1122	3
27	26	2	6	2	1	1	2	30	3	2	1	1	3	9	A	1	A_Ungrouped	2	Expired	3	n	2	n	2	n	2	n	2	{UPARROW}	1	{UPARROW}	correct	1	1216	3
27	26	2	6	2	1	1	2	30	3	2	1	1	3	9	A	1	A_Ungrouped	2	Expired	3	n	2	n	2	n	2	Y	1	{UPARROW}	1	{UPARROW}	correct	1	5317	1
27	26	2	6	2	1	1	2	30	3	2	1	1	3	9	A	1	B_Grouped	1	Latex	1	y	1	n	2	y	1	n	2	{UPARROW}	1	{UPARROW}	correct	1	1182	2
27	26	2	6	2	1	1	2	30	3	2	1	1	3	9	A	1	B_Grouped	1	Sterile	2	y	1	y	1	y	1	Y	1	{DOWNARROW}	2	{DOWNARROW}	correct	1	2865	1
28	27	2	7	2	1	1	2	35	5	5	1	7	1	8	A	1	A_Ungrouped	2	Sterile	2	n	2	y	1	n	2	n	2	{DOWNARROW}	2	{DOWNARROW}	correct	1	19041	3
28	27	2	7	2	1	1	2	35	5	5	1	7	1	8	A	1	A_Ungrouped	2	Sterile	2	n	2	y	1	n	2	y	1	{DOWNARROW}	2	{DOWNARROW}	correct	1	7067	2
28	27	2	7	2	1	1	2	35	5	5	1	7	1	8	A	1	B_Grouped	1	Sterile	2	y	1	n	2	y	1	n	2	{UPARROW}	1	{UPARROW}	correct	1	2983	1
28	27	2	7	2	1	1	2	35	5	5	1	7	1	8	A	1	B_Grouped	1	Sterile	2	y	1	y	1	y	1	n	2	{DOWNARROW}	2	{DOWNARROW}	correct	1	7608	3
28	27	2	7	2	1	1	2	35	5	5	1	7	1	8	A	1	A_Ungrouped	2	Expired	3	n	2	n	2	n	2	n	2	{UPARROW}	1	{UPARROW}	correct	1	3060	1
28	27	2	7	2	1	1	2	35	5	5	1	7	1	8	A	1	A_Ungrouped	2	Latex	1	n	2	n	2	y	1	y	1	{UPARROW}	1	{UPARROW}	correct	1	10081	3
28	27	2	7	2	1	1	2	35	5	5	1	7	1	8	A	1	A_Ungrouped	2	Expired	3	n	2	y	1	y	1	Y	1	{DOWNARROW}	2	{DOWNARROW}	correct	1	3331	4
28	27	2	7	2	1	1	2	35	5	5	1	7	1	8	A	1	B_Grouped	1	Latex	1	y	1	y	1	y	1	n	2	{DOWNARROW}	2	{DOWNARROW}	correct	1	1972	2
28	27	2	7	2	1	1	2	35	5	5	1	7	1	8	A	1	B_Grouped	1	Latex	1	y	1	n	2	n	2	Y	1	{UPARROW}	1	{UPARROW}	correct	1	7175	2
28	27	2	7	2	1	1	2	35	5	5	1	7	1	8	A	1	B_Grouped	1	Expired	3	y	1	n	2	n	2	n	2	{UPARROW}	1	{UPARROW}	correct	1	1445	4
28	27	2	7	2	1	1	2	35	5	5	1	7	1	8	A	1	KENDAL	4	Expired	3	n	2	n	2	y	1	n	2	{UPARROW}	1	{UPARROW}	correct	1	4648	1
28	27	2	7	2	1	1	2	35	5	5	1	7	1	8	A	1	A_Ungrouped	2	Sterile	2	n	2	n	2	y	1	y	1	{UPARROW}	1	{UPARROW}	correct	1	2586	2
28	27	2	7	2	1	1	2	35	5	5	1	7	1	8	A	1	A_Ungrouped	2	Sterile	2	n	2	n	2	n	2	n	2	{UPARROW}	1	{UPARROW}	correct	1	8964	3
28	27	2	7	2	1	1	2	35	5	5	1	7	1	8	A	1	AMSINO	3	Sterile	2	n	2	n	2	n	2	n	2	{UPARROW}	1	{UPARROW}	correct	1	32606	4
28	27	2	7	2	1	1	2	35	5	5	1	7	1	8	A	1	B_Grouped	1	Latex	1	y	1	n	2	y	1	n	2	{UPARROW}	1	{UPARROW}	correct	1	1652	2
28	27	2	7	2	1	1	2	35	5	5	1	7	1	8	A	1	AMSINO	3	Expired	3	n	2	n	2	n	2	n	2	{DOWNARROW}	2	{DOWNARROW}	correct	1	4919	3
28	27	2	7	2	1	1	2	35	5	5	1	7	1	8	A	1	B_Grouped	1	Expired	3	y	1	y	1	y	1	Y	1	{DOWNARROW}	2	{DOWNARROW}	correct	1	2345	4
28	27	2	7	2	1	1	2	35	5	5	1	7	1	8	A	1	KENDAL	4	Latex	1	n	2	y	1	n	2	n	2	{UPARROW}	1	{DOWNARROW}	FALSE	2	7426	3
28	27	2	7	2	1	1	2	35	5	5	1	7	1	8	A	1	A_Ungrouped	2	Sterile	2	n	2	y	1	y	1	n	2	{DOWNARROW}	2	{DOWNARROW}	correct	1	3745	4
28	27	2	7	2	1	1	2	35	5	5	1	7	1	8	A	1	B_Grouped	1	Sterile	2	y	1	y	1	y	1	Y	1	{DOWNARROW}	2	{DOWNARROW}	correct	1	4602	4
28	27	2	7	2	1	1	2	35	5	5	1	7	1	8	A	1	B_Grouped	1	Expired	3	y	1	y	1	n	2	n	2	{DOWNARROW}	2	{DOWNARROW}	correct	1	3066	1
28	27	2	7	2	1	1	2	35	5	5	1	7	1	8	A	1	B_Grouped	1	Latex	1	y	1	n	2	y	1	y	1	{UPARROW}	1	{UPARROW}	correct	1	1782	3
28	27	2	7	2	1	1	2	35	5	5	1	7	1	8	A	1	B_Grouped	1	Latex	1	y	1	y	1	n	2	n	2	{DOWNARROW}	2	{DOWNARROW}	correct	1	11018	2
28	27	2	7	2	1	1	2	35	5	5	1	7	1	8	A	1	A_Ungrouped	2	Latex	1	n	2	y	1	y	1	n	2	{DOWNARROW}	2	{DOWNARROW}	correct	1	1784	2
28	27	2	7	2	1	1	2	35	5	5	1	7	1	8	A	1	A_Ungrouped	2	Sterile	2	n	2	y	1	y	1	Y	1	{DOWNARROW}	2	{DOWNARROW}	correct	1	2293	2
28	27	2	7	2	1	1	2	35	5	5	1	7	1	8	A	1	A_Ungrouped	2	Sterile	2	n	2	n	2	y	1	n	2	{UPARROW}	1	{UPARROW}	correct	1	4342	1
28	27	2	7	2	1	1	2	35	5	5	1	7	1	8	A	1	A_Ungrouped	2	Latex	1	n	2	y	1	n	2	n	2	{DOWNARROW}	2	{UPARROW}	FALSE	2	6724	4
28	27	2	7	2	1	1	2	35	5	5	1	7	1	8	A	1	A_Ungrouped	2	Expired	3	n	2	y	1	y	1	n	2	{DOWNARROW}	2	{DOWNARROW}	correct	1	2496	2
28	27	2	7	2	1	1	2	35	5	5	1	7	1	8	A	1	B_Grouped	1	Expired	3	y	1	y	1	y	1	n	2	{DOWNARROW}	2	{DOWNARROW}	correct	1	1544	4
28	27	2	7	2	1	1	2	35	5	5	1	7	1	8	A	1	A_Ungrouped	2	Sterile	2	n	2	n	2	n	2	Y	1	{UPARROW}	1	{UPARROW}	correct	1	2158	4
28	27	2	7	2	1	1	2	35	5	5	1	7	1	8	A	1	B_Grouped	1	Expired	3	y	1	y	1	n	2	y	1	{DOWNARROW}	2	{DOWNARROW}	correct	1	2614	1
28	27	2	7	2	1	1	2	35	5	5	1	7	1	8	A	1	A_Ungrouped	2	Expired	3	n	2	y	1	n	2	n	2	{DOWNARROW}	2	{DOWNARROW}	correct	1	3480	3
28	27	2	7	2	1	1	2	35	5	5	1	7	1	8	A	1	B_Grouped	1	Sterile	2	y	1	n	2	y	1	y	1	{UPARROW}	1	{UPARROW}	correct	1	1509	4
28	27	2	7	2	1	1	2	35	5	5	1	7	1	8	A	1	A_Ungrouped	2	Latex	1	n	2	y	1	n	2	y	1	{DOWNARROW}	2	{UPARROW}	FALSE	2	2623	3
28	27	2	7	2	1	1	2	35	5	5	1	7	1	8	A	1	B_Grouped	1	Sterile	2	y	1	n	2	n	2	n	2	{UPARROW}	1	{UPARROW}	correct	1	2983	1
28	27	2	7	2	1	1	2	35	5	5	1	7	1	8	A	1	A_Ungrouped	2	Latex	1	n	2	n	2	y	1	n	2	{UPARROW}	1	{UPARROW}	correct	1	1777	2
28	27	2	7	2	1	1	2	35	5	5	1	7	1	8	A	1	A_Ungrouped	2	Latex	1	n	2	n	2	n	2	Y	1	{UPARROW}	1	{UPARROW}	correct	1	3520	3
28	27	2	7	2	1	1	2	35	5	5	1	7	1	8	A	1	A_Ungrouped	2	Latex	1	n	2	y	1	y	1	Y	1	{DOWNARROW}	2	{DOWNARROW}	correct	1	2125	3
28	27	2	7	2	1	1	2	35	5	5	1	7	1	8	A	1	A_Ungrouped	2	Expired	3	n	2	n	2	y	1	y	1	{UPARROW}	1	{UPARROW}	correct	1	1909	1
28	27	2	7	2	1	1	2	35	5	5	1	7	1	8	A	1	B_Grouped	1	Latex	1	y	1	y	1	y	1	Y	1	{DOWNARROW}	2	{DOWNARROW}	correct	1	2710	1
28	27	2	7	2	1	1	2	35	5	5	1	7	1	8	A	1	B_Grouped	1	Latex	1	y	1	y	1	n	2	y	1	{DOWNARROW}	2	{DOWNARROW}	correct	1	5241	2
28	27	2	7	2	1	1	2	35	5	5	1	7	1	8	A	1	B_Grouped	1	Expired	3	y	1	n	2	y	1	y	1	{UPARROW}	1	{UPARROW}	correct	1	1552	1
28	27	2	7	2	1	1	2	35	5	5	1	7	1	8	A	1	B_Grouped	1	Expired	3	y	1	n	2	n	2	Y	1	{UPARROW}	1	{UPARROW}	correct	1	1446	2
28	27	2	7	2	1	1	2	35	5	5	1	7	1	8	A	1	B_Grouped	1	Sterile	2	y	1	n	2	n	2	Y	1	{UPARROW}	1	{UPARROW}	correct	1	1604	3
28	27	2	7	2	1	1	2	35	5	5	1	7	1	8	A	1	A_Ungrouped	2	Expired	3	n	2	n	2	y	1	n	2	{UPARROW}	1	{UPARROW}	correct	1	1258	1
28	27	2	7	2	1	1	2	35	5	5	1	7	1	8	A	1	A_Ungrouped	2	Expired	3	n	2	n	2	n	2	Y	1	{UPARROW}	1	{UPARROW}	correct	1	1088	2
28	27	2	7	2	1	1	2	35	5	5	1	7	1	8	A	1	B_Grouped	1	Expired	3	y	1	n	2	y	1	n	2	{UPARROW}	1	{UPARROW}	correct	1	1204	1
28	27	2	7	2	1	1	2	35	5	5	1	7	1	8	A	1	KENDAL	4	Sterile	2	n	2	n	2	y	1	n	2	{DOWNARROW}	2	{DOWNARROW}	correct	1	7318	3
28	27	2	7	2	1	1	2	35	5	5	1	7	1	8	A	1	A_Ungrouped	2	Latex	1	n	2	n	2	n	2	n	2	{UPARROW}	1	{UPARROW}	correct	1	10634	2
28	27	2	7	2	1	1	2	35	5	5	1	7	1	8	A	1	A_Ungrouped	2	Expired	3	n	2	y	1	n	2	y	1	{DOWNARROW}	2	{DOWNARROW}	correct	1	1830	1
28	27	2	7	2	1	1	2	35	5	5	1	7	1	8	A	1	B_Grouped	1	Sterile	2	y	1	y	1	n	2	y	1	{DOWNARROW}	2	{DOWNARROW}	correct	1	2435	3
28	27	2	7	2	1	1	2	35	5	5	1	7	1	8	A	1	B_Grouped	1	Latex	1	y	1	n	2	n	2	n	2	{UPARROW}	1	{UPARROW}	correct	1	4005	3
28	27	2	7	2	1	1	2	35	5	5	1	7	1	8	A	1	B_Grouped	1	Sterile	2	y	1	y	1	n	2	n	2	{DOWNARROW}	2	{DOWNARROW}	correct	1	1720	3
28	27	2	7	2	1	1	2	35	5	5	1	7	1	8	A	1	AMSINO	3	Latex	1	n	2	n	2	n	2	n	2	{DOWNARROW}	2	{DOWNARROW}	correct	1	4965	1
29	25	2	5	2	1	1	2	36	1	3	1	7	1	3	A	1	A_Ungrouped	2	Sterile	2	n	2	y	1	y	1	n	2	{DOWNARROW}	2	{DOWNARROW}	correct	1	8801	4
29	25	2	5	2	1	1	2	36	1	3	1	7	1	3	A	1	A_Ungrouped	2	Expired	3	n	2	n	2	y	1	n	2	{UPARROW}	1	{UPARROW}	correct	1	6919	3
29	25	2	5	2	1	1	2	36	1	3	1	7	1	3	A	1	A_Ungrouped	2	Sterile	2	n	2	n	2	n	2	n	2	{UPARROW}	1	{UPARROW}	correct	1	18721	1
29	25	2	5	2	1	1	2	36	1	3	1	7	1	3	A	1	B_Grouped	1	Sterile	2	y	1	n	2	y	1	n	2	{UPARROW}	1	{UPARROW}	correct	1	3461	1
29	25	2	5	2	1	1	2	36	1	3	1	7	1	3	A	1	B_Grouped	1	Latex	1	y	1	n	2	n	2	Y	1	{UPARROW}	1	{UPARROW}	correct	1	20189	4
29	25	2	5	2	1	1	2	36	1	3	1	7	1	3	A	1	B_Grouped	1	Sterile	2	y	1	y	1	n	2	y	1	{DOWNARROW}	2	{DOWNARROW}	correct	1	28652	3
29	25	2	5	2	1	1	2	36	1	3	1	7	1	3	A	1	A_Ungrouped	2	Expired	3	n	2	y	1	n	2	y	1	{DOWNARROW}	2	{DOWNARROW}	correct	1	6628	1
29	25	2	5	2	1	1	2	36	1	3	1	7	1	3	A	1	A_Ungrouped	2	Latex	1	n	2	n	2	y	1	n	2	{UPARROW}	1	{UPARROW}	correct	1	5269	4
29	25	2	5	2	1	1	2	36	1	3	1	7	1	3	A	1	B_Grouped	1	Latex	1	y	1	y	1	n	2	n	2	{DOWNARROW}	2	{DOWNARROW}	correct	1	5214	3
29	25	2	5	2	1	1	2	36	1	3	1	7	1	3	A	1	A_Ungrouped	2	Expired	3	n	2	n	2	n	2	n	2	{UPARROW}	1	{UPARROW}	correct	1	4105	1
29	25	2	5	2	1	1	2	36	1	3	1	7	1	3	A	1	A_Ungrouped	2	Expired	3	n	2	y	1	y	1	n	2	{DOWNARROW}	2	{DOWNARROW}	correct	1	2735	2
29	25	2	5	2	1	1	2	36	1	3	1	7	1	3	A	1	A_Ungrouped	2	Sterile	2	n	2	y	1	n	2	n	2	{DOWNARROW}	2	{DOWNARROW}	correct	1	5030	4
29	25	2	5	2	1	1	2	36	1	3	1	7	1	3	A	1	A_Ungrouped	2	Latex	1	n	2	y	1	y	1	n	2	{DOWNARROW}	2	{DOWNARROW}	correct	1	3738	4
29	25	2	5	2	1	1	2	36	1	3	1	7	1	3	A	1	AMSINO	3	Expired	3	n	2	n	2	n	2	n	2	{DOWNARROW}	2	{DOWNARROW}	correct	1	19126	4
29	25	2	5	2	1	1	2	36	1	3	1	7	1	3	A	1	A_Ungrouped	2	Sterile	2	n	2	n	2	y	1	y	1	{UPARROW}	1	{UPARROW}	correct	1	5630	4
29	25	2	5	2	1	1	2	36	1	3	1	7	1	3	A	1	A_Ungrouped	2	Sterile	2	n	2	y	1	y	1	Y	1	{DOWNARROW}	2	{DOWNARROW}	correct	1	6820	1
29	25	2	5	2	1	1	2	36	1	3	1	7	1	3	A	1	B_Grouped	1	Latex	1	y	1	y	1	y	1	Y	1	{DOWNARROW}	2	{DOWNARROW}	correct	1	3647	2
29	25	2	5	2	1	1	2	36	1	3	1	7	1	3	A	1	A_Ungrouped	2	Latex	1	n	2	n	2	n	2	Y	1	{UPARROW}	1	{UPARROW}	correct	1	4508	3
29	25	2	5	2	1	1	2	36	1	3	1	7	1	3	A	1	B_Grouped	1	Expired	3	y	1	n	2	y	1	n	2	{UPARROW}	1	{UPARROW}	correct	1	3522	4
29	25	2	5	2	1	1	2	36	1	3	1	7	1	3	A	1	B_Grouped	1	Latex	1	y	1	n	2	y	1	n	2	{UPARROW}	1	{UPARROW}	correct	1	1718	3
29	25	2	5	2	1	1	2	36	1	3	1	7	1	3	A	1	A_Ungrouped	2	Expired	3	n	2	y	1	n	2	n	2	{DOWNARROW}	2	{DOWNARROW}	correct	1	3655	2
29	25	2	5	2	1	1	2	36	1	3	1	7	1	3	A	1	B_Grouped	1	Expired	3	y	1	y	1	y	1	Y	1	{DOWNARROW}	2	{DOWNARROW}	correct	1	11644	2
29	25	2	5	2	1	1	2	36	1	3	1	7	1	3	A	1	B_Grouped	1	Latex	1	y	1	y	1	n	2	y	1	{DOWNARROW}	2	{DOWNARROW}	correct	1	3479	4
29	25	2	5	2	1	1	2	36	1	3	1	7	1	3	A	1	B_Grouped	1	Expired	3	y	1	n	2	y	1	y	1	{UPARROW}	1	{UPARROW}	correct	1	4910	1
29	25	2	5	2	1	1	2	36	1	3	1	7	1	3	A	1	B_Grouped	1	Sterile	2	y	1	y	1	n	2	n	2	{DOWNARROW}	2	{DOWNARROW}	correct	1	5915	3
29	25	2	5	2	1	1	2	36	1	3	1	7	1	3	A	1	B_Grouped	1	Latex	1	y	1	y	1	y	1	n	2	{DOWNARROW}	2	{DOWNARROW}	correct	1	2404	1
29	25	2	5	2	1	1	2	36	1	3	1	7	1	3	A	1	B_Grouped	1	Sterile	2	y	1	n	2	n	2	n	2	{UPARROW}	1	{UPARROW}	correct	1	7945	3
29	25	2	5	2	1	1	2	36	1	3	1	7	1	3	A	1	A_Ungrouped	2	Expired	3	n	2	n	2	n	2	Y	1	{UPARROW}	1	{UPARROW}	correct	1	4868	4
29	25	2	5	2	1	1	2	36	1	3	1	7	1	3	A	1	A_Ungrouped	2	Sterile	2	n	2	n	2	n	2	Y	1	{UPARROW}	1	{UPARROW}	correct	1	3565	3
29	25	2	5	2	1	1	2	36	1	3	1	7	1	3	A	1	A_Ungrouped	2	Latex	1	n	2	n	2	y	1	y	1	{UPARROW}	1	{UPARROW}	correct	1	3110	3
29	25	2	5	2	1	1	2	36	1	3	1	7	1	3	A	1	B_Grouped	1	Expired	3	y	1	y	1	n	2	n	2	{DOWNARROW}	2	{DOWNARROW}	correct	1	4050	3
29	25	2	5	2	1	1	2	36	1	3	1	7	1	3	A	1	A_Ungrouped	2	Sterile	2	n	2	y	1	n	2	y	1	{DOWNARROW}	2	{DOWNARROW}	correct	1	4246	3
29	25	2	5	2	1	1	2	36	1	3	1	7	1	3	A	1	AMSINO	3	Sterile	2	n	2	n	2	n	2	n	2	{UPARROW}	1	{UPARROW}	correct	1	8332	1
29	25	2	5	2	1	1	2	36	1	3	1	7	1	3	A	1	A_Ungrouped	2	Latex	1	n	2	n	2	n	2	n	2	{UPARROW}	1	{UPARROW}	correct	1	39975	4
29	25	2	5	2	1	1	2	36	1	3	1	7	1	3	A	1	KENDAL	4	Expired	3	n	2	n	2	y	1	n	2	{UPARROW}	1	{UPARROW}	correct	1	8527	3
29	25	2	5	2	1	1	2	36	1	3	1	7	1	3	A	1	A_Ungrouped	2	Latex	1	n	2	y	1	n	2	n	2	{DOWNARROW}	2	{DOWNARROW}	correct	1	14074	4
29	25	2	5	2	1	1	2	36	1	3	1	7	1	3	A	1	B_Grouped	1	Expired	3	y	1	y	1	y	1	n	2	{DOWNARROW}	2	{DOWNARROW}	correct	1	4328	1
29	25	2	5	2	1	1	2	36	1	3	1	7	1	3	A	1	B_Grouped	1	Sterile	2	y	1	y	1	y	1	n	2	{DOWNARROW}	2	{DOWNARROW}	correct	1	4886	2
29	25	2	5	2	1	1	2	36	1	3	1	7	1	3	A	1	B_Grouped	1	Sterile	2	y	1	y	1	y	1	Y	1	{DOWNARROW}	2	{DOWNARROW}	correct	1	2896	2
29	25	2	5	2	1	1	2	36	1	3	1	7	1	3	A	1	KENDAL	4	Sterile	2	n	2	n	2	y	1	n	2	{DOWNARROW}	2	{DOWNARROW}	correct	1	5428	4
29	25	2	5	2	1	1	2	36	1	3	1	7	1	3	A	1	AMSINO	3	Latex	1	n	2	n	2	n	2	n	2	{DOWNARROW}	2	{DOWNARROW}	correct	1	8352	2
29	25	2	5	2	1	1	2	36	1	3	1	7	1	3	A	1	B_Grouped	1	Expired	3	y	1	y	1	n	2	y	1	{DOWNARROW}	2	{DOWNARROW}	correct	1	2274	2
29	25	2	5	2	1	1	2	36	1	3	1	7	1	3	A	1	B_Grouped	1	Sterile	2	y	1	n	2	n	2	Y	1	{UPARROW}	1	{UPARROW}	correct	1	5241	2
29	25	2	5	2	1	1	2	36	1	3	1	7	1	3	A	1	B_Grouped	1	Sterile	2	y	1	n	2	y	1	y	1	{UPARROW}	1	{UPARROW}	correct	1	1653	2
29	25	2	5	2	1	1	2	36	1	3	1	7	1	3	A	1	A_Ungrouped	2	Expired	3	n	2	n	2	y	1	y	1	{UPARROW}	1	{UPARROW}	correct	1	2161	2
29	25	2	5	2	1	1	2	36	1	3	1	7	1	3	A	1	B_Grouped	1	Expired	3	y	1	n	2	n	2	n	2	{UPARROW}	1	{UPARROW}	correct	1	2396	1
29	25	2	5	2	1	1	2	36	1	3	1	7	1	3	A	1	A_Ungrouped	2	Latex	1	n	2	y	1	y	1	Y	1	{DOWNARROW}	2	{DOWNARROW}	correct	1	3437	2
29	25	2	5	2	1	1	2	36	1	3	1	7	1	3	A	1	B_Grouped	1	Latex	1	y	1	n	2	y	1	y	1	{UPARROW}	1	{UPARROW}	correct	1	1990	2
29	25	2	5	2	1	1	2	36	1	3	1	7	1	3	A	1	B_Grouped	1	Latex	1	y	1	n	2	n	2	n	2	{UPARROW}	1	{UPARROW}	correct	1	7840	4
29	25	2	5	2	1	1	2	36	1	3	1	7	1	3	A	1	A_Ungrouped	2	Sterile	2	n	2	n	2	y	1	n	2	{UPARROW}	1	{UPARROW}	correct	1	3394	1
29	25	2	5	2	1	1	2	36	1	3	1	7	1	3	A	1	KENDAL	4	Latex	1	n	2	y	1	n	2	n	2	{UPARROW}	1	{UPARROW}	correct	1	11489	1
29	25	2	5	2	1	1	2	36	1	3	1	7	1	3	A	1	A_Ungrouped	2	Expired	3	n	2	y	1	y	1	Y	1	{DOWNARROW}	2	{DOWNARROW}	correct	1	3097	4
29	25	2	5	2	1	1	2	36	1	3	1	7	1	3	A	1	A_Ungrouped	2	Latex	1	n	2	y	1	n	2	y	1	{DOWNARROW}	2	{DOWNARROW}	correct	1	10468	3
29	25	2	5	2	1	1	2	36	1	3	1	7	1	3	A	1	B_Grouped	1	Expired	3	y	1	n	2	n	2	Y	1	{UPARROW}	1	{UPARROW}	correct	1	1792	3
30	27	2	7	4	1	1	2	52	5	2	1	7	1	34	A	1	B_Grouped	1	Expired	3	y	1	y	1	y	1	Y	1	{DOWNARROW}	2	{DOWNARROW}	correct	1	5686	2
30	27	2	7	4	1	1	2	52	5	2	1	7	1	34	A	1	B_Grouped	1	Expired	3	y	1	n	2	n	2	n	2	{UPARROW}	1	{UPARROW}	correct	1	3572	4
30	27	2	7	4	1	1	2	52	5	2	1	7	1	34	A	1	B_Grouped	1	Latex	1	y	1	y	1	n	2	n	2	{DOWNARROW}	2	{DOWNARROW}	correct	1	20918	2
30	27	2	7	4	1	1	2	52	5	2	1	7	1	34	A	1	A_Ungrouped	2	Sterile	2	n	2	n	2	n	2	Y	1	{UPARROW}	1	{UPARROW}	correct	1	10111	3
30	27	2	7	4	1	1	2	52	5	2	1	7	1	34	A	1	A_Ungrouped	2	Expired	3	n	2	y	1	y	1	n	2	{DOWNARROW}	2	{DOWNARROW}	correct	1	2521	3
30	27	2	7	4	1	1	2	52	5	2	1	7	1	34	A	1	B_Grouped	1	Expired	3	y	1	n	2	y	1	n	2	{UPARROW}	1	{UPARROW}	correct	1	10111	4
30	27	2	7	4	1	1	2	52	5	2	1	7	1	34	A	1	A_Ungrouped	2	Expired	3	n	2	n	2	n	2	Y	1	{UPARROW}	1	{UPARROW}	correct	1	3967	4
30	27	2	7	4	1	1	2	52	5	2	1	7	1	34	A	1	B_Grouped	1	Expired	3	y	1	n	2	y	1	y	1	{UPARROW}	1	{UPARROW}	correct	1	4054	3
30	27	2	7	4	1	1	2	52	5	2	1	7	1	34	A	1	B_Grouped	1	Latex	1	y	1	y	1	y	1	n	2	{DOWNARROW}	2	{DOWNARROW}	correct	1	4089	3
30	27	2	7	4	1	1	2	52	5	2	1	7	1	34	A	1	B_Grouped	1	Sterile	2	y	1	y	1	y	1	Y	1	{DOWNARROW}	2	{DOWNARROW}	correct	1	4677	1
30	27	2	7	4	1	1	2	52	5	2	1	7	1	34	A	1	A_Ungrouped	2	Latex	1	n	2	n	2	n	2	Y	1	{UPARROW}	1	{UPARROW}	correct	1	6849	1
30	27	2	7	4	1	1	2	52	5	2	1	7	1	34	A	1	A_Ungrouped	2	Latex	1	n	2	n	2	y	1	y	1	{UPARROW}	1	{UPARROW}	correct	1	12054	2
30	27	2	7	4	1	1	2	52	5	2	1	7	1	34	A	1	B_Grouped	1	Expired	3	y	1	n	2	n	2	Y	1	{UPARROW}	1	{UPARROW}	correct	1	3367	4
30	27	2	7	4	1	1	2	52	5	2	1	7	1	34	A	1	A_Ungrouped	2	Sterile	2	n	2	y	1	n	2	n	2	{DOWNARROW}	2	{DOWNARROW}	correct	1	2838	2
30	27	2	7	4	1	1	2	52	5	2	1	7	1	34	A	1	A_Ungrouped	2	Latex	1	n	2	n	2	n	2	n	2	{UPARROW}	1	{UPARROW}	correct	1	5718	2
30	27	2	7	4	1	1	2	52	5	2	1	7	1	34	A	1	A_Ungrouped	2	Sterile	2	n	2	n	2	y	1	y	1	{UPARROW}	1	{UPARROW}	correct	1	4838	1
30	27	2	7	4	1	1	2	52	5	2	1	7	1	34	A	1	B_Grouped	1	Latex	1	y	1	y	1	n	2	y	1	{DOWNARROW}	2	{DOWNARROW}	correct	1	6453	1
30	27	2	7	4	1	1	2	52	5	2	1	7	1	34	A	1	B_Grouped	1	Latex	1	y	1	n	2	y	1	y	1	{UPARROW}	1	{UPARROW}	correct	1	5734	3
30	27	2	7	4	1	1	2	52	5	2	1	7	1	34	A	1	B_Grouped	1	Latex	1	y	1	y	1	y	1	Y	1	{DOWNARROW}	2	{DOWNARROW}	correct	1	2460	4
30	27	2	7	4	1	1	2	52	5	2	1	7	1	34	A	1	A_Ungrouped	2	Latex	1	n	2	y	1	n	2	n	2	{DOWNARROW}	2	{DOWNARROW}	correct	1	9209	3
30	27	2	7	4	1	1	2	52	5	2	1	7	1	34	A	1	KENDAL	4	Expired	3	n	2	n	2	y	1	n	2	{UPARROW}	1	{UPARROW}	correct	1	5750	1
30	27	2	7	4	1	1	2	52	5	2	1	7	1	34	A	1	A_Ungrouped	2	Expired	3	n	2	n	2	y	1	n	2	{UPARROW}	1	{UPARROW}	correct	1	2396	4
30	27	2	7	4	1	1	2	52	5	2	1	7	1	34	A	1	B_Grouped	1	Sterile	2	y	1	n	2	n	2	Y	1	{UPARROW}	1	{UPARROW}	correct	1	20671	2
30	27	2	7	4	1	1	2	52	5	2	1	7	1	34	A	1	B_Grouped	1	Sterile	2	y	1	n	2	y	1	n	2	{UPARROW}	1	{UPARROW}	correct	1	5030	1
30	27	2	7	4	1	1	2	52	5	2	1	7	1	34	A	1	KENDAL	4	Latex	1	n	2	y	1	n	2	n	2	{UPARROW}	1	{UPARROW}	correct	1	19071	3
30	27	2	7	4	1	1	2	52	5	2	1	7	1	34	A	1	B_Grouped	1	Sterile	2	y	1	y	1	n	2	y	1	{DOWNARROW}	2	{DOWNARROW}	correct	1	4722	2
30	27	2	7	4	1	1	2	52	5	2	1	7	1	34	A	1	B_Grouped	1	Sterile	2	y	1	n	2	y	1	y	1	{UPARROW}	1	{UPARROW}	correct	1	2200	2
30	27	2	7	4	1	1	2	52	5	2	1	7	1	34	A	1	A_Ungrouped	2	Expired	3	n	2	n	2	n	2	n	2	{UPARROW}	1	{UPARROW}	correct	1	3530	3
30	27	2	7	4	1	1	2	52	5	2	1	7	1	34	A	1	B_Grouped	1	Latex	1	y	1	n	2	y	1	n	2	{UPARROW}	1	{UPARROW}	correct	1	2244	4
30	27	2	7	4	1	1	2	52	5	2	1	7	1	34	A	1	AMSINO	3	Expired	3	n	2	n	2	n	2	n	2	{DOWNARROW}	2	{DOWNARROW}	correct	1	3401	2
30	27	2	7	4	1	1	2	52	5	2	1	7	1	34	A	1	AMSINO	3	Sterile	2	n	2	n	2	n	2	n	2	{UPARROW}	1	{UPARROW}	correct	1	8890	1
30	27	2	7	4	1	1	2	52	5	2	1	7	1	34	A	1	B_Grouped	1	Expired	3	y	1	y	1	y	1	n	2	{DOWNARROW}	2	{DOWNARROW}	correct	1	1941	1
30	27	2	7	4	1	1	2	52	5	2	1	7	1	34	A	1	AMSINO	3	Latex	1	n	2	n	2	n	2	n	2	{DOWNARROW}	2	{DOWNARROW}	correct	1	5111	4
30	27	2	7	4	1	1	2	52	5	2	1	7	1	34	A	1	B_Grouped	1	Latex	1	y	1	n	2	n	2	Y	1	{UPARROW}	1	{UPARROW}	correct	1	7322	2
30	27	2	7	4	1	1	2	52	5	2	1	7	1	34	A	1	B_Grouped	1	Sterile	2	y	1	y	1	n	2	n	2	{DOWNARROW}	2	{DOWNARROW}	correct	1	5423	2
30	27	2	7	4	1	1	2	52	5	2	1	7	1	34	A	1	A_Ungrouped	2	Expired	3	n	2	y	1	n	2	n	2	{DOWNARROW}	2	{DOWNARROW}	correct	1	1722	2
30	27	2	7	4	1	1	2	52	5	2	1	7	1	34	A	1	B_Grouped	1	Sterile	2	y	1	n	2	n	2	n	2	{UPARROW}	1	{UPARROW}	correct	1	4036	3
30	27	2	7	4	1	1	2	52	5	2	1	7	1	34	A	1	A_Ungrouped	2	Sterile	2	n	2	y	1	y	1	n	2	{DOWNARROW}	2	{DOWNARROW}	correct	1	6271	4
30	27	2	7	4	1	1	2	52	5	2	1	7	1	34	A	1	A_Ungrouped	2	Expired	3	n	2	n	2	y	1	y	1	{UPARROW}	1	{UPARROW}	correct	1	5350	1
30	27	2	7	4	1	1	2	52	5	2	1	7	1	34	A	1	A_Ungrouped	2	Latex	1	n	2	y	1	y	1	n	2	{DOWNARROW}	2	{DOWNARROW}	correct	1	5135	4
30	27	2	7	4	1	1	2	52	5	2	1	7	1	34	A	1	B_Grouped	1	Sterile	2	y	1	y	1	y	1	n	2	{DOWNARROW}	2	{DOWNARROW}	correct	1	3618	3
30	27	2	7	4	1	1	2	52	5	2	1	7	1	34	A	1	A_Ungrouped	2	Latex	1	n	2	n	2	y	1	n	2	{UPARROW}	1	{UPARROW}	correct	1	2161	4
30	27	2	7	4	1	1	2	52	5	2	1	7	1	34	A	1	A_Ungrouped	2	Sterile	2	n	2	y	1	y	1	Y	1	{DOWNARROW}	2	{DOWNARROW}	correct	1	1686	2
30	27	2	7	4	1	1	2	52	5	2	1	7	1	34	A	1	A_Ungrouped	2	Latex	1	n	2	y	1	y	1	Y	1	{DOWNARROW}	2	{DOWNARROW}	correct	1	3120	1
30	27	2	7	4	1	1	2	52	5	2	1	7	1	34	A	1	A_Ungrouped	2	Latex	1	n	2	y	1	n	2	y	1	{DOWNARROW}	2	{DOWNARROW}	correct	1	4553	2
30	27	2	7	4	1	1	2	52	5	2	1	7	1	34	A	1	KENDAL	4	Sterile	2	n	2	n	2	y	1	n	2	{DOWNARROW}	2	{UPARROW}	FALSE	2	5382	4
30	27	2	7	4	1	1	2	52	5	2	1	7	1	34	A	1	A_Ungrouped	2	Sterile	2	n	2	n	2	n	2	n	2	{UPARROW}	1	{UPARROW}	correct	1	19398	1
30	27	2	7	4	1	1	2	52	5	2	1	7	1	34	A	1	B_Grouped	1	Expired	3	y	1	y	1	n	2	y	1	{DOWNARROW}	2	{DOWNARROW}	correct	1	3272	2
30	27	2	7	4	1	1	2	52	5	2	1	7	1	34	A	1	A_Ungrouped	2	Sterile	2	n	2	y	1	n	2	y	1	{DOWNARROW}	2	{DOWNARROW}	correct	1	3234	1
30	27	2	7	4	1	1	2	52	5	2	1	7	1	34	A	1	B_Grouped	1	Expired	3	y	1	y	1	n	2	n	2	{DOWNARROW}	2	{DOWNARROW}	correct	1	1983	2
30	27	2	7	4	1	1	2	52	5	2	1	7	1	34	A	1	A_Ungrouped	2	Expired	3	n	2	y	1	n	2	y	1	{DOWNARROW}	2	{DOWNARROW}	correct	1	2805	3
30	27	2	7	4	1	1	2	52	5	2	1	7	1	34	A	1	A_Ungrouped	2	Expired	3	n	2	y	1	y	1	Y	1	{DOWNARROW}	2	{DOWNARROW}	correct	1	2688	2
30	27	2	7	4	1	1	2	52	5	2	1	7	1	34	A	1	A_Ungrouped	2	Sterile	2	n	2	n	2	y	1	n	2	{UPARROW}	1	{UPARROW}	correct	1	3452	1
30	27	2	7	4	1	1	2	52	5	2	1	7	1	34	A	1	B_Grouped	1	Latex	1	y	1	n	2	n	2	n	2	{UPARROW}	1	{UPARROW}	correct	1	5330	2
31	27	2	7	2	1	1	2	44	5	5	1	7	1	5	A	1	B_Grouped	1	Sterile	2	y	1	y	1	y	1	Y	1	{DOWNARROW}	2	{DOWNARROW}	correct	1	7082	2
31	27	2	7	2	1	1	2	44	5	5	1	7	1	5	A	1	A_Ungrouped	2	Expired	3	n	2	n	2	y	1	n	2	{UPARROW}	1	{UPARROW}	correct	1	4790	1
31	27	2	7	2	1	1	2	44	5	5	1	7	1	5	A	1	A_Ungrouped	2	Latex	1	n	2	n	2	n	2	n	2	{UPARROW}	1	{UPARROW}	correct	1	11259	1
31	27	2	7	2	1	1	2	44	5	5	1	7	1	5	A	1	A_Ungrouped	2	Sterile	2	n	2	n	2	n	2	n	2	{UPARROW}	1	{UPARROW}	correct	1	8411	2
31	27	2	7	2	1	1	2	44	5	5	1	7	1	5	A	1	B_Grouped	1	Latex	1	y	1	n	2	y	1	y	1	{UPARROW}	1	{UPARROW}	correct	1	2245	2
31	27	2	7	2	1	1	2	44	5	5	1	7	1	5	A	1	AMSINO	3	Latex	1	n	2	n	2	n	2	n	2	{DOWNARROW}	2	{DOWNARROW}	correct	1	9668	1
31	27	2	7	2	1	1	2	44	5	5	1	7	1	5	A	1	A_Ungrouped	2	Expired	3	n	2	y	1	y	1	n	2	{DOWNARROW}	2	{DOWNARROW}	correct	1	3912	2
31	27	2	7	2	1	1	2	44	5	5	1	7	1	5	A	1	B_Grouped	1	Sterile	2	y	1	y	1	n	2	y	1	{DOWNARROW}	2	{DOWNARROW}	correct	1	8429	3
31	27	2	7	2	1	1	2	44	5	5	1	7	1	5	A	1	KENDAL	4	Expired	3	n	2	n	2	y	1	n	2	{UPARROW}	1	{UPARROW}	correct	1	7816	3
31	27	2	7	2	1	1	2	44	5	5	1	7	1	5	A	1	A_Ungrouped	2	Latex	1	n	2	y	1	y	1	n	2	{DOWNARROW}	2	{DOWNARROW}	correct	1	4829	4
31	27	2	7	2	1	1	2	44	5	5	1	7	1	5	A	1	A_Ungrouped	2	Sterile	2	n	2	n	2	y	1	y	1	{UPARROW}	1	{UPARROW}	correct	1	2600	4
31	27	2	7	2	1	1	2	44	5	5	1	7	1	5	A	1	B_Grouped	1	Sterile	2	y	1	n	2	y	1	y	1	{UPARROW}	1	{UPARROW}	correct	1	2414	4
31	27	2	7	2	1	1	2	44	5	5	1	7	1	5	A	1	A_Ungrouped	2	Sterile	2	n	2	y	1	y	1	Y	1	{DOWNARROW}	2	{DOWNARROW}	correct	1	2502	2
31	27	2	7	2	1	1	2	44	5	5	1	7	1	5	A	1	B_Grouped	1	Expired	3	y	1	y	1	y	1	n	2	{DOWNARROW}	2	{DOWNARROW}	correct	1	2807	1
31	27	2	7	2	1	1	2	44	5	5	1	7	1	5	A	1	B_Grouped	1	Sterile	2	y	1	n	2	n	2	n	2	{UPARROW}	1	{UPARROW}	correct	1	3898	4
31	27	2	7	2	1	1	2	44	5	5	1	7	1	5	A	1	KENDAL	4	Latex	1	n	2	y	1	n	2	n	2	{UPARROW}	1	{DOWNARROW}	FALSE	2	17365	3
31	27	2	7	2	1	1	2	44	5	5	1	7	1	5	A	1	B_Grouped	1	Latex	1	y	1	y	1	n	2	n	2	{DOWNARROW}	2	{DOWNARROW}	correct	1	3715	2
31	27	2	7	2	1	1	2	44	5	5	1	7	1	5	A	1	B_Grouped	1	Sterile	2	y	1	y	1	n	2	n	2	{DOWNARROW}	2	{DOWNARROW}	correct	1	4486	3
31	27	2	7	2	1	1	2	44	5	5	1	7	1	5	A	1	A_Ungrouped	2	Sterile	2	n	2	n	2	y	1	n	2	{UPARROW}	1	{UPARROW}	correct	1	1707	3
31	27	2	7	2	1	1	2	44	5	5	1	7	1	5	A	1	B_Grouped	1	Expired	3	y	1	n	2	y	1	n	2	{UPARROW}	1	{UPARROW}	correct	1	7157	4
31	27	2	7	2	1	1	2	44	5	5	1	7	1	5	A	1	AMSINO	3	Expired	3	n	2	n	2	n	2	n	2	{DOWNARROW}	2	{DOWNARROW}	correct	1	7570	4
31	27	2	7	2	1	1	2	44	5	5	1	7	1	5	A	1	A_Ungrouped	2	Latex	1	n	2	n	2	y	1	n	2	{UPARROW}	1	{UPARROW}	correct	1	1762	1
31	27	2	7	2	1	1	2	44	5	5	1	7	1	5	A	1	B_Grouped	1	Latex	1	y	1	y	1	y	1	Y	1	{DOWNARROW}	2	{DOWNARROW}	correct	1	2254	2
31	27	2	7	2	1	1	2	44	5	5	1	7	1	5	A	1	B_Grouped	1	Sterile	2	y	1	n	2	n	2	Y	1	{UPARROW}	1	{UPARROW}	correct	1	1358	1
31	27	2	7	2	1	1	2	44	5	5	1	7	1	5	A	1	A_Ungrouped	2	Latex	1	n	2	n	2	y	1	y	1	{UPARROW}	1	{UPARROW}	correct	1	1498	4
31	27	2	7	2	1	1	2	44	5	5	1	7	1	5	A	1	B_Grouped	1	Latex	1	y	1	n	2	y	1	n	2	{UPARROW}	1	{UPARROW}	correct	1	1573	2
31	27	2	7	2	1	1	2	44	5	5	1	7	1	5	A	1	A_Ungrouped	2	Expired	3	n	2	y	1	y	1	Y	1	{DOWNARROW}	2	{DOWNARROW}	correct	1	5954	3
31	27	2	7	2	1	1	2	44	5	5	1	7	1	5	A	1	A_Ungrouped	2	Expired	3	n	2	y	1	n	2	y	1	{DOWNARROW}	2	{DOWNARROW}	correct	1	2241	4
31	27	2	7	2	1	1	2	44	5	5	1	7	1	5	A	1	A_Ungrouped	2	Sterile	2	n	2	n	2	n	2	Y	1	{UPARROW}	1	{UPARROW}	correct	1	2164	2
31	27	2	7	2	1	1	2	44	5	5	1	7	1	5	A	1	B_Grouped	1	Sterile	2	y	1	n	2	y	1	n	2	{UPARROW}	1	{UPARROW}	correct	1	2986	4
31	27	2	7	2	1	1	2	44	5	5	1	7	1	5	A	1	B_Grouped	1	Expired	3	y	1	y	1	n	2	y	1	{DOWNARROW}	2	{UPARROW}	FALSE	2	2947	1
31	27	2	7	2	1	1	2	44	5	5	1	7	1	5	A	1	A_Ungrouped	2	Expired	3	n	2	n	2	y	1	y	1	{UPARROW}	1	{UPARROW}	correct	1	4150	2
31	27	2	7	2	1	1	2	44	5	5	1	7	1	5	A	1	A_Ungrouped	2	Latex	1	n	2	y	1	n	2	y	1	{DOWNARROW}	2	{DOWNARROW}	correct	1	3235	2
31	27	2	7	2	1	1	2	44	5	5	1	7	1	5	A	1	AMSINO	3	Sterile	2	n	2	n	2	n	2	n	2	{UPARROW}	1	{UPARROW}	correct	1	4873	4
31	27	2	7	2	1	1	2	44	5	5	1	7	1	5	A	1	B_Grouped	1	Sterile	2	y	1	y	1	y	1	n	2	{DOWNARROW}	2	{DOWNARROW}	correct	1	3409	2
31	27	2	7	2	1	1	2	44	5	5	1	7	1	5	A	1	A_Ungrouped	2	Expired	3	n	2	n	2	n	2	Y	1	{UPARROW}	1	{UPARROW}	correct	1	5497	4
31	27	2	7	2	1	1	2	44	5	5	1	7	1	5	A	1	A_Ungrouped	2	Latex	1	n	2	y	1	y	1	Y	1	{DOWNARROW}	2	{DOWNARROW}	correct	1	2338	2
31	27	2	7	2	1	1	2	44	5	5	1	7	1	5	A	1	A_Ungrouped	2	Sterile	2	n	2	y	1	n	2	n	2	{DOWNARROW}	2	{DOWNARROW}	correct	1	18137	3
31	27	2	7	2	1	1	2	44	5	5	1	7	1	5	A	1	A_Ungrouped	2	Sterile	2	n	2	y	1	y	1	n	2	{DOWNARROW}	2	{DOWNARROW}	correct	1	4068	1
31	27	2	7	2	1	1	2	44	5	5	1	7	1	5	A	1	B_Grouped	1	Latex	1	y	1	y	1	y	1	n	2	{DOWNARROW}	2	{DOWNARROW}	correct	1	3690	1
31	27	2	7	2	1	1	2	44	5	5	1	7	1	5	A	1	A_Ungrouped	2	Expired	3	n	2	n	2	n	2	n	2	{UPARROW}	1	{UPARROW}	correct	1	1482	4
31	27	2	7	2	1	1	2	44	5	5	1	7	1	5	A	1	B_Grouped	1	Latex	1	y	1	n	2	n	2	Y	1	{UPARROW}	1	{UPARROW}	correct	1	6217	1
31	27	2	7	2	1	1	2	44	5	5	1	7	1	5	A	1	B_Grouped	1	Latex	1	y	1	y	1	n	2	y	1	{DOWNARROW}	2	{UPARROW}	FALSE	2	2725	3
31	27	2	7	2	1	1	2	44	5	5	1	7	1	5	A	1	B_Grouped	1	Expired	3	y	1	n	2	n	2	Y	1	{UPARROW}	1	{UPARROW}	correct	1	4592	4
31	27	2	7	2	1	1	2	44	5	5	1	7	1	5	A	1	B_Grouped	1	Latex	1	y	1	n	2	n	2	n	2	{UPARROW}	1	{UPARROW}	correct	1	5562	1
31	27	2	7	2	1	1	2	44	5	5	1	7	1	5	A	1	A_Ungrouped	2	Sterile	2	n	2	y	1	n	2	y	1	{DOWNARROW}	2	{DOWNARROW}	correct	1	5307	1
31	27	2	7	2	1	1	2	44	5	5	1	7	1	5	A	1	KENDAL	4	Sterile	2	n	2	n	2	y	1	n	2	{DOWNARROW}	2	{DOWNARROW}	correct	1	1829	1
31	27	2	7	2	1	1	2	44	5	5	1	7	1	5	A	1	B_Grouped	1	Expired	3	y	1	y	1	y	1	Y	1	{DOWNARROW}	2	{DOWNARROW}	correct	1	5803	4
31	27	2	7	2	1	1	2	44	5	5	1	7	1	5	A	1	B_Grouped	1	Expired	3	y	1	n	2	n	2	n	2	{UPARROW}	1	{UPARROW}	correct	1	2446	2
31	27	2	7	2	1	1	2	44	5	5	1	7	1	5	A	1	A_Ungrouped	2	Expired	3	n	2	y	1	n	2	n	2	{DOWNARROW}	2	{DOWNARROW}	correct	1	2162	4
31	27	2	7	2	1	1	2	44	5	5	1	7	1	5	A	1	B_Grouped	1	Expired	3	y	1	n	2	y	1	y	1	{UPARROW}	1	{UPARROW}	correct	1	4847	3
31	27	2	7	2	1	1	2	44	5	5	1	7	1	5	A	1	A_Ungrouped	2	Latex	1	n	2	y	1	n	2	n	2	{DOWNARROW}	2	{DOWNARROW}	correct	1	3423	3
31	27	2	7	2	1	1	2	44	5	5	1	7	1	5	A	1	B_Grouped	1	Expired	3	y	1	y	1	n	2	n	2	{DOWNARROW}	2	{DOWNARROW}	correct	1	2196	3
31	27	2	7	2	1	1	2	44	5	5	1	7	1	5	A	1	A_Ungrouped	2	Latex	1	n	2	n	2	n	2	Y	1	{UPARROW}	1	{UPARROW}	correct	1	4308	4
32	25	2	5	3	1	1	2	38	3	1	1	7	1	22	A	1	A_Ungrouped	2	Latex	1	n	2	y	1	n	2	y	1	{DOWNARROW}	2	{DOWNARROW}	correct	1	53914	3
32	25	2	5	3	1	1	2	38	3	1	1	7	1	22	A	1	B_Grouped	1	Expired	3	y	1	n	2	n	2	Y	1	{UPARROW}	1	{UPARROW}	correct	1	2954	3
32	25	2	5	3	1	1	2	38	3	1	1	7	1	22	A	1	B_Grouped	1	Expired	3	y	1	y	1	n	2	n	2	{DOWNARROW}	2	{DOWNARROW}	correct	1	4452	2
32	25	2	5	3	1	1	2	38	3	1	1	7	1	22	A	1	A_Ungrouped	2	Sterile	2	n	2	y	1	n	2	n	2	{DOWNARROW}	2	{DOWNARROW}	correct	1	5034	2
32	25	2	5	3	1	1	2	38	3	1	1	7	1	22	A	1	A_Ungrouped	2	Sterile	2	n	2	n	2	n	2	Y	1	{UPARROW}	1	{UPARROW}	correct	1	15296	4
32	25	2	5	3	1	1	2	38	3	1	1	7	1	22	A	1	B_Grouped	1	Latex	1	y	1	y	1	y	1	n	2	{DOWNARROW}	2	{UPARROW}	FALSE	2	10432	4
32	25	2	5	3	1	1	2	38	3	1	1	7	1	22	A	1	KENDAL	4	Expired	3	n	2	n	2	y	1	n	2	{UPARROW}	1	{UPARROW}	correct	1	8631	2
32	25	2	5	3	1	1	2	38	3	1	1	7	1	22	A	1	AMSINO	3	Expired	3	n	2	n	2	n	2	n	2	{DOWNARROW}	2	{DOWNARROW}	correct	1	11902	3
32	25	2	5	3	1	1	2	38	3	1	1	7	1	22	A	1	B_Grouped	1	Sterile	2	y	1	n	2	n	2	n	2	{UPARROW}	1	{UPARROW}	correct	1	22957	2
32	25	2	5	3	1	1	2	38	3	1	1	7	1	22	A	1	B_Grouped	1	Expired	3	y	1	n	2	y	1	n	2	{UPARROW}	1	{UPARROW}	correct	1	7462	1
32	25	2	5	3	1	1	2	38	3	1	1	7	1	22	A	1	AMSINO	3	Sterile	2	n	2	n	2	n	2	n	2	{UPARROW}	1	{UPARROW}	correct	1	37747	1
32	25	2	5	3	1	1	2	38	3	1	1	7	1	22	A	1	A_Ungrouped	2	Expired	3	n	2	n	2	y	1	y	1	{UPARROW}	1	{UPARROW}	correct	1	4560	1
32	25	2	5	3	1	1	2	38	3	1	1	7	1	22	A	1	B_Grouped	1	Latex	1	y	1	n	2	n	2	n	2	{UPARROW}	1	{UPARROW}	correct	1	3661	1
32	25	2	5	3	1	1	2	38	3	1	1	7	1	22	A	1	A_Ungrouped	2	Latex	1	n	2	n	2	y	1	y	1	{UPARROW}	1	{UPARROW}	correct	1	5594	4
32	25	2	5	3	1	1	2	38	3	1	1	7	1	22	A	1	A_Ungrouped	2	Sterile	2	n	2	y	1	n	2	y	1	{DOWNARROW}	2	{DOWNARROW}	correct	1	3127	1
32	25	2	5	3	1	1	2	38	3	1	1	7	1	22	A	1	A_Ungrouped	2	Expired	3	n	2	y	1	y	1	Y	1	{DOWNARROW}	2	{DOWNARROW}	correct	1	3518	2
32	25	2	5	3	1	1	2	38	3	1	1	7	1	22	A	1	AMSINO	3	Latex	1	n	2	n	2	n	2	n	2	{DOWNARROW}	2	{DOWNARROW}	correct	1	18226	4
32	25	2	5	3	1	1	2	38	3	1	1	7	1	22	A	1	B_Grouped	1	Latex	1	y	1	y	1	y	1	Y	1	{DOWNARROW}	2	{UPARROW}	FALSE	2	2545	4
32	25	2	5	3	1	1	2	38	3	1	1	7	1	22	A	1	A_Ungrouped	2	Expired	3	n	2	n	2	y	1	n	2	{UPARROW}	1	{DOWNARROW}	FALSE	2	47246	4
32	25	2	5	3	1	1	2	38	3	1	1	7	1	22	A	1	KENDAL	4	Latex	1	n	2	y	1	n	2	n	2	{UPARROW}	1	{UPARROW}	correct	1	6744	3
32	25	2	5	3	1	1	2	38	3	1	1	7	1	22	A	1	B_Grouped	1	Expired	3	y	1	y	1	y	1	Y	1	{DOWNARROW}	2	{DOWNARROW}	correct	1	3064	2
32	25	2	5	3	1	1	2	38	3	1	1	7	1	22	A	1	B_Grouped	1	Sterile	2	y	1	y	1	n	2	n	2	{DOWNARROW}	2	{UPARROW}	FALSE	2	10845	1
32	25	2	5	3	1	1	2	38	3	1	1	7	1	22	A	1	B_Grouped	1	Sterile	2	y	1	y	1	y	1	n	2	{DOWNARROW}	2	{DOWNARROW}	correct	1	4801	4
32	25	2	5	3	1	1	2	38	3	1	1	7	1	22	A	1	B_Grouped	1	Sterile	2	y	1	y	1	y	1	Y	1	{DOWNARROW}	2	{DOWNARROW}	correct	1	7751	2
32	25	2	5	3	1	1	2	38	3	1	1	7	1	22	A	1	B_Grouped	1	Latex	1	y	1	n	2	y	1	y	1	{UPARROW}	1	{UPARROW}	correct	1	4083	3
32	25	2	5	3	1	1	2	38	3	1	1	7	1	22	A	1	A_Ungrouped	2	Sterile	2	n	2	n	2	y	1	n	2	{UPARROW}	1	{UPARROW}	correct	1	12423	2
32	25	2	5	3	1	1	2	38	3	1	1	7	1	22	A	1	A_Ungrouped	2	Latex	1	n	2	n	2	n	2	Y	1	{UPARROW}	1	{UPARROW}	correct	1	2619	4
32	25	2	5	3	1	1	2	38	3	1	1	7	1	22	A	1	A_Ungrouped	2	Latex	1	n	2	n	2	n	2	n	2	{UPARROW}	1	{UPARROW}	correct	1	14398	1
32	25	2	5	3	1	1	2	38	3	1	1	7	1	22	A	1	B_Grouped	1	Sterile	2	y	1	n	2	n	2	Y	1	{UPARROW}	1	{UPARROW}	correct	1	3088	1
32	25	2	5	3	1	1	2	38	3	1	1	7	1	22	A	1	B_Grouped	1	Latex	1	y	1	y	1	n	2	y	1	{DOWNARROW}	2	{DOWNARROW}	correct	1	12510	3
32	25	2	5	3	1	1	2	38	3	1	1	7	1	22	A	1	KENDAL	4	Sterile	2	n	2	n	2	y	1	n	2	{DOWNARROW}	2	{DOWNARROW}	correct	1	11042	4
32	25	2	5	3	1	1	2	38	3	1	1	7	1	22	A	1	B_Grouped	1	Latex	1	y	1	y	1	n	2	n	2	{DOWNARROW}	2	{UPARROW}	FALSE	2	3617	3
32	25	2	5	3	1	1	2	38	3	1	1	7	1	22	A	1	B_Grouped	1	Expired	3	y	1	n	2	y	1	y	1	{UPARROW}	1	{UPARROW}	correct	1	3850	1
32	25	2	5	3	1	1	2	38	3	1	1	7	1	22	A	1	A_Ungrouped	2	Latex	1	n	2	y	1	n	2	n	2	{DOWNARROW}	2	{UPARROW}	FALSE	2	2253	1
32	25	2	5	3	1	1	2	38	3	1	1	7	1	22	A	1	B_Grouped	1	Sterile	2	y	1	y	1	n	2	y	1	{DOWNARROW}	2	{DOWNARROW}	correct	1	2578	1
32	25	2	5	3	1	1	2	38	3	1	1	7	1	22	A	1	A_Ungrouped	2	Latex	1	n	2	n	2	y	1	n	2	{UPARROW}	1	{UPARROW}	correct	1	9817	4
32	25	2	5	3	1	1	2	38	3	1	1	7	1	22	A	1	A_Ungrouped	2	Expired	3	n	2	y	1	y	1	n	2	{DOWNARROW}	2	{DOWNARROW}	correct	1	3081	1
32	25	2	5	3	1	1	2	38	3	1	1	7	1	22	A	1	B_Grouped	1	Expired	3	y	1	n	2	n	2	n	2	{UPARROW}	1	{UPARROW}	correct	1	2612	1
32	25	2	5	3	1	1	2	38	3	1	1	7	1	22	A	1	A_Ungrouped	2	Sterile	2	n	2	n	2	n	2	n	2	{UPARROW}	1	{UPARROW}	correct	1	4484	4
32	25	2	5	3	1	1	2	38	3	1	1	7	1	22	A	1	A_Ungrouped	2	Expired	3	n	2	y	1	n	2	n	2	{DOWNARROW}	2	{DOWNARROW}	correct	1	2316	4
32	25	2	5	3	1	1	2	38	3	1	1	7	1	22	A	1	A_Ungrouped	2	Expired	3	n	2	n	2	n	2	n	2	{UPARROW}	1	{UPARROW}	correct	1	4226	2
32	25	2	5	3	1	1	2	38	3	1	1	7	1	22	A	1	A_Ungrouped	2	Latex	1	n	2	y	1	y	1	Y	1	{DOWNARROW}	2	{DOWNARROW}	correct	1	3732	2
32	25	2	5	3	1	1	2	38	3	1	1	7	1	22	A	1	A_Ungrouped	2	Sterile	2	n	2	y	1	y	1	n	2	{DOWNARROW}	2	{DOWNARROW}	correct	1	2896	1
32	25	2	5	3	1	1	2	38	3	1	1	7	1	22	A	1	A_Ungrouped	2	Sterile	2	n	2	y	1	y	1	Y	1	{DOWNARROW}	2	{DOWNARROW}	correct	1	3600	2
32	25	2	5	3	1	1	2	38	3	1	1	7	1	22	A	1	A_Ungrouped	2	Sterile	2	n	2	n	2	y	1	y	1	{UPARROW}	1	{UPARROW}	correct	1	2391	1
32	25	2	5	3	1	1	2	38	3	1	1	7	1	22	A	1	A_Ungrouped	2	Latex	1	n	2	y	1	y	1	n	2	{DOWNARROW}	2	{UPARROW}	FALSE	2	6438	4
32	25	2	5	3	1	1	2	38	3	1	1	7	1	22	A	1	A_Ungrouped	2	Expired	3	n	2	n	2	n	2	Y	1	{UPARROW}	1	{UPARROW}	correct	1	6803	4
32	25	2	5	3	1	1	2	38	3	1	1	7	1	22	A	1	B_Grouped	1	Expired	3	y	1	y	1	n	2	y	1	{DOWNARROW}	2	{DOWNARROW}	correct	1	3180	4
32	25	2	5	3	1	1	2	38	3	1	1	7	1	22	A	1	A_Ungrouped	2	Expired	3	n	2	y	1	n	2	y	1	{DOWNARROW}	2	{DOWNARROW}	correct	1	2632	3
32	25	2	5	3	1	1	2	38	3	1	1	7	1	22	A	1	B_Grouped	1	Sterile	2	y	1	n	2	y	1	y	1	{UPARROW}	1	{UPARROW}	correct	1	4678	2
32	25	2	5	3	1	1	2	38	3	1	1	7	1	22	A	1	B_Grouped	1	Latex	1	y	1	n	2	n	2	Y	1	{UPARROW}	1	{UPARROW}	correct	1	3209	4
32	25	2	5	3	1	1	2	38	3	1	1	7	1	22	A	1	B_Grouped	1	Expired	3	y	1	y	1	y	1	n	2	{DOWNARROW}	2	{DOWNARROW}	correct	1	2734	2
32	25	2	5	3	1	1	2	38	3	1	1	7	1	22	A	1	B_Grouped	1	Sterile	2	y	1	n	2	y	1	n	2	{UPARROW}	1	{UPARROW}	correct	1	2759	1
32	25	2	5	3	1	1	2	38	3	1	1	7	1	22	A	1	B_Grouped	1	Latex	1	y	1	n	2	y	1	n	2	{UPARROW}	1	{UPARROW}	correct	1	5903	3
33	26	2	6	2	1	1	2	54	6	1	1	7	1	35	A	1	A_Ungrouped	2	Sterile	2	n	2	n	2	n	2	Y	1	{UPARROW}	1	{UPARROW}	correct	1	18021	4
33	26	2	6	2	1	1	2	54	6	1	1	7	1	35	A	1	A_Ungrouped	2	Latex	1	n	2	y	1	n	2	n	2	{DOWNARROW}	2	{UPARROW}	FALSE	2	25114	2
33	26	2	6	2	1	1	2	54	6	1	1	7	1	35	A	1	B_Grouped	1	Expired	3	y	1	n	2	n	2	Y	1	{UPARROW}	1	{UPARROW}	correct	1	8757	3
33	26	2	6	2	1	1	2	54	6	1	1	7	1	35	A	1	B_Grouped	1	Sterile	2	y	1	y	1	n	2	n	2	{DOWNARROW}	2	{DOWNARROW}	correct	1	18869	4
33	26	2	6	2	1	1	2	54	6	1	1	7	1	35	A	1	A_Ungrouped	2	Latex	1	n	2	n	2	y	1	y	1	{UPARROW}	1	{UPARROW}	correct	1	4170	3
33	26	2	6	2	1	1	2	54	6	1	1	7	1	35	A	1	KENDAL	4	Sterile	2	n	2	n	2	y	1	n	2	{DOWNARROW}	2	{DOWNARROW}	correct	1	12558	4
33	26	2	6	2	1	1	2	54	6	1	1	7	1	35	A	1	B_Grouped	1	Expired	3	y	1	y	1	n	2	y	1	{DOWNARROW}	2	{DOWNARROW}	correct	1	6190	3
33	26	2	6	2	1	1	2	54	6	1	1	7	1	35	A	1	A_Ungrouped	2	Expired	3	n	2	n	2	n	2	Y	1	{UPARROW}	1	{UPARROW}	correct	1	8270	2
33	26	2	6	2	1	1	2	54	6	1	1	7	1	35	A	1	B_Grouped	1	Expired	3	y	1	y	1	y	1	n	2	{DOWNARROW}	2	{DOWNARROW}	correct	1	4246	2
33	26	2	6	2	1	1	2	54	6	1	1	7	1	35	A	1	A_Ungrouped	2	Latex	1	n	2	n	2	n	2	n	2	{UPARROW}	1	{DOWNARROW}	FALSE	2	12709	1
33	26	2	6	2	1	1	2	54	6	1	1	7	1	35	A	1	B_Grouped	1	Latex	1	y	1	y	1	n	2	y	1	{DOWNARROW}	2	{DOWNARROW}	correct	1	10483	3
33	26	2	6	2	1	1	2	54	6	1	1	7	1	35	A	1	A_Ungrouped	2	Sterile	2	n	2	n	2	y	1	n	2	{UPARROW}	1	{UPARROW}	correct	1	8701	1
33	26	2	6	2	1	1	2	54	6	1	1	7	1	35	A	1	AMSINO	3	Sterile	2	n	2	n	2	n	2	n	2	{UPARROW}	1	{UPARROW}	correct	1	6976	4
33	26	2	6	2	1	1	2	54	6	1	1	7	1	35	A	1	A_Ungrouped	2	Sterile	2	n	2	y	1	n	2	y	1	{DOWNARROW}	2	{DOWNARROW}	correct	1	8346	3
33	26	2	6	2	1	1	2	54	6	1	1	7	1	35	A	1	A_Ungrouped	2	Sterile	2	n	2	y	1	n	2	n	2	{DOWNARROW}	2	{DOWNARROW}	correct	1	6354	3
33	26	2	6	2	1	1	2	54	6	1	1	7	1	35	A	1	A_Ungrouped	2	Expired	3	n	2	n	2	y	1	n	2	{UPARROW}	1	{UPARROW}	correct	1	2793	1
33	26	2	6	2	1	1	2	54	6	1	1	7	1	35	A	1	A_Ungrouped	2	Expired	3	n	2	y	1	y	1	n	2	{DOWNARROW}	2	{DOWNARROW}	correct	1	2324	1
33	26	2	6	2	1	1	2	54	6	1	1	7	1	35	A	1	B_Grouped	1	Latex	1	y	1	y	1	n	2	n	2	{DOWNARROW}	2	{DOWNARROW}	correct	1	8837	1
33	26	2	6	2	1	1	2	54	6	1	1	7	1	35	A	1	B_Grouped	1	Expired	3	y	1	n	2	y	1	n	2	{UPARROW}	1	{UPARROW}	correct	1	3296	2
33	26	2	6	2	1	1	2	54	6	1	1	7	1	35	A	1	B_Grouped	1	Sterile	2	y	1	y	1	y	1	Y	1	{DOWNARROW}	2	{DOWNARROW}	correct	1	5011	2
33	26	2	6	2	1	1	2	54	6	1	1	7	1	35	A	1	A_Ungrouped	2	Sterile	2	n	2	y	1	y	1	Y	1	{DOWNARROW}	2	{DOWNARROW}	correct	1	4259	2
33	26	2	6	2	1	1	2	54	6	1	1	7	1	35	A	1	B_Grouped	1	Sterile	2	y	1	n	2	y	1	y	1	{UPARROW}	1	{UPARROW}	correct	1	1995	2
33	26	2	6	2	1	1	2	54	6	1	1	7	1	35	A	1	B_Grouped	1	Latex	1	y	1	n	2	n	2	n	2	{UPARROW}	1	{UPARROW}	correct	1	12052	2
33	26	2	6	2	1	1	2	54	6	1	1	7	1	35	A	1	B_Grouped	1	Expired	3	y	1	y	1	y	1	Y	1	{DOWNARROW}	2	{DOWNARROW}	correct	1	4114	3
33	26	2	6	2	1	1	2	54	6	1	1	7	1	35	A	1	B_Grouped	1	Latex	1	y	1	n	2	y	1	n	2	{UPARROW}	1	{UPARROW}	correct	1	3712	1
33	26	2	6	2	1	1	2	54	6	1	1	7	1	35	A	1	AMSINO	3	Expired	3	n	2	n	2	n	2	n	2	{DOWNARROW}	2	{DOWNARROW}	correct	1	7128	3
33	26	2	6	2	1	1	2	54	6	1	1	7	1	35	A	1	B_Grouped	1	Latex	1	y	1	y	1	y	1	Y	1	{DOWNARROW}	2	{DOWNARROW}	correct	1	5124	2
33	26	2	6	2	1	1	2	54	6	1	1	7	1	35	A	1	B_Grouped	1	Expired	3	y	1	y	1	n	2	n	2	{DOWNARROW}	2	{DOWNARROW}	correct	1	2722	2
33	26	2	6	2	1	1	2	54	6	1	1	7	1	35	A	1	A_Ungrouped	2	Expired	3	n	2	n	2	n	2	n	2	{UPARROW}	1	{UPARROW}	correct	1	1776	1
33	26	2	6	2	1	1	2	54	6	1	1	7	1	35	A	1	A_Ungrouped	2	Sterile	2	n	2	n	2	n	2	n	2	{UPARROW}	1	{UPARROW}	correct	1	3467	4
33	26	2	6	2	1	1	2	54	6	1	1	7	1	35	A	1	B_Grouped	1	Sterile	2	y	1	n	2	n	2	Y	1	{UPARROW}	1	{UPARROW}	correct	1	2963	3
33	26	2	6	2	1	1	2	54	6	1	1	7	1	35	A	1	B_Grouped	1	Latex	1	y	1	n	2	y	1	y	1	{UPARROW}	1	{UPARROW}	correct	1	5963	2
33	26	2	6	2	1	1	2	54	6	1	1	7	1	35	A	1	B_Grouped	1	Sterile	2	y	1	y	1	n	2	y	1	{DOWNARROW}	2	{DOWNARROW}	correct	1	4431	4
33	26	2	6	2	1	1	2	54	6	1	1	7	1	35	A	1	B_Grouped	1	Sterile	2	y	1	n	2	n	2	n	2	{UPARROW}	1	{UPARROW}	correct	1	2983	3
33	26	2	6	2	1	1	2	54	6	1	1	7	1	35	A	1	B_Grouped	1	Sterile	2	y	1	n	2	y	1	n	2	{UPARROW}	1	{UPARROW}	correct	1	15449	4
33	26	2	6	2	1	1	2	54	6	1	1	7	1	35	A	1	B_Grouped	1	Sterile	2	y	1	y	1	y	1	n	2	{DOWNARROW}	2	{DOWNARROW}	correct	1	2605	1
33	26	2	6	2	1	1	2	54	6	1	1	7	1	35	A	1	KENDAL	4	Expired	3	n	2	n	2	y	1	n	2	{UPARROW}	1	{UPARROW}	correct	1	2851	1
33	26	2	6	2	1	1	2	54	6	1	1	7	1	35	A	1	B_Grouped	1	Expired	3	y	1	n	2	y	1	y	1	{UPARROW}	1	{UPARROW}	correct	1	2833	4
33	26	2	6	2	1	1	2	54	6	1	1	7	1	35	A	1	A_Ungrouped	2	Latex	1	n	2	y	1	n	2	y	1	{DOWNARROW}	2	{UPARROW}	FALSE	2	5213	2
33	26	2	6	2	1	1	2	54	6	1	1	7	1	35	A	1	A_Ungrouped	2	Expired	3	n	2	n	2	y	1	y	1	{UPARROW}	1	{UPARROW}	correct	1	3868	1
33	26	2	6	2	1	1	2	54	6	1	1	7	1	35	A	1	A_Ungrouped	2	Latex	1	n	2	n	2	y	1	n	2	{UPARROW}	1	{UPARROW}	correct	1	5380	4
33	26	2	6	2	1	1	2	54	6	1	1	7	1	35	A	1	AMSINO	3	Latex	1	n	2	n	2	n	2	n	2	{DOWNARROW}	2	{UPARROW}	FALSE	2	37653	1
33	26	2	6	2	1	1	2	54	6	1	1	7	1	35	A	1	A_Ungrouped	2	Sterile	2	n	2	y	1	y	1	n	2	{DOWNARROW}	2	{DOWNARROW}	correct	1	3783	2
33	26	2	6	2	1	1	2	54	6	1	1	7	1	35	A	1	A_Ungrouped	2	Latex	1	n	2	y	1	y	1	Y	1	{DOWNARROW}	2	{DOWNARROW}	correct	1	11692	1
33	26	2	6	2	1	1	2	54	6	1	1	7	1	35	A	1	A_Ungrouped	2	Sterile	2	n	2	n	2	y	1	y	1	{UPARROW}	1	{UPARROW}	correct	1	3088	4
33	26	2	6	2	1	1	2	54	6	1	1	7	1	35	A	1	B_Grouped	1	Latex	1	y	1	n	2	n	2	Y	1	{UPARROW}	1	{UPARROW}	correct	1	3846	1
33	26	2	6	2	1	1	2	54	6	1	1	7	1	35	A	1	B_Grouped	1	Latex	1	y	1	y	1	y	1	n	2	{DOWNARROW}	2	{DOWNARROW}	correct	1	3328	1
33	26	2	6	2	1	1	2	54	6	1	1	7	1	35	A	1	A_Ungrouped	2	Expired	3	n	2	y	1	y	1	Y	1	{DOWNARROW}	2	{DOWNARROW}	correct	1	3578	3
33	26	2	6	2	1	1	2	54	6	1	1	7	1	35	A	1	KENDAL	4	Latex	1	n	2	y	1	n	2	n	2	{UPARROW}	1	{UPARROW}	correct	1	42042	4
33	26	2	6	2	1	1	2	54	6	1	1	7	1	35	A	1	A_Ungrouped	2	Latex	1	n	2	n	2	n	2	Y	1	{UPARROW}	1	{UPARROW}	correct	1	4437	2
33	26	2	6	2	1	1	2	54	6	1	1	7	1	35	A	1	A_Ungrouped	2	Expired	3	n	2	y	1	n	2	n	2	{DOWNARROW}	2	{DOWNARROW}	correct	1	3386	4
33	26	2	6	2	1	1	2	54	6	1	1	7	1	35	A	1	A_Ungrouped	2	Expired	3	n	2	y	1	n	2	y	1	{DOWNARROW}	2	{DOWNARROW}	correct	1	1544	2
33	26	2	6	2	1	1	2	54	6	1	1	7	1	35	A	1	B_Grouped	1	Expired	3	y	1	n	2	n	2	n	2	{UPARROW}	1	{UPARROW}	correct	1	1356	2
33	26	2	6	2	1	1	2	54	6	1	1	7	1	35	A	1	A_Ungrouped	2	Latex	1	n	2	y	1	y	1	n	2	{DOWNARROW}	2	{DOWNARROW}	correct	1	6357	1
34	28	2	8	2	2	1	2	47	5	1	1	7	1	20	A	1	B_Grouped	1	Latex	1	y	1	n	2	n	2	n	2	{UPARROW}	1	{UPARROW}	correct	1	10517	1
34	28	2	8	2	2	1	2	47	5	1	1	7	1	20	A	1	AMSINO	3	Sterile	2	n	2	n	2	n	2	n	2	{UPARROW}	1	{UPARROW}	correct	1	5787	4
34	28	2	8	2	2	1	2	47	5	1	1	7	1	20	A	1	A_Ungrouped	2	Latex	1	n	2	y	1	y	1	Y	1	{DOWNARROW}	2	{DOWNARROW}	correct	1	18758	2
34	28	2	8	2	2	1	2	47	5	1	1	7	1	20	A	1	B_Grouped	1	Sterile	2	y	1	n	2	n	2	Y	1	{UPARROW}	1	{UPARROW}	correct	1	6446	4
34	28	2	8	2	2	1	2	47	5	1	1	7	1	20	A	1	B_Grouped	1	Latex	1	y	1	n	2	n	2	Y	1	{UPARROW}	1	{UPARROW}	correct	1	5477	2
34	28	2	8	2	2	1	2	47	5	1	1	7	1	20	A	1	A_Ungrouped	2	Expired	3	n	2	y	1	y	1	n	2	{DOWNARROW}	2	{DOWNARROW}	correct	1	3072	2
34	28	2	8	2	2	1	2	47	5	1	1	7	1	20	A	1	A_Ungrouped	2	Latex	1	n	2	n	2	n	2	Y	1	{UPARROW}	1	{UPARROW}	correct	1	4913	1
34	28	2	8	2	2	1	2	47	5	1	1	7	1	20	A	1	A_Ungrouped	2	Latex	1	n	2	n	2	n	2	n	2	{UPARROW}	1	{UPARROW}	correct	1	9365	2
34	28	2	8	2	2	1	2	47	5	1	1	7	1	20	A	1	B_Grouped	1	Latex	1	y	1	y	1	y	1	n	2	{DOWNARROW}	2	{DOWNARROW}	correct	1	3149	1
34	28	2	8	2	2	1	2	47	5	1	1	7	1	20	A	1	A_Ungrouped	2	Expired	3	n	2	n	2	y	1	y	1	{UPARROW}	1	{UPARROW}	correct	1	7618	4
34	28	2	8	2	2	1	2	47	5	1	1	7	1	20	A	1	A_Ungrouped	2	Sterile	2	n	2	y	1	y	1	Y	1	{DOWNARROW}	2	{UPARROW}	FALSE	2	5574	1
34	28	2	8	2	2	1	2	47	5	1	1	7	1	20	A	1	A_Ungrouped	2	Latex	1	n	2	y	1	n	2	y	1	{DOWNARROW}	2	{DOWNARROW}	correct	1	4639	3
34	28	2	8	2	2	1	2	47	5	1	1	7	1	20	A	1	KENDAL	4	Sterile	2	n	2	n	2	y	1	n	2	{DOWNARROW}	2	{DOWNARROW}	correct	1	6059	2
34	28	2	8	2	2	1	2	47	5	1	1	7	1	20	A	1	A_Ungrouped	2	Latex	1	n	2	n	2	y	1	y	1	{UPARROW}	1	{UPARROW}	correct	1	4216	1
34	28	2	8	2	2	1	2	47	5	1	1	7	1	20	A	1	A_Ungrouped	2	Expired	3	n	2	n	2	n	2	n	2	{UPARROW}	1	{UPARROW}	correct	1	3756	3
34	28	2	8	2	2	1	2	47	5	1	1	7	1	20	A	1	AMSINO	3	Latex	1	n	2	n	2	n	2	n	2	{DOWNARROW}	2	{DOWNARROW}	correct	1	24568	3
34	28	2	8	2	2	1	2	47	5	1	1	7	1	20	A	1	B_Grouped	1	Latex	1	y	1	y	1	n	2	y	1	{DOWNARROW}	2	{DOWNARROW}	correct	1	9852	4
34	28	2	8	2	2	1	2	47	5	1	1	7	1	20	A	1	A_Ungrouped	2	Expired	3	n	2	y	1	y	1	Y	1	{DOWNARROW}	2	{DOWNARROW}	correct	1	4601	1
34	28	2	8	2	2	1	2	47	5	1	1	7	1	20	A	1	A_Ungrouped	2	Latex	1	n	2	n	2	y	1	n	2	{UPARROW}	1	{UPARROW}	correct	1	21244	3
34	28	2	8	2	2	1	2	47	5	1	1	7	1	20	A	1	B_Grouped	1	Expired	3	y	1	n	2	y	1	n	2	{UPARROW}	1	{UPARROW}	correct	1	6217	4
34	28	2	8	2	2	1	2	47	5	1	1	7	1	20	A	1	B_Grouped	1	Expired	3	y	1	n	2	n	2	n	2	{UPARROW}	1	{UPARROW}	correct	1	3146	3
34	28	2	8	2	2	1	2	47	5	1	1	7	1	20	A	1	A_Ungrouped	2	Latex	1	n	2	y	1	n	2	n	2	{DOWNARROW}	2	{DOWNARROW}	correct	1	12570	4
34	28	2	8	2	2	1	2	47	5	1	1	7	1	20	A	1	A_Ungrouped	2	Expired	3	n	2	n	2	y	1	n	2	{UPARROW}	1	{UPARROW}	correct	1	1668	3
34	28	2	8	2	2	1	2	47	5	1	1	7	1	20	A	1	A_Ungrouped	2	Latex	1	n	2	y	1	y	1	n	2	{DOWNARROW}	2	{DOWNARROW}	correct	1	7631	3
34	28	2	8	2	2	1	2	47	5	1	1	7	1	20	A	1	A_Ungrouped	2	Sterile	2	n	2	y	1	n	2	n	2	{DOWNARROW}	2	{DOWNARROW}	correct	1	10186	2
34	28	2	8	2	2	1	2	47	5	1	1	7	1	20	A	1	B_Grouped	1	Latex	1	y	1	n	2	y	1	n	2	{UPARROW}	1	{UPARROW}	correct	1	5850	3
34	28	2	8	2	2	1	2	47	5	1	1	7	1	20	A	1	B_Grouped	1	Sterile	2	y	1	y	1	n	2	y	1	{DOWNARROW}	2	{DOWNARROW}	correct	1	12380	4
34	28	2	8	2	2	1	2	47	5	1	1	7	1	20	A	1	AMSINO	3	Expired	3	n	2	n	2	n	2	n	2	{DOWNARROW}	2	{DOWNARROW}	correct	1	15358	1
34	28	2	8	2	2	1	2	47	5	1	1	7	1	20	A	1	B_Grouped	1	Expired	3	y	1	y	1	y	1	Y	1	{DOWNARROW}	2	{DOWNARROW}	correct	1	2393	1
34	28	2	8	2	2	1	2	47	5	1	1	7	1	20	A	1	B_Grouped	1	Latex	1	y	1	y	1	y	1	Y	1	{DOWNARROW}	2	{DOWNARROW}	correct	1	7418	1
34	28	2	8	2	2	1	2	47	5	1	1	7	1	20	A	1	B_Grouped	1	Sterile	2	y	1	y	1	y	1	n	2	{DOWNARROW}	2	{DOWNARROW}	correct	1	10266	4
34	28	2	8	2	2	1	2	47	5	1	1	7	1	20	A	1	A_Ungrouped	2	Sterile	2	n	2	n	2	y	1	y	1	{UPARROW}	1	{UPARROW}	correct	1	6007	3
34	28	2	8	2	2	1	2	47	5	1	1	7	1	20	A	1	B_Grouped	1	Sterile	2	y	1	n	2	y	1	n	2	{UPARROW}	1	{UPARROW}	correct	1	3632	2
34	28	2	8	2	2	1	2	47	5	1	1	7	1	20	A	1	B_Grouped	1	Expired	3	y	1	n	2	y	1	y	1	{UPARROW}	1	{UPARROW}	correct	1	5417	1
34	28	2	8	2	2	1	2	47	5	1	1	7	1	20	A	1	B_Grouped	1	Sterile	2	y	1	y	1	n	2	n	2	{DOWNARROW}	2	{DOWNARROW}	correct	1	4831	4
34	28	2	8	2	2	1	2	47	5	1	1	7	1	20	A	1	A_Ungrouped	2	Sterile	2	n	2	y	1	n	2	y	1	{DOWNARROW}	2	{DOWNARROW}	correct	1	38300	3
34	28	2	8	2	2	1	2	47	5	1	1	7	1	20	A	1	B_Grouped	1	Latex	1	y	1	n	2	y	1	y	1	{UPARROW}	1	{UPARROW}	correct	1	4970	4
34	28	2	8	2	2	1	2	47	5	1	1	7	1	20	A	1	A_Ungrouped	2	Sterile	2	n	2	y	1	y	1	n	2	{DOWNARROW}	2	{DOWNARROW}	correct	1	3262	4
34	28	2	8	2	2	1	2	47	5	1	1	7	1	20	A	1	KENDAL	4	Latex	1	n	2	y	1	n	2	n	2	{UPARROW}	1	{UPARROW}	correct	1	4393	2
34	28	2	8	2	2	1	2	47	5	1	1	7	1	20	A	1	B_Grouped	1	Expired	3	y	1	y	1	n	2	n	2	{DOWNARROW}	2	{DOWNARROW}	correct	1	3788	4
34	28	2	8	2	2	1	2	47	5	1	1	7	1	20	A	1	A_Ungrouped	2	Sterile	2	n	2	n	2	n	2	n	2	{UPARROW}	1	{UPARROW}	correct	1	6690	1
34	28	2	8	2	2	1	2	47	5	1	1	7	1	20	A	1	B_Grouped	1	Sterile	2	y	1	n	2	y	1	y	1	{UPARROW}	1	{UPARROW}	correct	1	2127	1
34	28	2	8	2	2	1	2	47	5	1	1	7	1	20	A	1	A_Ungrouped	2	Expired	3	n	2	n	2	n	2	Y	1	{UPARROW}	1	{UPARROW}	correct	1	3685	2
34	28	2	8	2	2	1	2	47	5	1	1	7	1	20	A	1	A_Ungrouped	2	Sterile	2	n	2	n	2	n	2	Y	1	{UPARROW}	1	{UPARROW}	correct	1	1804	2
34	28	2	8	2	2	1	2	47	5	1	1	7	1	20	A	1	A_Ungrouped	2	Expired	3	n	2	y	1	n	2	y	1	{DOWNARROW}	2	{DOWNARROW}	correct	1	5562	4
34	28	2	8	2	2	1	2	47	5	1	1	7	1	20	A	1	A_Ungrouped	2	Expired	3	n	2	y	1	n	2	n	2	{DOWNARROW}	2	{DOWNARROW}	correct	1	1922	3
34	28	2	8	2	2	1	2	47	5	1	1	7	1	20	A	1	B_Grouped	1	Expired	3	y	1	y	1	n	2	y	1	{DOWNARROW}	2	{DOWNARROW}	correct	1	1796	3
34	28	2	8	2	2	1	2	47	5	1	1	7	1	20	A	1	B_Grouped	1	Expired	3	y	1	y	1	y	1	n	2	{DOWNARROW}	2	{DOWNARROW}	correct	1	2380	3
34	28	2	8	2	2	1	2	47	5	1	1	7	1	20	A	1	KENDAL	4	Expired	3	n	2	n	2	y	1	n	2	{UPARROW}	1	{UPARROW}	correct	1	36701	3
34	28	2	8	2	2	1	2	47	5	1	1	7	1	20	A	1	B_Grouped	1	Sterile	2	y	1	n	2	n	2	n	2	{UPARROW}	1	{UPARROW}	correct	1	12883	3
34	28	2	8	2	2	1	2	47	5	1	1	7	1	20	A	1	A_Ungrouped	2	Sterile	2	n	2	n	2	y	1	n	2	{UPARROW}	1	{UPARROW}	correct	1	10058	4
34	28	2	8	2	2	1	2	47	5	1	1	7	1	20	A	1	B_Grouped	1	Latex	1	y	1	y	1	n	2	n	2	{DOWNARROW}	2	{DOWNARROW}	correct	1	5992	3
34	28	2	8	2	2	1	2	47	5	1	1	7	1	20	A	1	B_Grouped	1	Expired	3	y	1	n	2	n	2	Y	1	{UPARROW}	1	{UPARROW}	correct	1	2723	1
34	28	2	8	2	2	1	2	47	5	1	1	7	1	20	A	1	B_Grouped	1	Sterile	2	y	1	y	1	y	1	Y	1	{DOWNARROW}	2	{DOWNARROW}	correct	1	3906	1
35	26	2	6	2	1	1	2	57	5	2	1	7	1	38	A	1	A_Ungrouped	2	Expired	3	n	2	n	2	n	2	Y	1	{UPARROW}	1	{UPARROW}	correct	1	8079	2
35	26	2	6	2	1	1	2	57	5	2	1	7	1	38	A	1	A_Ungrouped	2	Sterile	2	n	2	n	2	y	1	n	2	{UPARROW}	1	{UPARROW}	correct	1	18825	3
35	26	2	6	2	1	1	2	57	5	2	1	7	1	38	A	1	A_Ungrouped	2	Latex	1	n	2	n	2	y	1	y	1	{UPARROW}	1	{UPARROW}	correct	1	11988	1
35	26	2	6	2	1	1	2	57	5	2	1	7	1	38	A	1	A_Ungrouped	2	Expired	3	n	2	y	1	n	2	y	1	{DOWNARROW}	2	{DOWNARROW}	correct	1	17437	3
35	26	2	6	2	1	1	2	57	5	2	1	7	1	38	A	1	A_Ungrouped	2	Sterile	2	n	2	y	1	y	1	Y	1	{DOWNARROW}	2	{DOWNARROW}	correct	1	8856	4
35	26	2	6	2	1	1	2	57	5	2	1	7	1	38	A	1	B_Grouped	1	Expired	3	y	1	n	2	n	2	n	2	{UPARROW}	1	{UPARROW}	correct	1	4682	1
35	26	2	6	2	1	1	2	57	5	2	1	7	1	38	A	1	B_Grouped	1	Latex	1	y	1	y	1	n	2	y	1	{DOWNARROW}	2	{DOWNARROW}	correct	1	7933	1
35	26	2	6	2	1	1	2	57	5	2	1	7	1	38	A	1	A_Ungrouped	2	Latex	1	n	2	y	1	n	2	n	2	{DOWNARROW}	2	{DOWNARROW}	correct	1	6569	1
35	26	2	6	2	1	1	2	57	5	2	1	7	1	38	A	1	A_Ungrouped	2	Latex	1	n	2	n	2	y	1	n	2	{UPARROW}	1	{UPARROW}	correct	1	26317	2
35	26	2	6	2	1	1	2	57	5	2	1	7	1	38	A	1	A_Ungrouped	2	Sterile	2	n	2	n	2	n	2	Y	1	{UPARROW}	1	{UPARROW}	correct	1	9803	4
35	26	2	6	2	1	1	2	57	5	2	1	7	1	38	A	1	B_Grouped	1	Latex	1	y	1	n	2	y	1	y	1	{UPARROW}	1	{UPARROW}	correct	1	6962	1
35	26	2	6	2	1	1	2	57	5	2	1	7	1	38	A	1	B_Grouped	1	Expired	3	y	1	y	1	y	1	n	2	{DOWNARROW}	2	{DOWNARROW}	correct	1	6814	2
35	26	2	6	2	1	1	2	57	5	2	1	7	1	38	A	1	A_Ungrouped	2	Latex	1	n	2	y	1	n	2	y	1	{DOWNARROW}	2	{DOWNARROW}	correct	1	3919	2
35	26	2	6	2	1	1	2	57	5	2	1	7	1	38	A	1	A_Ungrouped	2	Latex	1	n	2	y	1	y	1	Y	1	{DOWNARROW}	2	{DOWNARROW}	correct	1	5162	2
35	26	2	6	2	1	1	2	57	5	2	1	7	1	38	A	1	B_Grouped	1	Latex	1	y	1	n	2	n	2	Y	1	{UPARROW}	1	{UPARROW}	correct	1	6569	4
35	26	2	6	2	1	1	2	57	5	2	1	7	1	38	A	1	A_Ungrouped	2	Expired	3	n	2	n	2	y	1	y	1	{UPARROW}	1	{UPARROW}	correct	1	6867	2
35	26	2	6	2	1	1	2	57	5	2	1	7	1	38	A	1	AMSINO	3	Latex	1	n	2	n	2	n	2	n	2	{DOWNARROW}	2	{DOWNARROW}	correct	1	10148	2
35	26	2	6	2	1	1	2	57	5	2	1	7	1	38	A	1	B_Grouped	1	Latex	1	y	1	y	1	y	1	Y	1	{DOWNARROW}	2	{DOWNARROW}	correct	1	6988	1
35	26	2	6	2	1	1	2	57	5	2	1	7	1	38	A	1	B_Grouped	1	Sterile	2	y	1	y	1	n	2	n	2	{DOWNARROW}	2	{DOWNARROW}	correct	1	14874	1
35	26	2	6	2	1	1	2	57	5	2	1	7	1	38	A	1	B_Grouped	1	Sterile	2	y	1	y	1	y	1	n	2	{DOWNARROW}	2	{DOWNARROW}	correct	1	10459	4
35	26	2	6	2	1	1	2	57	5	2	1	7	1	38	A	1	B_Grouped	1	Latex	1	y	1	y	1	y	1	n	2	{DOWNARROW}	2	{DOWNARROW}	correct	1	8755	4
35	26	2	6	2	1	1	2	57	5	2	1	7	1	38	A	1	A_Ungrouped	2	Latex	1	n	2	n	2	n	2	Y	1	{UPARROW}	1	{UPARROW}	correct	1	10334	3
35	26	2	6	2	1	1	2	57	5	2	1	7	1	38	A	1	B_Grouped	1	Expired	3	y	1	n	2	y	1	y	1	{UPARROW}	1	{UPARROW}	correct	1	6996	4
35	26	2	6	2	1	1	2	57	5	2	1	7	1	38	A	1	B_Grouped	1	Expired	3	y	1	y	1	y	1	Y	1	{DOWNARROW}	2	{DOWNARROW}	correct	1	7868	2
35	26	2	6	2	1	1	2	57	5	2	1	7	1	38	A	1	A_Ungrouped	2	Expired	3	n	2	y	1	y	1	n	2	{DOWNARROW}	2	{DOWNARROW}	correct	1	6752	3
35	26	2	6	2	1	1	2	57	5	2	1	7	1	38	A	1	B_Grouped	1	Sterile	2	y	1	n	2	n	2	n	2	{UPARROW}	1	{UPARROW}	correct	1	9154	2
35	26	2	6	2	1	1	2	57	5	2	1	7	1	38	A	1	B_Grouped	1	Sterile	2	y	1	y	1	n	2	y	1	{DOWNARROW}	2	{DOWNARROW}	correct	1	5669	1
35	26	2	6	2	1	1	2	57	5	2	1	7	1	38	A	1	A_Ungrouped	2	Sterile	2	n	2	y	1	n	2	y	1	{DOWNARROW}	2	{DOWNARROW}	correct	1	7146	2
35	26	2	6	2	1	1	2	57	5	2	1	7	1	38	A	1	A_Ungrouped	2	Sterile	2	n	2	y	1	y	1	n	2	{DOWNARROW}	2	{DOWNARROW}	correct	1	10679	1
35	26	2	6	2	1	1	2	57	5	2	1	7	1	38	A	1	KENDAL	4	Latex	1	n	2	y	1	n	2	n	2	{UPARROW}	1	{UPARROW}	correct	1	36438	3
35	26	2	6	2	1	1	2	57	5	2	1	7	1	38	A	1	A_Ungrouped	2	Expired	3	n	2	n	2	y	1	n	2	{UPARROW}	1	{UPARROW}	correct	1	7900	2
35	26	2	6	2	1	1	2	57	5	2	1	7	1	38	A	1	A_Ungrouped	2	Sterile	2	n	2	n	2	y	1	y	1	{UPARROW}	1	{UPARROW}	correct	1	5758	2
35	26	2	6	2	1	1	2	57	5	2	1	7	1	38	A	1	B_Grouped	1	Sterile	2	y	1	y	1	y	1	Y	1	{DOWNARROW}	2	{DOWNARROW}	correct	1	4747	4
35	26	2	6	2	1	1	2	57	5	2	1	7	1	38	A	1	A_Ungrouped	2	Sterile	2	n	2	n	2	n	2	n	2	{UPARROW}	1	{UPARROW}	correct	1	21212	1
35	26	2	6	2	1	1	2	57	5	2	1	7	1	38	A	1	A_Ungrouped	2	Sterile	2	n	2	y	1	n	2	n	2	{DOWNARROW}	2	{DOWNARROW}	correct	1	5747	1
35	26	2	6	2	1	1	2	57	5	2	1	7	1	38	A	1	B_Grouped	1	Sterile	2	y	1	n	2	n	2	Y	1	{UPARROW}	1	{UPARROW}	correct	1	4934	1
35	26	2	6	2	1	1	2	57	5	2	1	7	1	38	A	1	A_Ungrouped	2	Latex	1	n	2	n	2	n	2	n	2	{UPARROW}	1	{UPARROW}	correct	1	8809	1
35	26	2	6	2	1	1	2	57	5	2	1	7	1	38	A	1	AMSINO	3	Expired	3	n	2	n	2	n	2	n	2	{DOWNARROW}	2	{DOWNARROW}	correct	1	6654	1
35	26	2	6	2	1	1	2	57	5	2	1	7	1	38	A	1	B_Grouped	1	Sterile	2	y	1	n	2	y	1	y	1	{UPARROW}	1	{UPARROW}	correct	1	4585	2
35	26	2	6	2	1	1	2	57	5	2	1	7	1	38	A	1	KENDAL	4	Sterile	2	n	2	n	2	y	1	n	2	{DOWNARROW}	2	{DOWNARROW}	correct	1	11848	1
35	26	2	6	2	1	1	2	57	5	2	1	7	1	38	A	1	A_Ungrouped	2	Latex	1	n	2	y	1	y	1	n	2	{DOWNARROW}	2	{DOWNARROW}	correct	1	10104	1
35	26	2	6	2	1	1	2	57	5	2	1	7	1	38	A	1	KENDAL	4	Expired	3	n	2	n	2	y	1	n	2	{UPARROW}	1	{UPARROW}	correct	1	9710	2
35	26	2	6	2	1	1	2	57	5	2	1	7	1	38	A	1	B_Grouped	1	Expired	3	y	1	y	1	n	2	n	2	{DOWNARROW}	2	{DOWNARROW}	correct	1	5563	1
35	26	2	6	2	1	1	2	57	5	2	1	7	1	38	A	1	A_Ungrouped	2	Expired	3	n	2	y	1	n	2	n	2	{DOWNARROW}	2	{DOWNARROW}	correct	1	9716	3
35	26	2	6	2	1	1	2	57	5	2	1	7	1	38	A	1	B_Grouped	1	Expired	3	y	1	n	2	y	1	n	2	{UPARROW}	1	{UPARROW}	correct	1	5506	3
35	26	2	6	2	1	1	2	57	5	2	1	7	1	38	A	1	B_Grouped	1	Sterile	2	y	1	n	2	y	1	n	2	{UPARROW}	1	{UPARROW}	correct	1	3510	1
35	26	2	6	2	1	1	2	57	5	2	1	7	1	38	A	1	B_Grouped	1	Expired	3	y	1	n	2	n	2	Y	1	{UPARROW}	1	{UPARROW}	correct	1	6049	4
35	26	2	6	2	1	1	2	57	5	2	1	7	1	38	A	1	B_Grouped	1	Latex	1	y	1	n	2	n	2	n	2	{UPARROW}	1	{UPARROW}	correct	1	4274	1
35	26	2	6	2	1	1	2	57	5	2	1	7	1	38	A	1	B_Grouped	1	Latex	1	y	1	y	1	n	2	n	2	{DOWNARROW}	2	{DOWNARROW}	correct	1	5407	2
35	26	2	6	2	1	1	2	57	5	2	1	7	1	38	A	1	A_Ungrouped	2	Expired	3	n	2	n	2	n	2	n	2	{UPARROW}	1	{UPARROW}	correct	1	4533	3
35	26	2	6	2	1	1	2	57	5	2	1	7	1	38	A	1	B_Grouped	1	Expired	3	y	1	y	1	n	2	y	1	{DOWNARROW}	2	{DOWNARROW}	correct	1	8593	2
35	26	2	6	2	1	1	2	57	5	2	1	7	1	38	A	1	A_Ungrouped	2	Expired	3	n	2	y	1	y	1	Y	1	{DOWNARROW}	2	{DOWNARROW}	correct	1	5461	2
35	26	2	6	2	1	1	2	57	5	2	1	7	1	38	A	1	B_Grouped	1	Latex	1	y	1	n	2	y	1	n	2	{UPARROW}	1	{UPARROW}	correct	1	5882	2
35	26	2	6	2	1	1	2	57	5	2	1	7	1	38	A	1	AMSINO	3	Sterile	2	n	2	n	2	n	2	n	2	{UPARROW}	1	{UPARROW}	correct	1	14354	2
36	25	2	5	2	1	1	2	42	3	3	1	7	1	22	B	2	A_Ungrouped	2	Expired	3	n	2	n	2	n	2	Y	1	{DOWNARROW}	2	{DOWNARROW}	correct	1	4781	3
36	25	2	5	2	1	1	2	42	3	3	1	7	1	22	B	2	A_Ungrouped	2	Expired	3	n	2	y	1	y	1	n	2	{UPARROW}	1	{UPARROW}	correct	1	2950	2
36	25	2	5	2	1	1	2	42	3	3	1	7	1	22	B	2	A_Ungrouped	2	Latex	1	n	2	n	2	n	2	Y	1	{DOWNARROW}	2	{DOWNARROW}	correct	1	5785	2
36	25	2	5	2	1	1	2	42	3	3	1	7	1	22	B	2	AMSINO	3	Latex	1	n	2	n	2	n	2	n	2	{UPARROW}	1	{UPARROW}	correct	1	7739	4
36	25	2	5	2	1	1	2	42	3	3	1	7	1	22	B	2	B_Grouped	1	Latex	1	y	1	y	1	y	1	n	2	{UPARROW}	1	{UPARROW}	correct	1	6087	2
36	25	2	5	2	1	1	2	42	3	3	1	7	1	22	B	2	KENDAL	4	Latex	1	n	2	y	1	n	2	n	2	{DOWNARROW}	2	{DOWNARROW}	correct	1	3065	2
36	25	2	5	2	1	1	2	42	3	3	1	7	1	22	B	2	A_Ungrouped	2	Sterile	2	n	2	y	1	n	2	n	2	{UPARROW}	1	{UPARROW}	correct	1	4986	2
36	25	2	5	2	1	1	2	42	3	3	1	7	1	22	B	2	B_Grouped	1	Latex	1	y	1	n	2	y	1	n	2	{DOWNARROW}	2	{DOWNARROW}	correct	1	9236	4
36	25	2	5	2	1	1	2	42	3	3	1	7	1	22	B	2	B_Grouped	1	Latex	1	y	1	n	2	n	2	Y	1	{DOWNARROW}	2	{DOWNARROW}	correct	1	3025	3
36	25	2	5	2	1	1	2	42	3	3	1	7	1	22	B	2	A_Ungrouped	2	Sterile	2	n	2	n	2	y	1	n	2	{DOWNARROW}	2	{DOWNARROW}	correct	1	5868	1
36	25	2	5	2	1	1	2	42	3	3	1	7	1	22	B	2	KENDAL	4	Expired	3	n	2	n	2	y	1	n	2	{DOWNARROW}	2	{DOWNARROW}	correct	1	3127	4
36	25	2	5	2	1	1	2	42	3	3	1	7	1	22	B	2	A_Ungrouped	2	Sterile	2	n	2	n	2	n	2	Y	1	{DOWNARROW}	2	{UPARROW}	FALSE	2	24558	3
36	25	2	5	2	1	1	2	42	3	3	1	7	1	22	B	2	B_Grouped	1	Expired	3	y	1	y	1	y	1	n	2	{UPARROW}	1	{UPARROW}	correct	1	3900	4
36	25	2	5	2	1	1	2	42	3	3	1	7	1	22	B	2	A_Ungrouped	2	Latex	1	n	2	y	1	y	1	Y	1	{UPARROW}	1	{UPARROW}	correct	1	4176	3
36	25	2	5	2	1	1	2	42	3	3	1	7	1	22	B	2	B_Grouped	1	Expired	3	y	1	n	2	n	2	n	2	{DOWNARROW}	2	{DOWNARROW}	correct	1	2826	3
36	25	2	5	2	1	1	2	42	3	3	1	7	1	22	B	2	A_Ungrouped	2	Expired	3	n	2	n	2	n	2	n	2	{DOWNARROW}	2	{DOWNARROW}	correct	1	2729	2
36	25	2	5	2	1	1	2	42	3	3	1	7	1	22	B	2	B_Grouped	1	Expired	3	y	1	n	2	y	1	y	1	{DOWNARROW}	2	{DOWNARROW}	correct	1	3156	2
36	25	2	5	2	1	1	2	42	3	3	1	7	1	22	B	2	B_Grouped	1	Latex	1	y	1	n	2	n	2	n	2	{DOWNARROW}	2	{DOWNARROW}	correct	1	3841	2
36	25	2	5	2	1	1	2	42	3	3	1	7	1	22	B	2	A_Ungrouped	2	Latex	1	n	2	y	1	y	1	n	2	{UPARROW}	1	{UPARROW}	correct	1	5925	4
36	25	2	5	2	1	1	2	42	3	3	1	7	1	22	B	2	B_Grouped	1	Latex	1	y	1	y	1	y	1	Y	1	{UPARROW}	1	{UPARROW}	correct	1	4197	3
36	25	2	5	2	1	1	2	42	3	3	1	7	1	22	B	2	A_Ungrouped	2	Sterile	2	n	2	y	1	y	1	Y	1	{UPARROW}	1	{UPARROW}	correct	1	2359	4
36	25	2	5	2	1	1	2	42	3	3	1	7	1	22	B	2	A_Ungrouped	2	Latex	1	n	2	n	2	y	1	y	1	{DOWNARROW}	2	{DOWNARROW}	correct	1	3293	3
36	25	2	5	2	1	1	2	42	3	3	1	7	1	22	B	2	A_Ungrouped	2	Latex	1	n	2	n	2	y	1	n	2	{DOWNARROW}	2	{DOWNARROW}	correct	1	5067	2
36	25	2	5	2	1	1	2	42	3	3	1	7	1	22	B	2	A_Ungrouped	2	Latex	1	n	2	y	1	n	2	n	2	{UPARROW}	1	{UPARROW}	correct	1	4551	2
36	25	2	5	2	1	1	2	42	3	3	1	7	1	22	B	2	A_Ungrouped	2	Sterile	2	n	2	n	2	n	2	n	2	{DOWNARROW}	2	{DOWNARROW}	correct	1	4229	1
36	25	2	5	2	1	1	2	42	3	3	1	7	1	22	B	2	A_Ungrouped	2	Latex	1	n	2	y	1	n	2	y	1	{UPARROW}	1	{UPARROW}	correct	1	4104	1
36	25	2	5	2	1	1	2	42	3	3	1	7	1	22	B	2	B_Grouped	1	Sterile	2	y	1	n	2	y	1	y	1	{DOWNARROW}	2	{DOWNARROW}	correct	1	2905	3
36	25	2	5	2	1	1	2	42	3	3	1	7	1	22	B	2	B_Grouped	1	Expired	3	y	1	y	1	n	2	n	2	{UPARROW}	1	{UPARROW}	correct	1	6765	1
36	25	2	5	2	1	1	2	42	3	3	1	7	1	22	B	2	B_Grouped	1	Sterile	2	y	1	y	1	n	2	n	2	{UPARROW}	1	{UPARROW}	correct	1	2742	2
36	25	2	5	2	1	1	2	42	3	3	1	7	1	22	B	2	B_Grouped	1	Latex	1	y	1	n	2	y	1	y	1	{DOWNARROW}	2	{DOWNARROW}	correct	1	2327	4
36	25	2	5	2	1	1	2	42	3	3	1	7	1	22	B	2	A_Ungrouped	2	Latex	1	n	2	n	2	n	2	n	2	{DOWNARROW}	2	{DOWNARROW}	correct	1	1981	4
36	25	2	5	2	1	1	2	42	3	3	1	7	1	22	B	2	A_Ungrouped	2	Expired	3	n	2	n	2	y	1	n	2	{DOWNARROW}	2	{DOWNARROW}	correct	1	2489	3
36	25	2	5	2	1	1	2	42	3	3	1	7	1	22	B	2	B_Grouped	1	Latex	1	y	1	y	1	n	2	n	2	{UPARROW}	1	{UPARROW}	correct	1	8172	3
36	25	2	5	2	1	1	2	42	3	3	1	7	1	22	B	2	B_Grouped	1	Expired	3	y	1	y	1	n	2	y	1	{UPARROW}	1	{UPARROW}	correct	1	2538	2
36	25	2	5	2	1	1	2	42	3	3	1	7	1	22	B	2	AMSINO	3	Expired	3	n	2	n	2	n	2	n	2	{UPARROW}	1	{UPARROW}	correct	1	3934	2
36	25	2	5	2	1	1	2	42	3	3	1	7	1	22	B	2	B_Grouped	1	Sterile	2	y	1	y	1	y	1	Y	1	{UPARROW}	1	{UPARROW}	correct	1	2616	1
36	25	2	5	2	1	1	2	42	3	3	1	7	1	22	B	2	B_Grouped	1	Sterile	2	y	1	n	2	y	1	n	2	{DOWNARROW}	2	{DOWNARROW}	correct	1	2509	1
36	25	2	5	2	1	1	2	42	3	3	1	7	1	22	B	2	B_Grouped	1	Expired	3	y	1	n	2	n	2	Y	1	{DOWNARROW}	2	{DOWNARROW}	correct	1	2112	4
36	25	2	5	2	1	1	2	42	3	3	1	7	1	22	B	2	B_Grouped	1	Expired	3	y	1	y	1	y	1	Y	1	{UPARROW}	1	{UPARROW}	correct	1	2188	1
36	25	2	5	2	1	1	2	42	3	3	1	7	1	22	B	2	B_Grouped	1	Expired	3	y	1	n	2	y	1	n	2	{DOWNARROW}	2	{DOWNARROW}	correct	1	4627	3
36	25	2	5	2	1	1	2	42	3	3	1	7	1	22	B	2	B_Grouped	1	Sterile	2	y	1	n	2	n	2	n	2	{DOWNARROW}	2	{DOWNARROW}	correct	1	5829	4
36	25	2	5	2	1	1	2	42	3	3	1	7	1	22	B	2	A_Ungrouped	2	Expired	3	n	2	n	2	y	1	y	1	{DOWNARROW}	2	{DOWNARROW}	correct	1	3023	1
36	25	2	5	2	1	1	2	42	3	3	1	7	1	22	B	2	AMSINO	3	Sterile	2	n	2	n	2	n	2	n	2	{DOWNARROW}	2	{DOWNARROW}	correct	1	5648	1
36	25	2	5	2	1	1	2	42	3	3	1	7	1	22	B	2	B_Grouped	1	Latex	1	y	1	y	1	n	2	y	1	{UPARROW}	1	{UPARROW}	correct	1	2914	2
36	25	2	5	2	1	1	2	42	3	3	1	7	1	22	B	2	B_Grouped	1	Sterile	2	y	1	n	2	n	2	Y	1	{DOWNARROW}	2	{DOWNARROW}	correct	1	2335	4
36	25	2	5	2	1	1	2	42	3	3	1	7	1	22	B	2	A_Ungrouped	2	Sterile	2	n	2	n	2	y	1	y	1	{DOWNARROW}	2	{DOWNARROW}	correct	1	2806	2
36	25	2	5	2	1	1	2	42	3	3	1	7	1	22	B	2	A_Ungrouped	2	Sterile	2	n	2	y	1	y	1	n	2	{UPARROW}	1	{UPARROW}	correct	1	11274	3
36	25	2	5	2	1	1	2	42	3	3	1	7	1	22	B	2	A_Ungrouped	2	Expired	3	n	2	y	1	y	1	Y	1	{UPARROW}	1	{UPARROW}	correct	1	3636	3
36	25	2	5	2	1	1	2	42	3	3	1	7	1	22	B	2	B_Grouped	1	Sterile	2	y	1	y	1	n	2	y	1	{UPARROW}	1	{UPARROW}	correct	1	3771	1
36	25	2	5	2	1	1	2	42	3	3	1	7	1	22	B	2	A_Ungrouped	2	Sterile	2	n	2	y	1	n	2	y	1	{UPARROW}	1	{UPARROW}	correct	1	3350	1
36	25	2	5	2	1	1	2	42	3	3	1	7	1	22	B	2	A_Ungrouped	2	Expired	3	n	2	y	1	n	2	y	1	{UPARROW}	1	{UPARROW}	correct	1	2327	4
36	25	2	5	2	1	1	2	42	3	3	1	7	1	22	B	2	KENDAL	4	Sterile	2	n	2	n	2	y	1	n	2	{UPARROW}	1	{UPARROW}	correct	1	4020	4
36	25	2	5	2	1	1	2	42	3	3	1	7	1	22	B	2	A_Ungrouped	2	Expired	3	n	2	y	1	n	2	n	2	{UPARROW}	1	{UPARROW}	correct	1	1812	4
36	25	2	5	2	1	1	2	42	3	3	1	7	1	22	B	2	B_Grouped	1	Sterile	2	y	1	y	1	y	1	n	2	{UPARROW}	1	{UPARROW}	correct	1	3969	1
37	28	2	8	3	1	1	1	45	5	3	1	7	1	22	B	2	B_Grouped	1	Sterile	2	y	1	n	2	n	2	n	2	{DOWNARROW}	2	{DOWNARROW}	correct	1	7352	3
37	28	2	8	3	1	1	1	45	5	3	1	7	1	22	B	2	B_Grouped	1	Sterile	2	y	1	y	1	n	2	y	1	{UPARROW}	1	{UPARROW}	correct	1	8140	2
37	28	2	8	3	1	1	1	45	5	3	1	7	1	22	B	2	KENDAL	4	Expired	3	n	2	n	2	y	1	n	2	{DOWNARROW}	2	{DOWNARROW}	correct	1	7179	3
37	28	2	8	3	1	1	1	45	5	3	1	7	1	22	B	2	A_Ungrouped	2	Expired	3	n	2	n	2	n	2	n	2	{DOWNARROW}	2	{DOWNARROW}	correct	1	5268	4
37	28	2	8	3	1	1	1	45	5	3	1	7	1	22	B	2	A_Ungrouped	2	Latex	1	n	2	y	1	n	2	n	2	{UPARROW}	1	{UPARROW}	correct	1	29631	1
37	28	2	8	3	1	1	1	45	5	3	1	7	1	22	B	2	KENDAL	4	Latex	1	n	2	y	1	n	2	n	2	{DOWNARROW}	2	{DOWNARROW}	correct	1	10709	2
37	28	2	8	3	1	1	1	45	5	3	1	7	1	22	B	2	B_Grouped	1	Expired	3	y	1	n	2	n	2	n	2	{DOWNARROW}	2	{DOWNARROW}	correct	1	5049	3
37	28	2	8	3	1	1	1	45	5	3	1	7	1	22	B	2	A_Ungrouped	2	Sterile	2	n	2	y	1	n	2	y	1	{UPARROW}	1	{UPARROW}	correct	1	8926	4
37	28	2	8	3	1	1	1	45	5	3	1	7	1	22	B	2	B_Grouped	1	Latex	1	y	1	y	1	y	1	n	2	{UPARROW}	1	{UPARROW}	correct	1	16074	1
37	28	2	8	3	1	1	1	45	5	3	1	7	1	22	B	2	A_Ungrouped	2	Latex	1	n	2	n	2	y	1	y	1	{DOWNARROW}	2	{DOWNARROW}	correct	1	14863	4
37	28	2	8	3	1	1	1	45	5	3	1	7	1	22	B	2	B_Grouped	1	Latex	1	y	1	n	2	y	1	n	2	{DOWNARROW}	2	{DOWNARROW}	correct	1	10831	1
37	28	2	8	3	1	1	1	45	5	3	1	7	1	22	B	2	A_Ungrouped	2	Expired	3	n	2	y	1	y	1	Y	1	{UPARROW}	1	{UPARROW}	correct	1	5754	4
37	28	2	8	3	1	1	1	45	5	3	1	7	1	22	B	2	A_Ungrouped	2	Expired	3	n	2	n	2	y	1	y	1	{DOWNARROW}	2	{DOWNARROW}	correct	1	9641	1
37	28	2	8	3	1	1	1	45	5	3	1	7	1	22	B	2	B_Grouped	1	Latex	1	y	1	n	2	n	2	n	2	{DOWNARROW}	2	{DOWNARROW}	correct	1	9196	3
37	28	2	8	3	1	1	1	45	5	3	1	7	1	22	B	2	KENDAL	4	Sterile	2	n	2	n	2	y	1	n	2	{UPARROW}	1	{UPARROW}	correct	1	24176	4
37	28	2	8	3	1	1	1	45	5	3	1	7	1	22	B	2	B_Grouped	1	Latex	1	y	1	y	1	n	2	y	1	{UPARROW}	1	{UPARROW}	correct	1	3581	1
37	28	2	8	3	1	1	1	45	5	3	1	7	1	22	B	2	A_Ungrouped	2	Expired	3	n	2	n	2	y	1	n	2	{DOWNARROW}	2	{DOWNARROW}	correct	1	3139	2
37	28	2	8	3	1	1	1	45	5	3	1	7	1	22	B	2	B_Grouped	1	Expired	3	y	1	n	2	y	1	n	2	{DOWNARROW}	2	{DOWNARROW}	correct	1	4467	4
37	28	2	8	3	1	1	1	45	5	3	1	7	1	22	B	2	AMSINO	3	Sterile	2	n	2	n	2	n	2	n	2	{DOWNARROW}	2	{DOWNARROW}	correct	1	24448	2
37	28	2	8	3	1	1	1	45	5	3	1	7	1	22	B	2	B_Grouped	1	Expired	3	y	1	n	2	n	2	Y	1	{DOWNARROW}	2	{DOWNARROW}	correct	1	2761	3
37	28	2	8	3	1	1	1	45	5	3	1	7	1	22	B	2	A_Ungrouped	2	Sterile	2	n	2	n	2	n	2	Y	1	{DOWNARROW}	2	{DOWNARROW}	correct	1	4591	1
37	28	2	8	3	1	1	1	45	5	3	1	7	1	22	B	2	AMSINO	3	Expired	3	n	2	n	2	n	2	n	2	{UPARROW}	1	{UPARROW}	correct	1	9946	1
37	28	2	8	3	1	1	1	45	5	3	1	7	1	22	B	2	A_Ungrouped	2	Expired	3	n	2	n	2	n	2	Y	1	{DOWNARROW}	2	{DOWNARROW}	correct	1	3290	3
37	28	2	8	3	1	1	1	45	5	3	1	7	1	22	B	2	A_Ungrouped	2	Sterile	2	n	2	y	1	n	2	n	2	{UPARROW}	1	{UPARROW}	correct	1	11200	4
37	28	2	8	3	1	1	1	45	5	3	1	7	1	22	B	2	B_Grouped	1	Sterile	2	y	1	n	2	n	2	Y	1	{DOWNARROW}	2	{DOWNARROW}	correct	1	4903	1
37	28	2	8	3	1	1	1	45	5	3	1	7	1	22	B	2	B_Grouped	1	Latex	1	y	1	y	1	y	1	Y	1	{UPARROW}	1	{UPARROW}	correct	1	5359	4
37	28	2	8	3	1	1	1	45	5	3	1	7	1	22	B	2	A_Ungrouped	2	Sterile	2	n	2	n	2	n	2	n	2	{DOWNARROW}	2	{DOWNARROW}	correct	1	10718	3
37	28	2	8	3	1	1	1	45	5	3	1	7	1	22	B	2	A_Ungrouped	2	Sterile	2	n	2	n	2	y	1	n	2	{DOWNARROW}	2	{DOWNARROW}	correct	1	7716	1
37	28	2	8	3	1	1	1	45	5	3	1	7	1	22	B	2	B_Grouped	1	Sterile	2	y	1	n	2	y	1	n	2	{DOWNARROW}	2	{DOWNARROW}	correct	1	5462	2
37	28	2	8	3	1	1	1	45	5	3	1	7	1	22	B	2	AMSINO	3	Latex	1	n	2	n	2	n	2	n	2	{UPARROW}	1	{UPARROW}	correct	1	35589	4
37	28	2	8	3	1	1	1	45	5	3	1	7	1	22	B	2	A_Ungrouped	2	Expired	3	n	2	y	1	n	2	y	1	{UPARROW}	1	{UPARROW}	correct	1	5162	2
37	28	2	8	3	1	1	1	45	5	3	1	7	1	22	B	2	A_Ungrouped	2	Expired	3	n	2	y	1	n	2	n	2	{UPARROW}	1	{UPARROW}	correct	1	4391	3
37	28	2	8	3	1	1	1	45	5	3	1	7	1	22	B	2	A_Ungrouped	2	Latex	1	n	2	y	1	y	1	Y	1	{UPARROW}	1	{UPARROW}	correct	1	3607	3
37	28	2	8	3	1	1	1	45	5	3	1	7	1	22	B	2	A_Ungrouped	2	Sterile	2	n	2	y	1	y	1	n	2	{UPARROW}	1	{UPARROW}	correct	1	7730	3
37	28	2	8	3	1	1	1	45	5	3	1	7	1	22	B	2	A_Ungrouped	2	Expired	3	n	2	y	1	y	1	n	2	{UPARROW}	1	{UPARROW}	correct	1	3251	1
37	28	2	8	3	1	1	1	45	5	3	1	7	1	22	B	2	B_Grouped	1	Expired	3	y	1	y	1	y	1	n	2	{UPARROW}	1	{UPARROW}	correct	1	4160	4
37	28	2	8	3	1	1	1	45	5	3	1	7	1	22	B	2	B_Grouped	1	Sterile	2	y	1	y	1	n	2	n	2	{UPARROW}	1	{UPARROW}	correct	1	5863	3
37	28	2	8	3	1	1	1	45	5	3	1	7	1	22	B	2	A_Ungrouped	2	Sterile	2	n	2	n	2	y	1	y	1	{DOWNARROW}	2	{DOWNARROW}	correct	1	2487	2
37	28	2	8	3	1	1	1	45	5	3	1	7	1	22	B	2	B_Grouped	1	Sterile	2	y	1	y	1	y	1	Y	1	{UPARROW}	1	{UPARROW}	correct	1	2057	1
37	28	2	8	3	1	1	1	45	5	3	1	7	1	22	B	2	A_Ungrouped	2	Sterile	2	n	2	y	1	y	1	Y	1	{UPARROW}	1	{UPARROW}	correct	1	2216	3
37	28	2	8	3	1	1	1	45	5	3	1	7	1	22	B	2	B_Grouped	1	Latex	1	y	1	n	2	y	1	y	1	{DOWNARROW}	2	{DOWNARROW}	correct	1	3006	2
37	28	2	8	3	1	1	1	45	5	3	1	7	1	22	B	2	A_Ungrouped	2	Latex	1	n	2	y	1	y	1	n	2	{UPARROW}	1	{UPARROW}	correct	1	4835	4
37	28	2	8	3	1	1	1	45	5	3	1	7	1	22	B	2	B_Grouped	1	Latex	1	y	1	y	1	n	2	n	2	{UPARROW}	1	{UPARROW}	correct	1	8500	1
37	28	2	8	3	1	1	1	45	5	3	1	7	1	22	B	2	B_Grouped	1	Latex	1	y	1	n	2	n	2	Y	1	{DOWNARROW}	2	{DOWNARROW}	correct	1	11532	3
37	28	2	8	3	1	1	1	45	5	3	1	7	1	22	B	2	A_Ungrouped	2	Latex	1	n	2	n	2	n	2	n	2	{DOWNARROW}	2	{DOWNARROW}	correct	1	9468	2
37	28	2	8	3	1	1	1	45	5	3	1	7	1	22	B	2	A_Ungrouped	2	Latex	1	n	2	n	2	n	2	Y	1	{DOWNARROW}	2	{DOWNARROW}	correct	1	4545	3
37	28	2	8	3	1	1	1	45	5	3	1	7	1	22	B	2	B_Grouped	1	Sterile	2	y	1	y	1	y	1	n	2	{UPARROW}	1	{UPARROW}	correct	1	2033	2
37	28	2	8	3	1	1	1	45	5	3	1	7	1	22	B	2	A_Ungrouped	2	Latex	1	n	2	n	2	y	1	n	2	{DOWNARROW}	2	{DOWNARROW}	correct	1	11895	1
37	28	2	8	3	1	1	1	45	5	3	1	7	1	22	B	2	B_Grouped	1	Sterile	2	y	1	n	2	y	1	y	1	{DOWNARROW}	2	{DOWNARROW}	correct	1	3450	4
37	28	2	8	3	1	1	1	45	5	3	1	7	1	22	B	2	B_Grouped	1	Expired	3	y	1	y	1	n	2	n	2	{UPARROW}	1	{UPARROW}	correct	1	3514	3
37	28	2	8	3	1	1	1	45	5	3	1	7	1	22	B	2	B_Grouped	1	Expired	3	y	1	y	1	n	2	y	1	{UPARROW}	1	{UPARROW}	correct	1	4404	4
37	28	2	8	3	1	1	1	45	5	3	1	7	1	22	B	2	B_Grouped	1	Expired	3	y	1	n	2	y	1	y	1	{DOWNARROW}	2	{DOWNARROW}	correct	1	3117	1
37	28	2	8	3	1	1	1	45	5	3	1	7	1	22	B	2	B_Grouped	1	Expired	3	y	1	y	1	y	1	Y	1	{UPARROW}	1	{UPARROW}	correct	1	2774	1
37	28	2	8	3	1	1	1	45	5	3	1	7	1	22	B	2	A_Ungrouped	2	Latex	1	n	2	y	1	n	2	y	1	{UPARROW}	1	{UPARROW}	correct	1	5669	4
38	27	2	7	4	1	1	2	54	5	2	1	7	1	34	B	2	B_Grouped	1	Expired	3	y	1	y	1	y	1	n	2	{UPARROW}	1	{DOWNARROW}	FALSE	2	9472	2
38	27	2	7	4	1	1	2	54	5	2	1	7	1	34	B	2	A_Ungrouped	2	Latex	1	n	2	y	1	n	2	y	1	{UPARROW}	1	{DOWNARROW}	FALSE	2	22862	4
38	27	2	7	4	1	1	2	54	5	2	1	7	1	34	B	2	B_Grouped	1	Latex	1	y	1	y	1	n	2	n	2	{UPARROW}	1	{UPARROW}	correct	1	48639	3
38	27	2	7	4	1	1	2	54	5	2	1	7	1	34	B	2	KENDAL	4	Latex	1	n	2	y	1	n	2	n	2	{DOWNARROW}	2	{DOWNARROW}	correct	1	16006	3
38	27	2	7	4	1	1	2	54	5	2	1	7	1	34	B	2	A_Ungrouped	2	Sterile	2	n	2	y	1	y	1	n	2	{UPARROW}	1	{UPARROW}	correct	1	4711	2
38	27	2	7	4	1	1	2	54	5	2	1	7	1	34	B	2	B_Grouped	1	Expired	3	y	1	y	1	n	2	y	1	{UPARROW}	1	{UPARROW}	correct	1	5727	2
38	27	2	7	4	1	1	2	54	5	2	1	7	1	34	B	2	A_Ungrouped	2	Expired	3	n	2	n	2	y	1	n	2	{DOWNARROW}	2	{DOWNARROW}	correct	1	5750	2
38	27	2	7	4	1	1	2	54	5	2	1	7	1	34	B	2	B_Grouped	1	Sterile	2	y	1	y	1	y	1	Y	1	{UPARROW}	1	{UPARROW}	correct	1	25116	4
38	27	2	7	4	1	1	2	54	5	2	1	7	1	34	B	2	B_Grouped	1	Latex	1	y	1	n	2	y	1	y	1	{DOWNARROW}	2	{DOWNARROW}	correct	1	6307	1
38	27	2	7	4	1	1	2	54	5	2	1	7	1	34	B	2	B_Grouped	1	Expired	3	y	1	y	1	n	2	n	2	{UPARROW}	1	{UPARROW}	correct	1	3993	2
38	27	2	7	4	1	1	2	54	5	2	1	7	1	34	B	2	B_Grouped	1	Expired	3	y	1	y	1	y	1	Y	1	{UPARROW}	1	{UPARROW}	correct	1	12245	4
38	27	2	7	4	1	1	2	54	5	2	1	7	1	34	B	2	B_Grouped	1	Latex	1	y	1	y	1	n	2	y	1	{UPARROW}	1	{UPARROW}	correct	1	4114	4
38	27	2	7	4	1	1	2	54	5	2	1	7	1	34	B	2	B_Grouped	1	Sterile	2	y	1	y	1	n	2	n	2	{UPARROW}	1	{UPARROW}	correct	1	7478	1
38	27	2	7	4	1	1	2	54	5	2	1	7	1	34	B	2	A_Ungrouped	2	Latex	1	n	2	n	2	n	2	n	2	{DOWNARROW}	2	{DOWNARROW}	correct	1	42540	4
38	27	2	7	4	1	1	2	54	5	2	1	7	1	34	B	2	A_Ungrouped	2	Latex	1	n	2	y	1	y	1	Y	1	{UPARROW}	1	{UPARROW}	correct	1	7660	2
38	27	2	7	4	1	1	2	54	5	2	1	7	1	34	B	2	KENDAL	4	Sterile	2	n	2	n	2	y	1	n	2	{UPARROW}	1	{UPARROW}	correct	1	4740	2
38	27	2	7	4	1	1	2	54	5	2	1	7	1	34	B	2	B_Grouped	1	Latex	1	y	1	n	2	n	2	n	2	{DOWNARROW}	2	{DOWNARROW}	correct	1	13251	4
38	27	2	7	4	1	1	2	54	5	2	1	7	1	34	B	2	A_Ungrouped	2	Latex	1	n	2	y	1	y	1	n	2	{UPARROW}	1	{UPARROW}	correct	1	6643	3
38	27	2	7	4	1	1	2	54	5	2	1	7	1	34	B	2	A_Ungrouped	2	Expired	3	n	2	n	2	n	2	Y	1	{DOWNARROW}	2	{DOWNARROW}	correct	1	5826	1
38	27	2	7	4	1	1	2	54	5	2	1	7	1	34	B	2	B_Grouped	1	Expired	3	y	1	n	2	y	1	y	1	{DOWNARROW}	2	{DOWNARROW}	correct	1	4561	2
38	27	2	7	4	1	1	2	54	5	2	1	7	1	34	B	2	B_Grouped	1	Sterile	2	y	1	y	1	n	2	y	1	{UPARROW}	1	{UPARROW}	correct	1	31131	2
38	27	2	7	4	1	1	2	54	5	2	1	7	1	34	B	2	A_Ungrouped	2	Latex	1	n	2	y	1	n	2	n	2	{UPARROW}	1	{UPARROW}	correct	1	9926	3
38	27	2	7	4	1	1	2	54	5	2	1	7	1	34	B	2	A_Ungrouped	2	Sterile	2	n	2	n	2	n	2	n	2	{DOWNARROW}	2	{DOWNARROW}	correct	1	3754	2
38	27	2	7	4	1	1	2	54	5	2	1	7	1	34	B	2	A_Ungrouped	2	Expired	3	n	2	n	2	n	2	n	2	{DOWNARROW}	2	{DOWNARROW}	correct	1	5277	3
38	27	2	7	4	1	1	2	54	5	2	1	7	1	34	B	2	A_Ungrouped	2	Sterile	2	n	2	y	1	n	2	n	2	{UPARROW}	1	{UPARROW}	correct	1	5387	2
38	27	2	7	4	1	1	2	54	5	2	1	7	1	34	B	2	B_Grouped	1	Latex	1	y	1	y	1	y	1	n	2	{UPARROW}	1	{UPARROW}	correct	1	10249	2
38	27	2	7	4	1	1	2	54	5	2	1	7	1	34	B	2	B_Grouped	1	Sterile	2	y	1	n	2	n	2	n	2	{DOWNARROW}	2	{DOWNARROW}	correct	1	16065	1
38	27	2	7	4	1	1	2	54	5	2	1	7	1	34	B	2	B_Grouped	1	Sterile	2	y	1	y	1	y	1	n	2	{UPARROW}	1	{UPARROW}	correct	1	13919	4
38	27	2	7	4	1	1	2	54	5	2	1	7	1	34	B	2	B_Grouped	1	Sterile	2	y	1	n	2	y	1	n	2	{DOWNARROW}	2	{DOWNARROW}	correct	1	4635	4
38	27	2	7	4	1	1	2	54	5	2	1	7	1	34	B	2	A_Ungrouped	2	Sterile	2	n	2	n	2	y	1	n	2	{DOWNARROW}	2	{DOWNARROW}	correct	1	8509	2
38	27	2	7	4	1	1	2	54	5	2	1	7	1	34	B	2	B_Grouped	1	Latex	1	y	1	n	2	n	2	Y	1	{DOWNARROW}	2	{DOWNARROW}	correct	1	4890	3
38	27	2	7	4	1	1	2	54	5	2	1	7	1	34	B	2	B_Grouped	1	Latex	1	y	1	y	1	y	1	Y	1	{UPARROW}	1	{UPARROW}	correct	1	4011	3
38	27	2	7	4	1	1	2	54	5	2	1	7	1	34	B	2	A_Ungrouped	2	Latex	1	n	2	n	2	n	2	Y	1	{DOWNARROW}	2	{DOWNARROW}	correct	1	5765	1
38	27	2	7	4	1	1	2	54	5	2	1	7	1	34	B	2	AMSINO	3	Latex	1	n	2	n	2	n	2	n	2	{UPARROW}	1	{UPARROW}	correct	1	21581	4
38	27	2	7	4	1	1	2	54	5	2	1	7	1	34	B	2	A_Ungrouped	2	Expired	3	n	2	y	1	n	2	n	2	{UPARROW}	1	{UPARROW}	correct	1	3473	3
38	27	2	7	4	1	1	2	54	5	2	1	7	1	34	B	2	AMSINO	3	Sterile	2	n	2	n	2	n	2	n	2	{DOWNARROW}	2	{DOWNARROW}	correct	1	31212	4
38	27	2	7	4	1	1	2	54	5	2	1	7	1	34	B	2	A_Ungrouped	2	Expired	3	n	2	y	1	n	2	y	1	{UPARROW}	1	{UPARROW}	correct	1	10853	4
38	27	2	7	4	1	1	2	54	5	2	1	7	1	34	B	2	A_Ungrouped	2	Sterile	2	n	2	n	2	y	1	y	1	{DOWNARROW}	2	{DOWNARROW}	correct	1	3089	1
38	27	2	7	4	1	1	2	54	5	2	1	7	1	34	B	2	B_Grouped	1	Sterile	2	y	1	n	2	n	2	Y	1	{DOWNARROW}	2	{DOWNARROW}	correct	1	9240	4
38	27	2	7	4	1	1	2	54	5	2	1	7	1	34	B	2	A_Ungrouped	2	Expired	3	n	2	y	1	y	1	Y	1	{UPARROW}	1	{UPARROW}	correct	1	3984	2
38	27	2	7	4	1	1	2	54	5	2	1	7	1	34	B	2	B_Grouped	1	Expired	3	y	1	n	2	n	2	n	2	{DOWNARROW}	2	{DOWNARROW}	correct	1	4237	1
38	27	2	7	4	1	1	2	54	5	2	1	7	1	34	B	2	A_Ungrouped	2	Sterile	2	n	2	n	2	n	2	Y	1	{DOWNARROW}	2	{DOWNARROW}	correct	1	3307	2
38	27	2	7	4	1	1	2	54	5	2	1	7	1	34	B	2	A_Ungrouped	2	Expired	3	n	2	y	1	y	1	n	2	{UPARROW}	1	{UPARROW}	correct	1	3483	3
38	27	2	7	4	1	1	2	54	5	2	1	7	1	34	B	2	B_Grouped	1	Latex	1	y	1	n	2	y	1	n	2	{DOWNARROW}	2	{DOWNARROW}	correct	1	2419	2
38	27	2	7	4	1	1	2	54	5	2	1	7	1	34	B	2	A_Ungrouped	2	Sterile	2	n	2	y	1	n	2	y	1	{UPARROW}	1	{UPARROW}	correct	1	10323	4
38	27	2	7	4	1	1	2	54	5	2	1	7	1	34	B	2	A_Ungrouped	2	Latex	1	n	2	n	2	y	1	n	2	{DOWNARROW}	2	{DOWNARROW}	correct	1	4055	4
38	27	2	7	4	1	1	2	54	5	2	1	7	1	34	B	2	AMSINO	3	Expired	3	n	2	n	2	n	2	n	2	{UPARROW}	1	{UPARROW}	correct	1	7619	2
38	27	2	7	4	1	1	2	54	5	2	1	7	1	34	B	2	B_Grouped	1	Sterile	2	y	1	n	2	y	1	y	1	{DOWNARROW}	2	{DOWNARROW}	correct	1	3525	4
38	27	2	7	4	1	1	2	54	5	2	1	7	1	34	B	2	B_Grouped	1	Expired	3	y	1	n	2	y	1	n	2	{DOWNARROW}	2	{DOWNARROW}	correct	1	3131	3
38	27	2	7	4	1	1	2	54	5	2	1	7	1	34	B	2	B_Grouped	1	Expired	3	y	1	n	2	n	2	Y	1	{DOWNARROW}	2	{DOWNARROW}	correct	1	3872	2
38	27	2	7	4	1	1	2	54	5	2	1	7	1	34	B	2	A_Ungrouped	2	Sterile	2	n	2	y	1	y	1	Y	1	{UPARROW}	1	{UPARROW}	correct	1	3374	4
38	27	2	7	4	1	1	2	54	5	2	1	7	1	34	B	2	KENDAL	4	Expired	3	n	2	n	2	y	1	n	2	{DOWNARROW}	2	{DOWNARROW}	correct	1	6796	3
38	27	2	7	4	1	1	2	54	5	2	1	7	1	34	B	2	A_Ungrouped	2	Latex	1	n	2	n	2	y	1	y	1	{DOWNARROW}	2	{DOWNARROW}	correct	1	3462	4
38	27	2	7	4	1	1	2	54	5	2	1	7	1	34	B	2	A_Ungrouped	2	Expired	3	n	2	n	2	y	1	y	1	{DOWNARROW}	2	{DOWNARROW}	correct	1	4243	1
39	26	2	6	2	1	1	2	52	4	1	1	7	1	12	B	2	A_Ungrouped	2	Sterile	2	n	2	y	1	y	1	Y	1	{UPARROW}	1	{UPARROW}	correct	1	20097	4
[truncated: 2,807 more rows]

## Sheet: Forced Choice STD
Subject	Session	Date	Computer	VisualAcuity	ColorBlindness	HealthLiteracy	Gender	Age	Ethnicity	Education	NativeLanguage	EmploymentSetting	PositionRole	YearExperience	ForcedChoiceTask	EPrimeType	ImageType[Trial]	ImageType	CriticallInfo[Trial]	CriticalInfo	Grouped[Trial]	Grouped	Boxed[Trial]	Boxed	Symbols[Trial]	Symbol	Color[Trial]	Color	Slide1.CRESP	Location of correct choice	Slide1.RESP	Choice Response[Trial]	Choice Response	Slide1.RT	changeloc
1	15	1	5	3	1	1	2	47	5	5	1	7	1	30	A	1	B_Grouped	1	Sterile	2	y	1	y	1	n	2	y	1	{DOWNARROW}	2	{DOWNARROW}	correct	1	12930	1
1	15	1	5	3	1	1	2	47	5	5	1	7	1	30	A	1	A_Ungrouped	2	Sterile	2	n	2	y	1	n	2	y	1	{DOWNARROW}	2	{DOWNARROW}	correct	1	3188	2
1	15	1	5	3	1	1	2	47	5	5	1	7	1	30	A	1	B_Grouped	1	Expired	3	y	1	n	2	n	2	Y	1	{UPARROW}	1	{UPARROW}	correct	1	7431	2
1	15	1	5	3	1	1	2	47	5	5	1	7	1	30	A	1	B_Grouped	1	Sterile	2	y	1	y	1	n	2	n	2	{DOWNARROW}	2	{DOWNARROW}	correct	1	1918	4
1	15	1	5	3	1	1	2	47	5	5	1	7	1	30	A	1	B_Grouped	1	Latex	1	y	1	y	1	n	2	y	1	{DOWNARROW}	2	{DOWNARROW}	correct	1	6786	2
1	15	1	5	3	1	1	2	47	5	5	1	7	1	30	A	1	A_Ungrouped	2	Sterile	2	n	2	y	1	y	1	Y	1	{DOWNARROW}	2	{DOWNARROW}	correct	1	4103	1
1	15	1	5	3	1	1	2	47	5	5	1	7	1	30	A	1	B_Grouped	1	Expired	3	y	1	n	2	n	2	n	2	{UPARROW}	1	{UPARROW}	correct	1	6897	3
1	15	1	5	3	1	1	2	47	5	5	1	7	1	30	A	1	A_Ungrouped	2	Latex	1	n	2	n	2	y	1	y	1	{UPARROW}	1	{UPARROW}	correct	1	4061	4
1	15	1	5	3	1	1	2	47	5	5	1	7	1	30	A	1	B_Grouped	1	Expired	3	y	1	n	2	y	1	n	2	{UPARROW}	1	{UPARROW}	correct	1	4560	3
1	15	1	5	3	1	1	2	47	5	5	1	7	1	30	A	1	A_Ungrouped	2	Sterile	2	n	2	y	1	n	2	n	2	{DOWNARROW}	2	{DOWNARROW}	correct	1	10935	3
1	15	1	5	3	1	1	2	47	5	5	1	7	1	30	A	1	A_Ungrouped	2	Latex	1	n	2	n	2	n	2	Y	1	{UPARROW}	1	{UPARROW}	correct	1	2857	4
1	15	1	5	3	1	1	2	47	5	5	1	7	1	30	A	1	B_Grouped	1	Sterile	2	y	1	n	2	n	2	n	2	{UPARROW}	1	{UPARROW}	correct	1	2425	4
1	15	1	5	3	1	1	2	47	5	5	1	7	1	30	A	1	B_Grouped	1	Latex	1	y	1	n	2	n	2	Y	1	{UPARROW}	1	{UPARROW}	correct	1	2387	3
1	15	1	5	3	1	1	2	47	5	5	1	7	1	30	A	1	B_Grouped	1	Sterile	2	y	1	y	1	y	1	Y	1	{DOWNARROW}	2	{DOWNARROW}	correct	1	1972	4
1	15	1	5	3	1	1	2	47	5	5	1	7	1	30	A	1	B_Grouped	1	Latex	1	y	1	y	1	y	1	n	2	{DOWNARROW}	2	{UPARROW}	FALSE	2	3798	1
1	15	1	5	3	1	1	2	47	5	5	1	7	1	30	A	1	A_Ungrouped	2	Sterile	2	n	2	y	1	y	1	n	2	{DOWNARROW}	2	{DOWNARROW}	correct	1	2694	3
1	15	1	5	3	1	1	2	47	5	5	1	7	1	30	A	1	B_Grouped	1	Expired	3	y	1	y	1	n	2	n	2	{DOWNARROW}	2	{DOWNARROW}	correct	1	5554	2
1	15	1	5	3	1	1	2	47	5	5	1	7	1	30	A	1	A_Ungrouped	2	Latex	1	n	2	y	1	n	2	y	1	{DOWNARROW}	2	{UPARROW}	FALSE	2	2930	1
1	15	1	5	3	1	1	2	47	5	5	1	7	1	30	A	1	B_Grouped	1	Sterile	2	y	1	n	2	y	1	y	1	{UPARROW}	1	{UPARROW}	correct	1	4040	3
1	15	1	5	3	1	1	2	47	5	5	1	7	1	30	A	1	B_Grouped	1	Latex	1	y	1	n	2	y	1	y	1	{UPARROW}	1	{UPARROW}	correct	1	2848	3
1	15	1	5	3	1	1	2	47	5	5	1	7	1	30	A	1	A_Ungrouped	2	Sterile	2	n	2	n	2	y	1	n	2	{UPARROW}	1	{UPARROW}	correct	1	2545	2
1	15	1	5	3	1	1	2	47	5	5	1	7	1	30	A	1	A_Ungrouped	2	Expired	3	n	2	y	1	y	1	Y	1	{DOWNARROW}	2	{DOWNARROW}	correct	1	3350	1
1	15	1	5	3	1	1	2	47	5	5	1	7	1	30	A	1	B_Grouped	1	Expired	3	y	1	y	1	y	1	Y	1	{DOWNARROW}	2	{DOWNARROW}	correct	1	3354	2
1	15	1	5	3	1	1	2	47	5	5	1	7	1	30	A	1	B_Grouped	1	Sterile	2	y	1	n	2	n	2	Y	1	{UPARROW}	1	{UPARROW}	correct	1	3584	4
1	15	1	5	3	1	1	2	47	5	5	1	7	1	30	A	1	A_Ungrouped	2	Latex	1	n	2	n	2	y	1	n	2	{UPARROW}	1	{UPARROW}	correct	1	2224	4
1	15	1	5	3	1	1	2	47	5	5	1	7	1	30	A	1	A_Ungrouped	2	Latex	1	n	2	y	1	y	1	n	2	{DOWNARROW}	2	{UPARROW}	FALSE	2	3061	1
1	15	1	5	3	1	1	2	47	5	5	1	7	1	30	A	1	A_Ungrouped	2	Expired	3	n	2	n	2	n	2	Y	1	{UPARROW}	1	{UPARROW}	correct	1	2548	3
1	15	1	5	3	1	1	2	47	5	5	1	7	1	30	A	1	B_Grouped	1	Latex	1	y	1	y	1	n	2	n	2	{DOWNARROW}	2	{UPARROW}	FALSE	2	2387	4
1	15	1	5	3	1	1	2	47	5	5	1	7	1	30	A	1	A_Ungrouped	2	Expired	3	n	2	y	1	n	2	n	2	{DOWNARROW}	2	{DOWNARROW}	correct	1	2055	1
1	15	1	5	3	1	1	2	47	5	5	1	7	1	30	A	1	A_Ungrouped	2	Expired	3	n	2	n	2	y	1	n	2	{UPARROW}	1	{UPARROW}	correct	1	3077	4
1	15	1	5	3	1	1	2	47	5	5	1	7	1	30	A	1	A_Ungrouped	2	Expired	3	n	2	y	1	n	2	y	1	{DOWNARROW}	2	{DOWNARROW}	correct	1	4704	2
1	15	1	5	3	1	1	2	47	5	5	1	7	1	30	A	1	A_Ungrouped	2	Sterile	2	n	2	n	2	y	1	y	1	{UPARROW}	1	{UPARROW}	correct	1	3296	1
1	15	1	5	3	1	1	2	47	5	5	1	7	1	30	A	1	B_Grouped	1	Sterile	2	y	1	n	2	y	1	n	2	{UPARROW}	1	{UPARROW}	correct	1	17471	2
1	15	1	5	3	1	1	2	47	5	5	1	7	1	30	A	1	B_Grouped	1	Latex	1	y	1	n	2	y	1	n	2	{UPARROW}	1	{UPARROW}	correct	1	8113	2
1	15	1	5	3	1	1	2	47	5	5	1	7	1	30	A	1	B_Grouped	1	Latex	1	y	1	n	2	n	2	n	2	{UPARROW}	1	{UPARROW}	correct	1	9115	4
1	15	1	5	3	1	1	2	47	5	5	1	7	1	30	A	1	A_Ungrouped	2	Sterile	2	n	2	n	2	n	2	Y	1	{UPARROW}	1	{UPARROW}	correct	1	3767	4
1	15	1	5	3	1	1	2	47	5	5	1	7	1	30	A	1	A_Ungrouped	2	Latex	1	n	2	n	2	n	2	n	2	{UPARROW}	1	{UPARROW}	correct	1	5648	3
1	15	1	5	3	1	1	2	47	5	5	1	7	1	30	A	1	B_Grouped	1	Expired	3	y	1	y	1	y	1	n	2	{DOWNARROW}	2	{DOWNARROW}	correct	1	2358	2
1	15	1	5	3	1	1	2	47	5	5	1	7	1	30	A	1	B_Grouped	1	Expired	3	y	1	y	1	n	2	y	1	{DOWNARROW}	2	{DOWNARROW}	correct	1	2039	2
1	15	1	5	3	1	1	2	47	5	5	1	7	1	30	A	1	B_Grouped	1	Expired	3	y	1	n	2	y	1	y	1	{UPARROW}	1	{UPARROW}	correct	1	8698	4
1	15	1	5	3	1	1	2	47	5	5	1	7	1	30	A	1	A_Ungrouped	2	Latex	1	n	2	y	1	y	1	Y	1	{DOWNARROW}	2	{UPARROW}	FALSE	2	6508	1
1	15	1	5	3	1	1	2	47	5	5	1	7	1	30	A	1	A_Ungrouped	2	Expired	3	n	2	n	2	n	2	n	2	{UPARROW}	1	{UPARROW}	correct	1	3343	4
1	15	1	5	3	1	1	2	47	5	5	1	7	1	30	A	1	B_Grouped	1	Sterile	2	y	1	y	1	y	1	n	2	{DOWNARROW}	2	{DOWNARROW}	correct	1	3290	4
1	15	1	5	3	1	1	2	47	5	5	1	7	1	30	A	1	A_Ungrouped	2	Expired	3	n	2	n	2	y	1	y	1	{UPARROW}	1	{UPARROW}	correct	1	3072	1
1	15	1	5	3	1	1	2	47	5	5	1	7	1	30	A	1	A_Ungrouped	2	Latex	1	n	2	y	1	n	2	n	2	{DOWNARROW}	2	{UPARROW}	FALSE	2	2722	2
1	15	1	5	3	1	1	2	47	5	5	1	7	1	30	A	1	A_Ungrouped	2	Expired	3	n	2	y	1	y	1	n	2	{DOWNARROW}	2	{DOWNARROW}	correct	1	1931	2
1	15	1	5	3	1	1	2	47	5	5	1	7	1	30	A	1	B_Grouped	1	Latex	1	y	1	y	1	y	1	Y	1	{DOWNARROW}	2	{UPARROW}	FALSE	2	2783	4
1	15	1	5	3	1	1	2	47	5	5	1	7	1	30	A	1	A_Ungrouped	2	Sterile	2	n	2	n	2	n	2	n	2	{UPARROW}	1	{UPARROW}	correct	1	4854	1
2	16	1	6	4	1	1	2	43	3	3	1	3	2	20	A	1	A_Ungrouped	2	Latex	1	n	2	y	1	n	2	n	2	{DOWNARROW}	2		FALSE	2	0	4
2	16	1	6	4	1	1	2	43	3	3	1	3	2	20	A	1	A_Ungrouped	2	Expired	3	n	2	y	1	y	1	n	2	{DOWNARROW}	2	{DOWNARROW}	correct	1	13111	1
2	16	1	6	4	1	1	2	43	3	3	1	3	2	20	A	1	A_Ungrouped	2	Latex	1	n	2	y	1	y	1	n	2	{DOWNARROW}	2	{DOWNARROW}	correct	1	10549	1
2	16	1	6	4	1	1	2	43	3	3	1	3	2	20	A	1	B_Grouped	1	Expired	3	y	1	y	1	y	1	Y	1	{DOWNARROW}	2	{DOWNARROW}	correct	1	6656	1
2	16	1	6	4	1	1	2	43	3	3	1	3	2	20	A	1	A_Ungrouped	2	Expired	3	n	2	n	2	n	2	Y	1	{UPARROW}	1	{UPARROW}	correct	1	3597	2
2	16	1	6	4	1	1	2	43	3	3	1	3	2	20	A	1	A_Ungrouped	2	Sterile	2	n	2	n	2	y	1	n	2	{UPARROW}	1	{DOWNARROW}	FALSE	2	15030	4
2	16	1	6	4	1	1	2	43	3	3	1	3	2	20	A	1	B_Grouped	1	Expired	3	y	1	n	2	n	2	Y	1	{UPARROW}	1	{UPARROW}	correct	1	4638	4
2	16	1	6	4	1	1	2	43	3	3	1	3	2	20	A	1	B_Grouped	1	Sterile	2	y	1	n	2	y	1	y	1	{UPARROW}	1	{UPARROW}	correct	1	8748	2
2	16	1	6	4	1	1	2	43	3	3	1	3	2	20	A	1	A_Ungrouped	2	Latex	1	n	2	n	2	n	2	Y	1	{UPARROW}	1	{UPARROW}	correct	1	16806	2
2	16	1	6	4	1	1	2	43	3	3	1	3	2	20	A	1	B_Grouped	1	Latex	1	y	1	n	2	y	1	n	2	{UPARROW}	1	{UPARROW}	correct	1	4197	1
2	16	1	6	4	1	1	2	43	3	3	1	3	2	20	A	1	A_Ungrouped	2	Sterile	2	n	2	n	2	n	2	n	2	{UPARROW}	1	{UPARROW}	correct	1	5058	2
2	16	1	6	4	1	1	2	43	3	3	1	3	2	20	A	1	B_Grouped	1	Expired	3	y	1	n	2	y	1	n	2	{UPARROW}	1	{UPARROW}	correct	1	6000	4
2	16	1	6	4	1	1	2	43	3	3	1	3	2	20	A	1	A_Ungrouped	2	Expired	3	n	2	y	1	n	2	y	1	{DOWNARROW}	2	{DOWNARROW}	correct	1	4365	3
2	16	1	6	4	1	1	2	43	3	3	1	3	2	20	A	1	A_Ungrouped	2	Sterile	2	n	2	y	1	n	2	n	2	{DOWNARROW}	2	{DOWNARROW}	correct	1	12319	4
2	16	1	6	4	1	1	2	43	3	3	1	3	2	20	A	1	B_Grouped	1	Sterile	2	y	1	y	1	n	2	y	1	{DOWNARROW}	2	{DOWNARROW}	correct	1	6041	1
2	16	1	6	4	1	1	2	43	3	3	1	3	2	20	A	1	B_Grouped	1	Latex	1	y	1	y	1	y	1	n	2	{DOWNARROW}	2	{DOWNARROW}	correct	1	2534	1
2	16	1	6	4	1	1	2	43	3	3	1	3	2	20	A	1	B_Grouped	1	Latex	1	y	1	n	2	n	2	Y	1	{UPARROW}	1	{UPARROW}	correct	1	11650	3
2	16	1	6	4	1	1	2	43	3	3	1	3	2	20	A	1	B_Grouped	1	Expired	3	y	1	y	1	y	1	n	2	{DOWNARROW}	2	{DOWNARROW}	correct	1	2805	3
2	16	1	6	4	1	1	2	43	3	3	1	3	2	20	A	1	A_Ungrouped	2	Latex	1	n	2	y	1	n	2	y	1	{DOWNARROW}	2	{UPARROW}	FALSE	2	4167	3
2	16	1	6	4	1	1	2	43	3	3	1	3	2	20	A	1	B_Grouped	1	Expired	3	y	1	y	1	n	2	y	1	{DOWNARROW}	2	{DOWNARROW}	correct	1	3069	2
2	16	1	6	4	1	1	2	43	3	3	1	3	2	20	A	1	B_Grouped	1	Sterile	2	y	1	y	1	y	1	Y	1	{DOWNARROW}	2	{DOWNARROW}	correct	1	6247	1
2	16	1	6	4	1	1	2	43	3	3	1	3	2	20	A	1	A_Ungrouped	2	Sterile	2	n	2	y	1	n	2	y	1	{DOWNARROW}	2	{DOWNARROW}	correct	1	4880	2
2	16	1	6	4	1	1	2	43	3	3	1	3	2	20	A	1	B_Grouped	1	Latex	1	y	1	y	1	n	2	y	1	{DOWNARROW}	2	{DOWNARROW}	correct	1	6314	2
2	16	1	6	4	1	1	2	43	3	3	1	3	2	20	A	1	A_Ungrouped	2	Sterile	2	n	2	n	2	n	2	Y	1	{UPARROW}	1	{UPARROW}	correct	1	3120	1
2	16	1	6	4	1	1	2	43	3	3	1	3	2	20	A	1	A_Ungrouped	2	Sterile	2	n	2	y	1	y	1	Y	1	{DOWNARROW}	2	{DOWNARROW}	correct	1	7471	4
2	16	1	6	4	1	1	2	43	3	3	1	3	2	20	A	1	A_Ungrouped	2	Latex	1	n	2	n	2	n	2	n	2	{UPARROW}	1	{UPARROW}	correct	1	10605	2
2	16	1	6	4	1	1	2	43	3	3	1	3	2	20	A	1	B_Grouped	1	Sterile	2	y	1	y	1	y	1	n	2	{DOWNARROW}	2	{DOWNARROW}	correct	1	5058	1
2	16	1	6	4	1	1	2	43	3	3	1	3	2	20	A	1	A_Ungrouped	2	Expired	3	n	2	y	1	n	2	n	2	{DOWNARROW}	2	{DOWNARROW}	correct	1	2624	3
2	16	1	6	4	1	1	2	43	3	3	1	3	2	20	A	1	B_Grouped	1	Sterile	2	y	1	y	1	n	2	n	2	{DOWNARROW}	2	{DOWNARROW}	correct	1	5775	4
2	16	1	6	4	1	1	2	43	3	3	1	3	2	20	A	1	B_Grouped	1	Latex	1	y	1	y	1	n	2	n	2	{DOWNARROW}	2	{UPARROW}	FALSE	2	9194	3
2	16	1	6	4	1	1	2	43	3	3	1	3	2	20	A	1	B_Grouped	1	Sterile	2	y	1	n	2	n	2	Y	1	{UPARROW}	1	{UPARROW}	correct	1	4184	1
2	16	1	6	4	1	1	2	43	3	3	1	3	2	20	A	1	A_Ungrouped	2	Sterile	2	n	2	n	2	y	1	y	1	{UPARROW}	1	{UPARROW}	correct	1	3207	3
2	16	1	6	4	1	1	2	43	3	3	1	3	2	20	A	1	A_Ungrouped	2	Latex	1	n	2	y	1	y	1	Y	1	{DOWNARROW}	2	{DOWNARROW}	correct	1	3658	1
2	16	1	6	4	1	1	2	43	3	3	1	3	2	20	A	1	B_Grouped	1	Expired	3	y	1	n	2	y	1	y	1	{UPARROW}	1	{UPARROW}	correct	1	5933	4
2	16	1	6	4	1	1	2	43	3	3	1	3	2	20	A	1	B_Grouped	1	Latex	1	y	1	n	2	n	2	n	2	{UPARROW}	1	{UPARROW}	correct	1	25689	3
2	16	1	6	4	1	1	2	43	3	3	1	3	2	20	A	1	A_Ungrouped	2	Expired	3	n	2	n	2	y	1	y	1	{UPARROW}	1	{UPARROW}	correct	1	3081	3
2	16	1	6	4	1	1	2	43	3	3	1	3	2	20	A	1	B_Grouped	1	Expired	3	y	1	y	1	n	2	n	2	{DOWNARROW}	2	{DOWNARROW}	correct	1	2706	2
2	16	1	6	4	1	1	2	43	3	3	1	3	2	20	A	1	A_Ungrouped	2	Expired	3	n	2	n	2	n	2	n	2	{UPARROW}	1	{UPARROW}	correct	1	4364	4
2	16	1	6	4	1	1	2	43	3	3	1	3	2	20	A	1	B_Grouped	1	Sterile	2	y	1	n	2	y	1	n	2	{UPARROW}	1	{UPARROW}	correct	1	2559	2
2	16	1	6	4	1	1	2	43	3	3	1	3	2	20	A	1	B_Grouped	1	Latex	1	y	1	y	1	y	1	Y	1	{DOWNARROW}	2	{DOWNARROW}	correct	1	8130	1
2	16	1	6	4	1	1	2	43	3	3	1	3	2	20	A	1	B_Grouped	1	Expired	3	y	1	n	2	n	2	n	2	{UPARROW}	1	{UPARROW}	correct	1	2755	3
2	16	1	6	4	1	1	2	43	3	3	1	3	2	20	A	1	A_Ungrouped	2	Latex	1	n	2	n	2	y	1	n	2	{UPARROW}	1	{UPARROW}	correct	1	14739	2
2	16	1	6	4	1	1	2	43	3	3	1	3	2	20	A	1	A_Ungrouped	2	Sterile	2	n	2	y	1	y	1	n	2	{DOWNARROW}	2	{DOWNARROW}	correct	1	15164	3
2	16	1	6	4	1	1	2	43	3	3	1	3	2	20	A	1	A_Ungrouped	2	Expired	3	n	2	n	2	y	1	n	2	{UPARROW}	1	{UPARROW}	correct	1	3033	3
2	16	1	6	4	1	1	2	43	3	3	1	3	2	20	A	1	A_Ungrouped	2	Latex	1	n	2	n	2	y	1	y	1	{UPARROW}	1	{UPARROW}	correct	1	2971	4
2	16	1	6	4	1	1	2	43	3	3	1	3	2	20	A	1	B_Grouped	1	Sterile	2	y	1	n	2	n	2	n	2	{UPARROW}	1	{UPARROW}	correct	1	3914	1
2	16	1	6	4	1	1	2	43	3	3	1	3	2	20	A	1	B_Grouped	1	Latex	1	y	1	n	2	y	1	y	1	{UPARROW}	1	{UPARROW}	correct	1	2352	1
2	16	1	6	4	1	1	2	43	3	3	1	3	2	20	A	1	A_Ungrouped	2	Expired	3	n	2	y	1	y	1	Y	1	{DOWNARROW}	2	{DOWNARROW}	correct	1	3480	4
3	17	1	7	2	1	1	2	40	4	1	1	7	1	20	A	1	B_Grouped	1	Sterile	2	y	1	n	2	y	1	y	1	{UPARROW}	1	{UPARROW}	correct	1	4150	1
3	17	1	7	2	1	1	2	40	4	1	1	7	1	20	A	1	A_Ungrouped	2	Expired	3	n	2	n	2	n	2	n	2	{UPARROW}	1	{UPARROW}	correct	1	5666	3
3	17	1	7	2	1	1	2	40	4	1	1	7	1	20	A	1	A_Ungrouped	2	Latex	1	n	2	n	2	y	1	n	2	{UPARROW}	1	{UPARROW}	correct	1	5344	4
3	17	1	7	2	1	1	2	40	4	1	1	7	1	20	A	1	B_Grouped	1	Latex	1	y	1	n	2	y	1	n	2	{UPARROW}	1	{UPARROW}	correct	1	5151	2
3	17	1	7	2	1	1	2	40	4	1	1	7	1	20	A	1	B_Grouped	1	Expired	3	y	1	y	1	y	1	Y	1	{DOWNARROW}	2	{DOWNARROW}	correct	1	4964	3
3	17	1	7	2	1	1	2	40	4	1	1	7	1	20	A	1	A_Ungrouped	2	Expired	3	n	2	y	1	n	2	n	2	{DOWNARROW}	2	{DOWNARROW}	correct	1	4719	4
3	17	1	7	2	1	1	2	40	4	1	1	7	1	20	A	1	A_Ungrouped	2	Sterile	2	n	2	y	1	y	1	n	2	{DOWNARROW}	2	{DOWNARROW}	correct	1	6318	3
3	17	1	7	2	1	1	2	40	4	1	1	7	1	20	A	1	A_Ungrouped	2	Latex	1	n	2	n	2	n	2	Y	1	{UPARROW}	1	{UPARROW}	correct	1	14773	4
3	17	1	7	2	1	1	2	40	4	1	1	7	1	20	A	1	B_Grouped	1	Expired	3	y	1	y	1	n	2	n	2	{DOWNARROW}	2	{DOWNARROW}	correct	1	8105	3
3	17	1	7	2	1	1	2	40	4	1	1	7	1	20	A	1	B_Grouped	1	Sterile	2	y	1	n	2	n	2	n	2	{UPARROW}	1	{UPARROW}	correct	1	6105	2
3	17	1	7	2	1	1	2	40	4	1	1	7	1	20	A	1	B_Grouped	1	Latex	1	y	1	y	1	n	2	y	1	{DOWNARROW}	2	{DOWNARROW}	correct	1	11117	2
3	17	1	7	2	1	1	2	40	4	1	1	7	1	20	A	1	B_Grouped	1	Latex	1	y	1	y	1	n	2	n	2	{DOWNARROW}	2	{DOWNARROW}	correct	1	7305	1
3	17	1	7	2	1	1	2	40	4	1	1	7	1	20	A	1	B_Grouped	1	Sterile	2	y	1	y	1	y	1	Y	1	{DOWNARROW}	2	{DOWNARROW}	correct	1	11005	2
3	17	1	7	2	1	1	2	40	4	1	1	7	1	20	A	1	B_Grouped	1	Expired	3	y	1	n	2	n	2	n	2	{UPARROW}	1	{UPARROW}	correct	1	3626	4
3	17	1	7	2	1	1	2	40	4	1	1	7	1	20	A	1	B_Grouped	1	Expired	3	y	1	n	2	y	1	n	2	{UPARROW}	1	{UPARROW}	correct	1	3229	2
3	17	1	7	2	1	1	2	40	4	1	1	7	1	20	A	1	A_Ungrouped	2	Expired	3	n	2	n	2	y	1	n	2	{UPARROW}	1	{UPARROW}	correct	1	8281	3
3	17	1	7	2	1	1	2	40	4	1	1	7	1	20	A	1	A_Ungrouped	2	Expired	3	n	2	n	2	n	2	Y	1	{UPARROW}	1	{UPARROW}	correct	1	8281	2
3	17	1	7	2	1	1	2	40	4	1	1	7	1	20	A	1	A_Ungrouped	2	Sterile	2	n	2	n	2	y	1	y	1	{UPARROW}	1	{UPARROW}	correct	1	7474	1
3	17	1	7	2	1	1	2	40	4	1	1	7	1	20	A	1	A_Ungrouped	2	Latex	1	n	2	y	1	n	2	n	2	{DOWNARROW}	2	{DOWNARROW}	correct	1	6841	3
3	17	1	7	2	1	1	2	40	4	1	1	7	1	20	A	1	A_Ungrouped	2	Expired	3	n	2	y	1	y	1	n	2	{DOWNARROW}	2	{DOWNARROW}	correct	1	4900	1
3	17	1	7	2	1	1	2	40	4	1	1	7	1	20	A	1	B_Grouped	1	Expired	3	y	1	y	1	n	2	y	1	{DOWNARROW}	2	{DOWNARROW}	correct	1	3365	2
3	17	1	7	2	1	1	2	40	4	1	1	7	1	20	A	1	B_Grouped	1	Sterile	2	y	1	n	2	y	1	n	2	{UPARROW}	1	{UPARROW}	correct	1	4837	3
3	17	1	7	2	1	1	2	40	4	1	1	7	1	20	A	1	A_Ungrouped	2	Latex	1	n	2	n	2	y	1	y	1	{UPARROW}	1	{UPARROW}	correct	1	4322	1
3	17	1	7	2	1	1	2	40	4	1	1	7	1	20	A	1	A_Ungrouped	2	Expired	3	n	2	n	2	y	1	y	1	{UPARROW}	1	{UPARROW}	correct	1	10409	3
3	17	1	7	2	1	1	2	40	4	1	1	7	1	20	A	1	A_Ungrouped	2	Latex	1	n	2	y	1	n	2	y	1	{DOWNARROW}	2	{DOWNARROW}	correct	1	6618	4
3	17	1	7	2	1	1	2	40	4	1	1	7	1	20	A	1	A_Ungrouped	2	Sterile	2	n	2	y	1	n	2	n	2	{DOWNARROW}	2	{DOWNARROW}	correct	1	15362	2
3	17	1	7	2	1	1	2	40	4	1	1	7	1	20	A	1	B_Grouped	1	Sterile	2	y	1	y	1	n	2	n	2	{DOWNARROW}	2	{DOWNARROW}	correct	1	5791	4
3	17	1	7	2	1	1	2	40	4	1	1	7	1	20	A	1	B_Grouped	1	Latex	1	y	1	n	2	y	1	y	1	{UPARROW}	1	{UPARROW}	correct	1	12662	1
3	17	1	7	2	1	1	2	40	4	1	1	7	1	20	A	1	B_Grouped	1	Latex	1	y	1	y	1	y	1	n	2	{DOWNARROW}	2	{DOWNARROW}	correct	1	5328	3
3	17	1	7	2	1	1	2	40	4	1	1	7	1	20	A	1	B_Grouped	1	Sterile	2	y	1	y	1	n	2	y	1	{DOWNARROW}	2	{DOWNARROW}	correct	1	4483	2
3	17	1	7	2	1	1	2	40	4	1	1	7	1	20	A	1	B_Grouped	1	Expired	3	y	1	y	1	y	1	n	2	{DOWNARROW}	2	{DOWNARROW}	correct	1	6381	4
3	17	1	7	2	1	1	2	40	4	1	1	7	1	20	A	1	A_Ungrouped	2	Expired	3	n	2	y	1	n	2	y	1	{DOWNARROW}	2	{DOWNARROW}	correct	1	2024	3
3	17	1	7	2	1	1	2	40	4	1	1	7	1	20	A	1	B_Grouped	1	Latex	1	y	1	y	1	y	1	Y	1	{DOWNARROW}	2	{DOWNARROW}	correct	1	1998	3
3	17	1	7	2	1	1	2	40	4	1	1	7	1	20	A	1	B_Grouped	1	Latex	1	y	1	n	2	n	2	Y	1	{UPARROW}	1	{UPARROW}	correct	1	5607	3
3	17	1	7	2	1	1	2	40	4	1	1	7	1	20	A	1	A_Ungrouped	2	Latex	1	n	2	y	1	y	1	Y	1	{DOWNARROW}	2	{DOWNARROW}	correct	1	3726	2
3	17	1	7	2	1	1	2	40	4	1	1	7	1	20	A	1	B_Grouped	1	Sterile	2	y	1	n	2	n	2	Y	1	{UPARROW}	1	{UPARROW}	correct	1	3675	4
3	17	1	7	2	1	1	2	40	4	1	1	7	1	20	A	1	A_Ungrouped	2	Sterile	2	n	2	y	1	y	1	Y	1	{DOWNARROW}	2	{DOWNARROW}	correct	1	2611	3
3	17	1	7	2	1	1	2	40	4	1	1	7	1	20	A	1	A_Ungrouped	2	Expired	3	n	2	y	1	y	1	Y	1	{DOWNARROW}	2	{DOWNARROW}	correct	1	5598	3
3	17	1	7	2	1	1	2	40	4	1	1	7	1	20	A	1	A_Ungrouped	2	Sterile	2	n	2	n	2	n	2	Y	1	{UPARROW}	1	{UPARROW}	correct	1	3671	4
3	17	1	7	2	1	1	2	40	4	1	1	7	1	20	A	1	A_Ungrouped	2	Sterile	2	n	2	n	2	n	2	n	2	{UPARROW}	1	{UPARROW}	correct	1	7835	3
3	17	1	7	2	1	1	2	40	4	1	1	7	1	20	A	1	A_Ungrouped	2	Latex	1	n	2	n	2	n	2	n	2	{UPARROW}	1	{UPARROW}	correct	1	4336	3
3	17	1	7	2	1	1	2	40	4	1	1	7	1	20	A	1	A_Ungrouped	2	Sterile	2	n	2	y	1	n	2	y	1	{DOWNARROW}	2	{DOWNARROW}	correct	1	3437	3
3	17	1	7	2	1	1	2	40	4	1	1	7	1	20	A	1	B_Grouped	1	Sterile	2	y	1	y	1	y	1	n	2	{DOWNARROW}	2	{DOWNARROW}	correct	1	15594	3
3	17	1	7	2	1	1	2	40	4	1	1	7	1	20	A	1	A_Ungrouped	2	Latex	1	n	2	y	1	y	1	n	2	{DOWNARROW}	2	{DOWNARROW}	correct	1	2570	3
3	17	1	7	2	1	1	2	40	4	1	1	7	1	20	A	1	A_Ungrouped	2	Sterile	2	n	2	n	2	y	1	n	2	{UPARROW}	1	{UPARROW}	correct	1	4689	1
3	17	1	7	2	1	1	2	40	4	1	1	7	1	20	A	1	B_Grouped	1	Expired	3	y	1	n	2	y	1	y	1	{UPARROW}	1	{UPARROW}	correct	1	4087	1
3	17	1	7	2	1	1	2	40	4	1	1	7	1	20	A	1	B_Grouped	1	Latex	1	y	1	n	2	n	2	n	2	{UPARROW}	1	{UPARROW}	correct	1	9324	4
3	17	1	7	2	1	1	2	40	4	1	1	7	1	20	A	1	B_Grouped	1	Expired	3	y	1	n	2	n	2	Y	1	{UPARROW}	1	{UPARROW}	correct	1	5384	1
4	18	1	8	1	1	1	1	45	3	2	1	1	2	27	A	1	A_Ungrouped	2	Latex	1	n	2	y	1	n	2	y	1	{DOWNARROW}	2	{DOWNARROW}	correct	1	10714	3
4	18	1	8	1	1	1	1	45	3	2	1	1	2	27	A	1	A_Ungrouped	2	Expired	3	n	2	n	2	y	1	n	2	{UPARROW}	1	{UPARROW}	correct	1	7221	4
4	18	1	8	1	1	1	1	45	3	2	1	1	2	27	A	1	B_Grouped	1	Sterile	2	y	1	n	2	n	2	Y	1	{UPARROW}	1	{UPARROW}	correct	1	7223	3
4	18	1	8	1	1	1	1	45	3	2	1	1	2	27	A	1	A_Ungrouped	2	Sterile	2	n	2	n	2	y	1	n	2	{UPARROW}	1	{UPARROW}	correct	1	7093	3
4	18	1	8	1	1	1	1	45	3	2	1	1	2	27	A	1	A_Ungrouped	2	Sterile	2	n	2	y	1	n	2	y	1	{DOWNARROW}	2	{DOWNARROW}	correct	1	6098	2
4	18	1	8	1	1	1	1	45	3	2	1	1	2	27	A	1	A_Ungrouped	2	Sterile	2	n	2	n	2	y	1	y	1	{UPARROW}	1	{UPARROW}	correct	1	1388	4
4	18	1	8	1	1	1	1	45	3	2	1	1	2	27	A	1	B_Grouped	1	Sterile	2	y	1	y	1	y	1	Y	1	{DOWNARROW}	2	{DOWNARROW}	correct	1	1347	3
4	18	1	8	1	1	1	1	45	3	2	1	1	2	27	A	1	B_Grouped	1	Expired	3	y	1	y	1	y	1	Y	1	{DOWNARROW}	2	{UPARROW}	FALSE	2	1102	1
4	18	1	8	1	1	1	1	45	3	2	1	1	2	27	A	1	A_Ungrouped	2	Sterile	2	n	2	y	1	n	2	n	2	{DOWNARROW}	2	{DOWNARROW}	correct	1	4745	4
4	18	1	8	1	1	1	1	45	3	2	1	1	2	27	A	1	A_Ungrouped	2	Expired	3	n	2	n	2	y	1	y	1	{UPARROW}	1	{UPARROW}	correct	1	1122	3
4	18	1	8	1	1	1	1	45	3	2	1	1	2	27	A	1	B_Grouped	1	Latex	1	y	1	n	2	y	1	n	2	{UPARROW}	1	{UPARROW}	correct	1	1682	2
4	18	1	8	1	1	1	1	45	3	2	1	1	2	27	A	1	B_Grouped	1	Expired	3	y	1	n	2	y	1	y	1	{UPARROW}	1	{UPARROW}	correct	1	3862	4
4	18	1	8	1	1	1	1	45	3	2	1	1	2	27	A	1	B_Grouped	1	Expired	3	y	1	y	1	n	2	n	2	{DOWNARROW}	2	{DOWNARROW}	correct	1	4896	1
4	18	1	8	1	1	1	1	45	3	2	1	1	2	27	A	1	A_Ungrouped	2	Latex	1	n	2	n	2	y	1	n	2	{UPARROW}	1	{UPARROW}	correct	1	1088	3
4	18	1	8	1	1	1	1	45	3	2	1	1	2	27	A	1	B_Grouped	1	Sterile	2	y	1	y	1	y	1	n	2	{DOWNARROW}	2	{DOWNARROW}	correct	1	3917	2
4	18	1	8	1	1	1	1	45	3	2	1	1	2	27	A	1	A_Ungrouped	2	Sterile	2	n	2	y	1	y	1	n	2	{DOWNARROW}	2	{DOWNARROW}	correct	1	6030	1
4	18	1	8	1	1	1	1	45	3	2	1	1	2	27	A	1	B_Grouped	1	Latex	1	y	1	n	2	y	1	y	1	{UPARROW}	1	{UPARROW}	correct	1	2135	4
4	18	1	8	1	1	1	1	45	3	2	1	1	2	27	A	1	A_Ungrouped	2	Latex	1	n	2	y	1	y	1	n	2	{DOWNARROW}	2	{DOWNARROW}	correct	1	1931	3
4	18	1	8	1	1	1	1	45	3	2	1	1	2	27	A	1	A_Ungrouped	2	Latex	1	n	2	y	1	y	1	Y	1	{DOWNARROW}	2	{DOWNARROW}	correct	1	1564	1
4	18	1	8	1	1	1	1	45	3	2	1	1	2	27	A	1	B_Grouped	1	Latex	1	y	1	y	1	n	2	y	1	{DOWNARROW}	2	{DOWNARROW}	correct	1	1742	2
4	18	1	8	1	1	1	1	45	3	2	1	1	2	27	A	1	A_Ungrouped	2	Expired	3	n	2	y	1	y	1	Y	1	{DOWNARROW}	2	{UPARROW}	FALSE	2	1207	4
4	18	1	8	1	1	1	1	45	3	2	1	1	2	27	A	1	B_Grouped	1	Sterile	2	y	1	y	1	n	2	n	2	{DOWNARROW}	2	{DOWNARROW}	correct	1	2607	3
4	18	1	8	1	1	1	1	45	3	2	1	1	2	27	A	1	A_Ungrouped	2	Expired	3	n	2	y	1	n	2	y	1	{DOWNARROW}	2	{DOWNARROW}	correct	1	3461	3
4	18	1	8	1	1	1	1	45	3	2	1	1	2	27	A	1	B_Grouped	1	Expired	3	y	1	n	2	y	1	n	2	{UPARROW}	1	{UPARROW}	correct	1	7075	3
4	18	1	8	1	1	1	1	45	3	2	1	1	2	27	A	1	B_Grouped	1	Sterile	2	y	1	n	2	y	1	n	2	{UPARROW}	1	{UPARROW}	correct	1	1773	4
4	18	1	8	1	1	1	1	45	3	2	1	1	2	27	A	1	B_Grouped	1	Latex	1	y	1	n	2	n	2	Y	1	{UPARROW}	1	{UPARROW}	correct	1	1680	4
4	18	1	8	1	1	1	1	45	3	2	1	1	2	27	A	1	A_Ungrouped	2	Sterile	2	n	2	y	1	y	1	Y	1	{DOWNARROW}	2	{UPARROW}	FALSE	2	2098	4
4	18	1	8	1	1	1	1	45	3	2	1	1	2	27	A	1	A_Ungrouped	2	Expired	3	n	2	n	2	n	2	n	2	{UPARROW}	1	{UPARROW}	correct	1	3684	4
4	18	1	8	1	1	1	1	45	3	2	1	1	2	27	A	1	B_Grouped	1	Latex	1	y	1	y	1	y	1	Y	1	{DOWNARROW}	2	{DOWNARROW}	correct	1	1559	2
4	18	1	8	1	1	1	1	45	3	2	1	1	2	27	A	1	A_Ungrouped	2	Expired	3	n	2	y	1	n	2	n	2	{DOWNARROW}	2	{DOWNARROW}	correct	1	2677	4
4	18	1	8	1	1	1	1	45	3	2	1	1	2	27	A	1	B_Grouped	1	Latex	1	y	1	y	1	y	1	n	2	{DOWNARROW}	2	{UPARROW}	FALSE	2	4546	4
4	18	1	8	1	1	1	1	45	3	2	1	1	2	27	A	1	B_Grouped	1	Latex	1	y	1	y	1	n	2	n	2	{DOWNARROW}	2	{DOWNARROW}	correct	1	5246	4
4	18	1	8	1	1	1	1	45	3	2	1	1	2	27	A	1	A_Ungrouped	2	Sterile	2	n	2	n	2	n	2	Y	1	{UPARROW}	1	{UPARROW}	correct	1	1355	1
4	18	1	8	1	1	1	1	45	3	2	1	1	2	27	A	1	B_Grouped	1	Expired	3	y	1	n	2	n	2	Y	1	{UPARROW}	1	{UPARROW}	correct	1	3120	3
4	18	1	8	1	1	1	1	45	3	2	1	1	2	27	A	1	A_Ungrouped	2	Latex	1	n	2	n	2	y	1	y	1	{UPARROW}	1	{UPARROW}	correct	1	2957	4
4	18	1	8	1	1	1	1	45	3	2	1	1	2	27	A	1	B_Grouped	1	Sterile	2	y	1	n	2	y	1	y	1	{UPARROW}	1	{UPARROW}	correct	1	973	3
4	18	1	8	1	1	1	1	45	3	2	1	1	2	27	A	1	B_Grouped	1	Sterile	2	y	1	n	2	n	2	n	2	{UPARROW}	1	{UPARROW}	correct	1	2061	3
4	18	1	8	1	1	1	1	45	3	2	1	1	2	27	A	1	B_Grouped	1	Sterile	2	y	1	y	1	n	2	y	1	{DOWNARROW}	2	{DOWNARROW}	correct	1	2597	1
4	18	1	8	1	1	1	1	45	3	2	1	1	2	27	A	1	A_Ungrouped	2	Expired	3	n	2	y	1	y	1	n	2	{DOWNARROW}	2	{DOWNARROW}	correct	1	2107	1
4	18	1	8	1	1	1	1	45	3	2	1	1	2	27	A	1	A_Ungrouped	2	Sterile	2	n	2	n	2	n	2	n	2	{UPARROW}	1	{UPARROW}	correct	1	5110	2
4	18	1	8	1	1	1	1	45	3	2	1	1	2	27	A	1	B_Grouped	1	Expired	3	y	1	n	2	n	2	n	2	{UPARROW}	1	{UPARROW}	correct	1	1959	1
4	18	1	8	1	1	1	1	45	3	2	1	1	2	27	A	1	B_Grouped	1	Latex	1	y	1	n	2	n	2	n	2	{UPARROW}	1	{UPARROW}	correct	1	9343	4
4	18	1	8	1	1	1	1	45	3	2	1	1	2	27	A	1	A_Ungrouped	2	Latex	1	n	2	n	2	n	2	Y	1	{UPARROW}	1	{UPARROW}	correct	1	1770	4
4	18	1	8	1	1	1	1	45	3	2	1	1	2	27	A	1	B_Grouped	1	Expired	3	y	1	y	1	y	1	n	2	{DOWNARROW}	2	{DOWNARROW}	correct	1	2647	2
4	18	1	8	1	1	1	1	45	3	2	1	1	2	27	A	1	A_Ungrouped	2	Expired	3	n	2	n	2	n	2	Y	1	{UPARROW}	1	{UPARROW}	correct	1	4396	3
4	18	1	8	1	1	1	1	45	3	2	1	1	2	27	A	1	B_Grouped	1	Expired	3	y	1	y	1	n	2	y	1	{DOWNARROW}	2	{DOWNARROW}	correct	1	2948	4
4	18	1	8	1	1	1	1	45	3	2	1	1	2	27	A	1	A_Ungrouped	2	Latex	1	n	2	y	1	n	2	n	2	{DOWNARROW}	2	{DOWNARROW}	correct	1	2740	4
4	18	1	8	1	1	1	1	45	3	2	1	1	2	27	A	1	A_Ungrouped	2	Latex	1	n	2	n	2	n	2	n	2	{UPARROW}	1	{UPARROW}	correct	1	32356	1
5	15	1	5	2	1	1	2	53	5	1	1	7	1	30	A	1	B_Grouped	1	Latex	1	y	1	n	2	y	1	y	1	{UPARROW}	1	{UPARROW}	correct	1	3188	4
5	15	1	5	2	1	1	2	53	5	1	1	7	1	30	A	1	B_Grouped	1	Latex	1	y	1	y	1	y	1	Y	1	{DOWNARROW}	2	{DOWNARROW}	correct	1	5503	2
5	15	1	5	2	1	1	2	53	5	1	1	7	1	30	A	1	A_Ungrouped	2	Expired	3	n	2	n	2	n	2	n	2	{UPARROW}	1	{UPARROW}	correct	1	2077	2
5	15	1	5	2	1	1	2	53	5	1	1	7	1	30	A	1	A_Ungrouped	2	Sterile	2	n	2	n	2	y	1	y	1	{UPARROW}	1	{UPARROW}	correct	1	13130	4
5	15	1	5	2	1	1	2	53	5	1	1	7	1	30	A	1	A_Ungrouped	2	Latex	1	n	2	y	1	n	2	y	1	{DOWNARROW}	2	{DOWNARROW}	correct	1	7259	1
5	15	1	5	2	1	1	2	53	5	1	1	7	1	30	A	1	A_Ungrouped	2	Latex	1	n	2	n	2	y	1	n	2	{UPARROW}	1	{UPARROW}	correct	1	19228	3
5	15	1	5	2	1	1	2	53	5	1	1	7	1	30	A	1	B_Grouped	1	Sterile	2	y	1	y	1	y	1	Y	1	{DOWNARROW}	2	{DOWNARROW}	correct	1	6889	3
5	15	1	5	2	1	1	2	53	5	1	1	7	1	30	A	1	A_Ungrouped	2	Expired	3	n	2	y	1	y	1	Y	1	{DOWNARROW}	2	{DOWNARROW}	correct	1	4539	4
5	15	1	5	2	1	1	2	53	5	1	1	7	1	30	A	1	A_Ungrouped	2	Latex	1	n	2	y	1	n	2	n	2	{DOWNARROW}	2	{DOWNARROW}	correct	1	12806	1
5	15	1	5	2	1	1	2	53	5	1	1	7	1	30	A	1	B_Grouped	1	Latex	1	y	1	y	1	n	2	n	2	{DOWNARROW}	2	{DOWNARROW}	correct	1	8877	4
5	15	1	5	2	1	1	2	53	5	1	1	7	1	30	A	1	A_Ungrouped	2	Sterile	2	n	2	y	1	y	1	n	2	{DOWNARROW}	2	{DOWNARROW}	correct	1	5870	3
5	15	1	5	2	1	1	2	53	5	1	1	7	1	30	A	1	B_Grouped	1	Latex	1	y	1	y	1	n	2	y	1	{DOWNARROW}	2	{DOWNARROW}	correct	1	9335	1
5	15	1	5	2	1	1	2	53	5	1	1	7	1	30	A	1	B_Grouped	1	Expired	3	y	1	n	2	n	2	Y	1	{UPARROW}	1	{UPARROW}	correct	1	5505	2
5	15	1	5	2	1	1	2	53	5	1	1	7	1	30	A	1	A_Ungrouped	2	Expired	3	n	2	y	1	y	1	n	2	{DOWNARROW}	2	{DOWNARROW}	correct	1	5811	1
5	15	1	5	2	1	1	2	53	5	1	1	7	1	30	A	1	A_Ungrouped	2	Latex	1	n	2	y	1	y	1	Y	1	{DOWNARROW}	2	{DOWNARROW}	correct	1	5841	1
5	15	1	5	2	1	1	2	53	5	1	1	7	1	30	A	1	A_Ungrouped	2	Expired	3	n	2	n	2	n	2	Y	1	{UPARROW}	1	{UPARROW}	correct	1	5414	3
5	15	1	5	2	1	1	2	53	5	1	1	7	1	30	A	1	A_Ungrouped	2	Expired	3	n	2	n	2	y	1	y	1	{UPARROW}	1	{UPARROW}	correct	1	2321	3
5	15	1	5	2	1	1	2	53	5	1	1	7	1	30	A	1	B_Grouped	1	Expired	3	y	1	y	1	n	2	y	1	{DOWNARROW}	2	{DOWNARROW}	correct	1	4913	2
5	15	1	5	2	1	1	2	53	5	1	1	7	1	30	A	1	A_Ungrouped	2	Sterile	2	n	2	y	1	n	2	y	1	{DOWNARROW}	2	{DOWNARROW}	correct	1	14765	1
5	15	1	5	2	1	1	2	53	5	1	1	7	1	30	A	1	B_Grouped	1	Sterile	2	y	1	y	1	n	2	y	1	{DOWNARROW}	2	{DOWNARROW}	correct	1	3415	1
5	15	1	5	2	1	1	2	53	5	1	1	7	1	30	A	1	B_Grouped	1	Sterile	2	y	1	n	2	n	2	n	2	{UPARROW}	1	{UPARROW}	correct	1	3701	1
5	15	1	5	2	1	1	2	53	5	1	1	7	1	30	A	1	B_Grouped	1	Sterile	2	y	1	y	1	n	2	n	2	{DOWNARROW}	2	{DOWNARROW}	correct	1	4672	3
5	15	1	5	2	1	1	2	53	5	1	1	7	1	30	A	1	B_Grouped	1	Latex	1	y	1	n	2	n	2	Y	1	{UPARROW}	1	{UPARROW}	correct	1	3598	1
5	15	1	5	2	1	1	2	53	5	1	1	7	1	30	A	1	A_Ungrouped	2	Sterile	2	n	2	n	2	n	2	n	2	{UPARROW}	1	{UPARROW}	correct	1	8462	3
5	15	1	5	2	1	1	2	53	5	1	1	7	1	30	A	1	B_Grouped	1	Latex	1	y	1	n	2	n	2	n	2	{UPARROW}	1	{UPARROW}	correct	1	19177	3
5	15	1	5	2	1	1	2	53	5	1	1	7	1	30	A	1	A_Ungrouped	2	Sterile	2	n	2	y	1	y	1	Y	1	{DOWNARROW}	2	{DOWNARROW}	correct	1	6292	1
5	15	1	5	2	1	1	2	53	5	1	1	7	1	30	A	1	B_Grouped	1	Expired	3	y	1	n	2	y	1	n	2	{UPARROW}	1	{UPARROW}	correct	1	6007	1
5	15	1	5	2	1	1	2	53	5	1	1	7	1	30	A	1	B_Grouped	1	Latex	1	y	1	y	1	y	1	n	2	{DOWNARROW}	2	{DOWNARROW}	correct	1	7340	1
5	15	1	5	2	1	1	2	53	5	1	1	7	1	30	A	1	B_Grouped	1	Expired	3	y	1	n	2	n	2	n	2	{UPARROW}	1	{UPARROW}	correct	1	3062	4
5	15	1	5	2	1	1	2	53	5	1	1	7	1	30	A	1	B_Grouped	1	Expired	3	y	1	n	2	y	1	y	1	{UPARROW}	1	{UPARROW}	correct	1	5119	1
5	15	1	5	2	1	1	2	53	5	1	1	7	1	30	A	1	B_Grouped	1	Sterile	2	y	1	y	1	y	1	n	2	{DOWNARROW}	2	{DOWNARROW}	correct	1	6265	4
5	15	1	5	2	1	1	2	53	5	1	1	7	1	30	A	1	A_Ungrouped	2	Sterile	2	n	2	n	2	y	1	n	2	{UPARROW}	1	{UPARROW}	correct	1	2877	4
5	15	1	5	2	1	1	2	53	5	1	1	7	1	30	A	1	A_Ungrouped	2	Sterile	2	n	2	n	2	n	2	Y	1	{UPARROW}	1	{UPARROW}	correct	1	7008	2
5	15	1	5	2	1	1	2	53	5	1	1	7	1	30	A	1	B_Grouped	1	Latex	1	y	1	n	2	y	1	n	2	{UPARROW}	1	{UPARROW}	correct	1	6393	3
5	15	1	5	2	1	1	2	53	5	1	1	7	1	30	A	1	A_Ungrouped	2	Sterile	2	n	2	y	1	n	2	n	2	{DOWNARROW}	2	{DOWNARROW}	correct	1	7133	3
5	15	1	5	2	1	1	2	53	5	1	1	7	1	30	A	1	A_Ungrouped	2	Expired	3	n	2	n	2	y	1	n	2	{UPARROW}	1	{UPARROW}	correct	1	3182	1
5	15	1	5	2	1	1	2	53	5	1	1	7	1	30	A	1	B_Grouped	1	Sterile	2	y	1	n	2	y	1	y	1	{UPARROW}	1	{UPARROW}	correct	1	2611	2
5	15	1	5	2	1	1	2	53	5	1	1	7	1	30	A	1	B_Grouped	1	Sterile	2	y	1	n	2	y	1	n	2	{UPARROW}	1	{UPARROW}	correct	1	2696	4
5	15	1	5	2	1	1	2	53	5	1	1	7	1	30	A	1	A_Ungrouped	2	Latex	1	n	2	n	2	y	1	y	1	{UPARROW}	1	{UPARROW}	correct	1	2896	2
5	15	1	5	2	1	1	2	53	5	1	1	7	1	30	A	1	B_Grouped	1	Sterile	2	y	1	n	2	n	2	Y	1	{UPARROW}	1	{UPARROW}	correct	1	2814	2
5	15	1	5	2	1	1	2	53	5	1	1	7	1	30	A	1	A_Ungrouped	2	Latex	1	n	2	n	2	n	2	Y	1	{UPARROW}	1	{UPARROW}	correct	1	2924	3
5	15	1	5	2	1	1	2	53	5	1	1	7	1	30	A	1	B_Grouped	1	Expired	3	y	1	y	1	n	2	n	2	{DOWNARROW}	2	{DOWNARROW}	correct	1	2294	4
5	15	1	5	2	1	1	2	53	5	1	1	7	1	30	A	1	A_Ungrouped	2	Expired	3	n	2	y	1	n	2	y	1	{DOWNARROW}	2	{DOWNARROW}	correct	1	4790	4
5	15	1	5	2	1	1	2	53	5	1	1	7	1	30	A	1	B_Grouped	1	Expired	3	y	1	y	1	y	1	Y	1	{DOWNARROW}	2	{DOWNARROW}	correct	1	2372	4
5	15	1	5	2	1	1	2	53	5	1	1	7	1	30	A	1	A_Ungrouped	2	Latex	1	n	2	n	2	n	2	n	2	{UPARROW}	1	{UPARROW}	correct	1	6691	2
5	15	1	5	2	1	1	2	53	5	1	1	7	1	30	A	1	B_Grouped	1	Expired	3	y	1	y	1	y	1	n	2	{DOWNARROW}	2	{DOWNARROW}	correct	1	2751	4
5	15	1	5	2	1	1	2	53	5	1	1	7	1	30	A	1	A_Ungrouped	2	Latex	1	n	2	y	1	y	1	n	2	{DOWNARROW}	2	{DOWNARROW}	correct	1	3741	2
5	15	1	5	2	1	1	2	53	5	1	1	7	1	30	A	1	A_Ungrouped	2	Expired	3	n	2	y	1	n	2	n	2	{DOWNARROW}	2	{DOWNARROW}	correct	1	4181	4
6	16	1	6	2	1	1	2	41	5	1	1	7	1	8	A	1	A_Ungrouped	2	Sterile	2	n	2	n	2	n	2	Y	1	{UPARROW}	1	{UPARROW}	correct	1	4244	1
6	16	1	6	2	1	1	2	41	5	1	1	7	1	8	A	1	B_Grouped	1	Latex	1	y	1	y	1	n	2	y	1	{DOWNARROW}	2	{DOWNARROW}	correct	1	7580	1
6	16	1	6	2	1	1	2	41	5	1	1	7	1	8	A	1	B_Grouped	1	Expired	3	y	1	y	1	y	1	Y	1	{DOWNARROW}	2	{DOWNARROW}	correct	1	4476	2
6	16	1	6	2	1	1	2	41	5	1	1	7	1	8	A	1	B_Grouped	1	Latex	1	y	1	n	2	y	1	n	2	{UPARROW}	1	{UPARROW}	correct	1	4820	1
6	16	1	6	2	1	1	2	41	5	1	1	7	1	8	A	1	B_Grouped	1	Sterile	2	y	1	y	1	y	1	Y	1	{DOWNARROW}	2	{DOWNARROW}	correct	1	4231	2
6	16	1	6	2	1	1	2	41	5	1	1	7	1	8	A	1	A_Ungrouped	2	Latex	1	n	2	y	1	n	2	n	2	{DOWNARROW}	2	{DOWNARROW}	correct	1	7533	2
6	16	1	6	2	1	1	2	41	5	1	1	7	1	8	A	1	B_Grouped	1	Latex	1	y	1	y	1	y	1	Y	1	{DOWNARROW}	2	{DOWNARROW}	correct	1	4346	3
6	16	1	6	2	1	1	2	41	5	1	1	7	1	8	A	1	B_Grouped	1	Latex	1	y	1	n	2	n	2	n	2	{UPARROW}	1	{UPARROW}	correct	1	5038	2
6	16	1	6	2	1	1	2	41	5	1	1	7	1	8	A	1	B_Grouped	1	Sterile	2	y	1	y	1	n	2	y	1	{DOWNARROW}	2	{DOWNARROW}	correct	1	2920	4
6	16	1	6	2	1	1	2	41	5	1	1	7	1	8	A	1	B_Grouped	1	Latex	1	y	1	y	1	n	2	n	2	{DOWNARROW}	2	{DOWNARROW}	correct	1	5066	1
6	16	1	6	2	1	1	2	41	5	1	1	7	1	8	A	1	B_Grouped	1	Expired	3	y	1	n	2	y	1	y	1	{UPARROW}	1	{UPARROW}	correct	1	2869	2
6	16	1	6	2	1	1	2	41	5	1	1	7	1	8	A	1	A_Ungrouped	2	Latex	1	n	2	n	2	n	2	n	2	{UPARROW}	1	{UPARROW}	correct	1	3622	1
6	16	1	6	2	1	1	2	41	5	1	1	7	1	8	A	1	A_Ungrouped	2	Latex	1	n	2	n	2	n	2	Y	1	{UPARROW}	1	{UPARROW}	correct	1	7823	4
6	16	1	6	2	1	1	2	41	5	1	1	7	1	8	A	1	B_Grouped	1	Sterile	2	y	1	n	2	n	2	Y	1	{UPARROW}	1	{UPARROW}	correct	1	1627	3
6	16	1	6	2	1	1	2	41	5	1	1	7	1	8	A	1	A_Ungrouped	2	Sterile	2	n	2	n	2	y	1	y	1	{UPARROW}	1	{UPARROW}	correct	1	1770	3
6	16	1	6	2	1	1	2	41	5	1	1	7	1	8	A	1	B_Grouped	1	Latex	1	y	1	n	2	n	2	Y	1	{UPARROW}	1	{UPARROW}	correct	1	4658	4
6	16	1	6	2	1	1	2	41	5	1	1	7	1	8	A	1	A_Ungrouped	2	Expired	3	n	2	n	2	y	1	n	2	{UPARROW}	1	{UPARROW}	correct	1	2365	4
6	16	1	6	2	1	1	2	41	5	1	1	7	1	8	A	1	A_Ungrouped	2	Expired	3	n	2	y	1	y	1	n	2	{DOWNARROW}	2	{DOWNARROW}	correct	1	3128	3
6	16	1	6	2	1	1	2	41	5	1	1	7	1	8	A	1	A_Ungrouped	2	Sterile	2	n	2	y	1	n	2	y	1	{DOWNARROW}	2	{DOWNARROW}	correct	1	52117	2
6	16	1	6	2	1	1	2	41	5	1	1	7	1	8	A	1	B_Grouped	1	Latex	1	y	1	n	2	y	1	y	1	{UPARROW}	1	{UPARROW}	correct	1	2983	4
6	16	1	6	2	1	1	2	41	5	1	1	7	1	8	A	1	B_Grouped	1	Expired	3	y	1	y	1	y	1	n	2	{DOWNARROW}	2	{DOWNARROW}	correct	1	2809	1
6	16	1	6	2	1	1	2	41	5	1	1	7	1	8	A	1	A_Ungrouped	2	Expired	3	n	2	y	1	y	1	Y	1	{DOWNARROW}	2	{DOWNARROW}	correct	1	3060	3
6	16	1	6	2	1	1	2	41	5	1	1	7	1	8	A	1	A_Ungrouped	2	Sterile	2	n	2	n	2	y	1	n	2	{UPARROW}	1	{UPARROW}	correct	1	4773	2
6	16	1	6	2	1	1	2	41	5	1	1	7	1	8	A	1	B_Grouped	1	Sterile	2	y	1	y	1	y	1	n	2	{DOWNARROW}	2	{DOWNARROW}	correct	1	12653	2
6	16	1	6	2	1	1	2	41	5	1	1	7	1	8	A	1	A_Ungrouped	2	Expired	3	n	2	y	1	n	2	y	1	{DOWNARROW}	2	{DOWNARROW}	correct	1	5097	2
6	16	1	6	2	1	1	2	41	5	1	1	7	1	8	A	1	B_Grouped	1	Sterile	2	y	1	y	1	n	2	n	2	{DOWNARROW}	2	{DOWNARROW}	correct	1	8746	3
6	16	1	6	2	1	1	2	41	5	1	1	7	1	8	A	1	B_Grouped	1	Expired	3	y	1	n	2	n	2	Y	1	{UPARROW}	1	{UPARROW}	correct	1	1761	4
6	16	1	6	2	1	1	2	41	5	1	1	7	1	8	A	1	B_Grouped	1	Latex	1	y	1	y	1	y	1	n	2	{DOWNARROW}	2	{DOWNARROW}	correct	1	2600	2
6	16	1	6	2	1	1	2	41	5	1	1	7	1	8	A	1	A_Ungrouped	2	Latex	1	n	2	y	1	y	1	Y	1	{DOWNARROW}	2	{DOWNARROW}	correct	1	4489	1
6	16	1	6	2	1	1	2	41	5	1	1	7	1	8	A	1	B_Grouped	1	Expired	3	y	1	n	2	y	1	n	2	{UPARROW}	1	{UPARROW}	correct	1	2711	1
6	16	1	6	2	1	1	2	41	5	1	1	7	1	8	A	1	B_Grouped	1	Expired	3	y	1	y	1	n	2	y	1	{DOWNARROW}	2	{DOWNARROW}	correct	1	2503	4
6	16	1	6	2	1	1	2	41	5	1	1	7	1	8	A	1	A_Ungrouped	2	Latex	1	n	2	n	2	y	1	y	1	{UPARROW}	1	{UPARROW}	correct	1	2067	3
6	16	1	6	2	1	1	2	41	5	1	1	7	1	8	A	1	A_Ungrouped	2	Expired	3	n	2	n	2	n	2	n	2	{UPARROW}	1	{UPARROW}	correct	1	2030	4
6	16	1	6	2	1	1	2	41	5	1	1	7	1	8	A	1	A_Ungrouped	2	Latex	1	n	2	n	2	y	1	n	2	{UPARROW}	1	{UPARROW}	correct	1	2604	4
6	16	1	6	2	1	1	2	41	5	1	1	7	1	8	A	1	A_Ungrouped	2	Latex	1	n	2	y	1	y	1	n	2	{DOWNARROW}	2	{DOWNARROW}	correct	1	2009	3
6	16	1	6	2	1	1	2	41	5	1	1	7	1	8	A	1	A_Ungrouped	2	Sterile	2	n	2	n	2	n	2	n	2	{UPARROW}	1	{UPARROW}	correct	1	5614	1
6	16	1	6	2	1	1	2	41	5	1	1	7	1	8	A	1	A_Ungrouped	2	Expired	3	n	2	y	1	n	2	n	2	{DOWNARROW}	2	{DOWNARROW}	correct	1	3051	2
6	16	1	6	2	1	1	2	41	5	1	1	7	1	8	A	1	A_Ungrouped	2	Expired	3	n	2	n	2	y	1	y	1	{UPARROW}	1	{UPARROW}	correct	1	2823	4
6	16	1	6	2	1	1	2	41	5	1	1	7	1	8	A	1	A_Ungrouped	2	Sterile	2	n	2	y	1	n	2	n	2	{DOWNARROW}	2	{DOWNARROW}	correct	1	3076	1
6	16	1	6	2	1	1	2	41	5	1	1	7	1	8	A	1	B_Grouped	1	Sterile	2	y	1	n	2	n	2	n	2	{UPARROW}	1	{UPARROW}	correct	1	3499	4
6	16	1	6	2	1	1	2	41	5	1	1	7	1	8	A	1	A_Ungrouped	2	Expired	3	n	2	n	2	n	2	Y	1	{UPARROW}	1	{UPARROW}	correct	1	3028	2
6	16	1	6	2	1	1	2	41	5	1	1	7	1	8	A	1	A_Ungrouped	2	Sterile	2	n	2	y	1	y	1	n	2	{DOWNARROW}	2	{DOWNARROW}	correct	1	5782	1
6	16	1	6	2	1	1	2	41	5	1	1	7	1	8	A	1	B_Grouped	1	Expired	3	y	1	y	1	n	2	n	2	{DOWNARROW}	2	{DOWNARROW}	correct	1	2683	1
6	16	1	6	2	1	1	2	41	5	1	1	7	1	8	A	1	B_Grouped	1	Sterile	2	y	1	n	2	y	1	n	2	{UPARROW}	1	{UPARROW}	correct	1	4326	1
6	16	1	6	2	1	1	2	41	5	1	1	7	1	8	A	1	B_Grouped	1	Sterile	2	y	1	n	2	y	1	y	1	{UPARROW}	1	{UPARROW}	correct	1	3806	2
6	16	1	6	2	1	1	2	41	5	1	1	7	1	8	A	1	B_Grouped	1	Expired	3	y	1	n	2	n	2	n	2	{UPARROW}	1	{UPARROW}	correct	1	1994	2
6	16	1	6	2	1	1	2	41	5	1	1	7	1	8	A	1	A_Ungrouped	2	Sterile	2	n	2	y	1	y	1	Y	1	{DOWNARROW}	2	{DOWNARROW}	correct	1	3649	1
6	16	1	6	2	1	1	2	41	5	1	1	7	1	8	A	1	A_Ungrouped	2	Latex	1	n	2	y	1	n	2	y	1	{DOWNARROW}	2	{DOWNARROW}	correct	1	5232	2
7	27	2	7	2	1	1	2	34	3	1	1	7	1	9	A	1	A_Ungrouped	2	Sterile	2	n	2	y	1	n	2	n	2	{DOWNARROW}	2	{DOWNARROW}	correct	1	4400	1
7	27	2	7	2	1	1	2	34	3	1	1	7	1	9	A	1	B_Grouped	1	Sterile	2	y	1	n	2	y	1	n	2	{UPARROW}	1	{UPARROW}	correct	1	6341	1
7	27	2	7	2	1	1	2	34	3	1	1	7	1	9	A	1	B_Grouped	1	Latex	1	y	1	n	2	n	2	n	2	{UPARROW}	1	{UPARROW}	correct	1	9371	3
7	27	2	7	2	1	1	2	34	3	1	1	7	1	9	A	1	B_Grouped	1	Sterile	2	y	1	n	2	n	2	n	2	{UPARROW}	1	{UPARROW}	correct	1	5049	4
7	27	2	7	2	1	1	2	34	3	1	1	7	1	9	A	1	B_Grouped	1	Latex	1	y	1	y	1	y	1	Y	1	{DOWNARROW}	2	{DOWNARROW}	correct	1	2634	2
7	27	2	7	2	1	1	2	34	3	1	1	7	1	9	A	1	A_Ungrouped	2	Latex	1	n	2	y	1	n	2	y	1	{DOWNARROW}	2	{DOWNARROW}	correct	1	5625	3
7	27	2	7	2	1	1	2	34	3	1	1	7	1	9	A	1	B_Grouped	1	Sterile	2	y	1	y	1	n	2	y	1	{DOWNARROW}	2	{DOWNARROW}	correct	1	10199	2
7	27	2	7	2	1	1	2	34	3	1	1	7	1	9	A	1	B_Grouped	1	Expired	3	y	1	y	1	y	1	Y	1	{DOWNARROW}	2	{DOWNARROW}	correct	1	4293	4
7	27	2	7	2	1	1	2	34	3	1	1	7	1	9	A	1	A_Ungrouped	2	Sterile	2	n	2	y	1	y	1	Y	1	{DOWNARROW}	2	{DOWNARROW}	correct	1	5016	3
7	27	2	7	2	1	1	2	34	3	1	1	7	1	9	A	1	B_Grouped	1	Sterile	2	y	1	y	1	n	2	n	2	{DOWNARROW}	2	{DOWNARROW}	correct	1	2599	4
7	27	2	7	2	1	1	2	34	3	1	1	7	1	9	A	1	A_Ungrouped	2	Latex	1	n	2	y	1	n	2	n	2	{DOWNARROW}	2	{DOWNARROW}	correct	1	5697	1
7	27	2	7	2	1	1	2	34	3	1	1	7	1	9	A	1	B_Grouped	1	Latex	1	y	1	y	1	n	2	y	1	{DOWNARROW}	2	{DOWNARROW}	correct	1	3274	1
7	27	2	7	2	1	1	2	34	3	1	1	7	1	9	A	1	B_Grouped	1	Sterile	2	y	1	n	2	n	2	Y	1	{UPARROW}	1	{UPARROW}	correct	1	3800	4
7	27	2	7	2	1	1	2	34	3	1	1	7	1	9	A	1	B_Grouped	1	Expired	3	y	1	n	2	n	2	Y	1	{UPARROW}	1	{UPARROW}	correct	1	13380	3
7	27	2	7	2	1	1	2	34	3	1	1	7	1	9	A	1	A_Ungrouped	2	Sterile	2	n	2	n	2	y	1	y	1	{UPARROW}	1	{UPARROW}	correct	1	4141	4
7	27	2	7	2	1	1	2	34	3	1	1	7	1	9	A	1	A_Ungrouped	2	Expired	3	n	2	y	1	y	1	n	2	{DOWNARROW}	2	{DOWNARROW}	correct	1	3704	4
7	27	2	7	2	1	1	2	34	3	1	1	7	1	9	A	1	A_Ungrouped	2	Expired	3	n	2	n	2	n	2	n	2	{UPARROW}	1	{UPARROW}	correct	1	4230	2
7	27	2	7	2	1	1	2	34	3	1	1	7	1	9	A	1	A_Ungrouped	2	Latex	1	n	2	n	2	y	1	y	1	{UPARROW}	1	{UPARROW}	correct	1	3951	4
7	27	2	7	2	1	1	2	34	3	1	1	7	1	9	A	1	A_Ungrouped	2	Sterile	2	n	2	n	2	y	1	n	2	{UPARROW}	1	{UPARROW}	correct	1	6317	1
7	27	2	7	2	1	1	2	34	3	1	1	7	1	9	A	1	A_Ungrouped	2	Expired	3	n	2	y	1	n	2	n	2	{DOWNARROW}	2	{DOWNARROW}	correct	1	3702	3
7	27	2	7	2	1	1	2	34	3	1	1	7	1	9	A	1	A_Ungrouped	2	Sterile	2	n	2	n	2	n	2	n	2	{UPARROW}	1	{UPARROW}	correct	1	5798	1
7	27	2	7	2	1	1	2	34	3	1	1	7	1	9	A	1	A_Ungrouped	2	Latex	1	n	2	n	2	y	1	n	2	{UPARROW}	1	{UPARROW}	correct	1	4605	4
7	27	2	7	2	1	1	2	34	3	1	1	7	1	9	A	1	B_Grouped	1	Expired	3	y	1	n	2	y	1	y	1	{UPARROW}	1	{UPARROW}	correct	1	3657	4
7	27	2	7	2	1	1	2	34	3	1	1	7	1	9	A	1	A_Ungrouped	2	Expired	3	n	2	n	2	y	1	n	2	{UPARROW}	1	{UPARROW}	correct	1	3941	1
7	27	2	7	2	1	1	2	34	3	1	1	7	1	9	A	1	B_Grouped	1	Latex	1	y	1	y	1	n	2	n	2	{DOWNARROW}	2	{UPARROW}	FALSE	2	42985	3
7	27	2	7	2	1	1	2	34	3	1	1	7	1	9	A	1	A_Ungrouped	2	Sterile	2	n	2	y	1	n	2	y	1	{DOWNARROW}	2	{DOWNARROW}	correct	1	3844	2
7	27	2	7	2	1	1	2	34	3	1	1	7	1	9	A	1	A_Ungrouped	2	Latex	1	n	2	y	1	y	1	n	2	{DOWNARROW}	2	{DOWNARROW}	correct	1	2208	3
7	27	2	7	2	1	1	2	34	3	1	1	7	1	9	A	1	B_Grouped	1	Sterile	2	y	1	y	1	y	1	n	2	{DOWNARROW}	2	{DOWNARROW}	correct	1	2573	3
7	27	2	7	2	1	1	2	34	3	1	1	7	1	9	A	1	A_Ungrouped	2	Expired	3	n	2	y	1	y	1	Y	1	{DOWNARROW}	2	{DOWNARROW}	correct	1	6063	1
7	27	2	7	2	1	1	2	34	3	1	1	7	1	9	A	1	B_Grouped	1	Expired	3	y	1	n	2	y	1	n	2	{UPARROW}	1	{UPARROW}	correct	1	2444	4
7	27	2	7	2	1	1	2	34	3	1	1	7	1	9	A	1	B_Grouped	1	Latex	1	y	1	n	2	y	1	y	1	{UPARROW}	1	{UPARROW}	correct	1	2830	2
7	27	2	7	2	1	1	2	34	3	1	1	7	1	9	A	1	B_Grouped	1	Expired	3	y	1	y	1	n	2	n	2	{DOWNARROW}	2	{DOWNARROW}	correct	1	2473	1
7	27	2	7	2	1	1	2	34	3	1	1	7	1	9	A	1	B_Grouped	1	Expired	3	y	1	n	2	n	2	n	2	{UPARROW}	1	{UPARROW}	correct	1	3893	1
7	27	2	7	2	1	1	2	34	3	1	1	7	1	9	A	1	A_Ungrouped	2	Latex	1	n	2	y	1	y	1	Y	1	{DOWNARROW}	2	{DOWNARROW}	correct	1	3018	1
7	27	2	7	2	1	1	2	34	3	1	1	7	1	9	A	1	A_Ungrouped	2	Sterile	2	n	2	y	1	y	1	n	2	{DOWNARROW}	2	{DOWNARROW}	correct	1	3235	4
7	27	2	7	2	1	1	2	34	3	1	1	7	1	9	A	1	A_Ungrouped	2	Sterile	2	n	2	n	2	n	2	Y	1	{UPARROW}	1	{UPARROW}	correct	1	4330	4
7	27	2	7	2	1	1	2	34	3	1	1	7	1	9	A	1	A_Ungrouped	2	Latex	1	n	2	n	2	n	2	Y	1	{UPARROW}	1	{UPARROW}	correct	1	23376	4
7	27	2	7	2	1	1	2	34	3	1	1	7	1	9	A	1	A_Ungrouped	2	Expired	3	n	2	n	2	y	1	y	1	{UPARROW}	1	{UPARROW}	correct	1	3392	2
7	27	2	7	2	1	1	2	34	3	1	1	7	1	9	A	1	B_Grouped	1	Sterile	2	y	1	n	2	y	1	y	1	{UPARROW}	1	{UPARROW}	correct	1	1890	1
7	27	2	7	2	1	1	2	34	3	1	1	7	1	9	A	1	A_Ungrouped	2	Expired	3	n	2	n	2	n	2	Y	1	{UPARROW}	1	{UPARROW}	correct	1	3995	4
7	27	2	7	2	1	1	2	34	3	1	1	7	1	9	A	1	B_Grouped	1	Expired	3	y	1	y	1	y	1	n	2	{DOWNARROW}	2	{DOWNARROW}	correct	1	2627	4
7	27	2	7	2	1	1	2	34	3	1	1	7	1	9	A	1	B_Grouped	1	Latex	1	y	1	y	1	y	1	n	2	{DOWNARROW}	2	{DOWNARROW}	correct	1	2426	4
7	27	2	7	2	1	1	2	34	3	1	1	7	1	9	A	1	B_Grouped	1	Latex	1	y	1	n	2	y	1	n	2	{UPARROW}	1	{UPARROW}	correct	1	2708	1
7	27	2	7	2	1	1	2	34	3	1	1	7	1	9	A	1	B_Grouped	1	Latex	1	y	1	n	2	n	2	Y	1	{UPARROW}	1	{UPARROW}	correct	1	3612	3
7	27	2	7	2	1	1	2	34	3	1	1	7	1	9	A	1	B_Grouped	1	Sterile	2	y	1	y	1	y	1	Y	1	{DOWNARROW}	2	{DOWNARROW}	correct	1	3247	3
7	27	2	7	2	1	1	2	34	3	1	1	7	1	9	A	1	A_Ungrouped	2	Latex	1	n	2	n	2	n	2	n	2	{UPARROW}	1	{UPARROW}	correct	1	5462	3
7	27	2	7	2	1	1	2	34	3	1	1	7	1	9	A	1	A_Ungrouped	2	Expired	3	n	2	y	1	n	2	y	1	{DOWNARROW}	2	{DOWNARROW}	correct	1	3334	2
7	27	2	7	2	1	1	2	34	3	1	1	7	1	9	A	1	B_Grouped	1	Expired	3	y	1	y	1	n	2	y	1	{DOWNARROW}	2	{DOWNARROW}	correct	1	4372	3
8	28	2	8	2	1	1	1	41	3	4	1	7	1	13	A	1	A_Ungrouped	2	Expired	3	n	2	y	1	n	2	n	2	{DOWNARROW}	2	{DOWNARROW}	correct	1	7424	4
8	28	2	8	2	1	1	1	41	3	4	1	7	1	13	A	1	A_Ungrouped	2	Sterile	2	n	2	n	2	n	2	Y	1	{UPARROW}	1	{UPARROW}	correct	1	8831	1
8	28	2	8	2	1	1	1	41	3	4	1	7	1	13	A	1	A_Ungrouped	2	Expired	3	n	2	y	1	n	2	y	1	{DOWNARROW}	2	{DOWNARROW}	correct	1	5885	1
8	28	2	8	2	1	1	1	41	3	4	1	7	1	13	A	1	A_Ungrouped	2	Sterile	2	n	2	n	2	y	1	n	2	{UPARROW}	1	{UPARROW}	correct	1	5556	4
8	28	2	8	2	1	1	1	41	3	4	1	7	1	13	A	1	B_Grouped	1	Latex	1	y	1	y	1	n	2	n	2	{DOWNARROW}	2	{DOWNARROW}	correct	1	22834	3
8	28	2	8	2	1	1	1	41	3	4	1	7	1	13	A	1	B_Grouped	1	Latex	1	y	1	n	2	y	1	y	1	{UPARROW}	1	{UPARROW}	correct	1	5950	2
8	28	2	8	2	1	1	1	41	3	4	1	7	1	13	A	1	B_Grouped	1	Latex	1	y	1	y	1	y	1	Y	1	{DOWNARROW}	2	{DOWNARROW}	correct	1	7391	1
8	28	2	8	2	1	1	1	41	3	4	1	7	1	13	A	1	B_Grouped	1	Expired	3	y	1	y	1	n	2	n	2	{DOWNARROW}	2	{DOWNARROW}	correct	1	8808	3
8	28	2	8	2	1	1	1	41	3	4	1	7	1	13	A	1	B_Grouped	1	Latex	1	y	1	y	1	n	2	y	1	{DOWNARROW}	2	{DOWNARROW}	correct	1	11115	2
8	28	2	8	2	1	1	1	41	3	4	1	7	1	13	A	1	A_Ungrouped	2	Sterile	2	n	2	n	2	n	2	n	2	{UPARROW}	1	{UPARROW}	correct	1	9436	3
8	28	2	8	2	1	1	1	41	3	4	1	7	1	13	A	1	B_Grouped	1	Sterile	2	y	1	y	1	n	2	y	1	{DOWNARROW}	2	{DOWNARROW}	correct	1	11832	4
8	28	2	8	2	1	1	1	41	3	4	1	7	1	13	A	1	B_Grouped	1	Sterile	2	y	1	n	2	n	2	Y	1	{UPARROW}	1	{UPARROW}	correct	1	3019	3
8	28	2	8	2	1	1	1	41	3	4	1	7	1	13	A	1	B_Grouped	1	Sterile	2	y	1	y	1	y	1	Y	1	{DOWNARROW}	2	{DOWNARROW}	correct	1	2322	4
8	28	2	8	2	1	1	1	41	3	4	1	7	1	13	A	1	A_Ungrouped	2	Expired	3	n	2	n	2	n	2	n	2	{UPARROW}	1	{UPARROW}	correct	1	6561	1
8	28	2	8	2	1	1	1	41	3	4	1	7	1	13	A	1	A_Ungrouped	2	Latex	1	n	2	n	2	y	1	y	1	{UPARROW}	1	{UPARROW}	correct	1	5384	1
8	28	2	8	2	1	1	1	41	3	4	1	7	1	13	A	1	B_Grouped	1	Latex	1	y	1	n	2	y	1	n	2	{UPARROW}	1	{UPARROW}	correct	1	7850	2
8	28	2	8	2	1	1	1	41	3	4	1	7	1	13	A	1	B_Grouped	1	Sterile	2	y	1	y	1	n	2	n	2	{DOWNARROW}	2	{DOWNARROW}	correct	1	27742	4
8	28	2	8	2	1	1	1	41	3	4	1	7	1	13	A	1	B_Grouped	1	Expired	3	y	1	n	2	n	2	Y	1	{UPARROW}	1	{UPARROW}	correct	1	3368	2
8	28	2	8	2	1	1	1	41	3	4	1	7	1	13	A	1	B_Grouped	1	Expired	3	y	1	y	1	y	1	Y	1	{DOWNARROW}	2	{DOWNARROW}	correct	1	2951	2
8	28	2	8	2	1	1	1	41	3	4	1	7	1	13	A	1	A_Ungrouped	2	Sterile	2	n	2	y	1	n	2	y	1	{DOWNARROW}	2	{DOWNARROW}	correct	1	4983	2
8	28	2	8	2	1	1	1	41	3	4	1	7	1	13	A	1	B_Grouped	1	Sterile	2	y	1	n	2	y	1	n	2	{UPARROW}	1	{UPARROW}	correct	1	7741	4
8	28	2	8	2	1	1	1	41	3	4	1	7	1	13	A	1	B_Grouped	1	Latex	1	y	1	n	2	n	2	n	2	{UPARROW}	1	{UPARROW}	correct	1	7339	1
8	28	2	8	2	1	1	1	41	3	4	1	7	1	13	A	1	A_Ungrouped	2	Sterile	2	n	2	y	1	y	1	n	2	{DOWNARROW}	2	{DOWNARROW}	correct	1	7121	1
8	28	2	8	2	1	1	1	41	3	4	1	7	1	13	A	1	B_Grouped	1	Latex	1	y	1	y	1	y	1	n	2	{DOWNARROW}	2	{DOWNARROW}	correct	1	3929	3
8	28	2	8	2	1	1	1	41	3	4	1	7	1	13	A	1	B_Grouped	1	Expired	3	y	1	n	2	n	2	n	2	{UPARROW}	1	{UPARROW}	correct	1	4917	4
8	28	2	8	2	1	1	1	41	3	4	1	7	1	13	A	1	B_Grouped	1	Sterile	2	y	1	y	1	y	1	n	2	{DOWNARROW}	2	{DOWNARROW}	correct	1	4046	2
8	28	2	8	2	1	1	1	41	3	4	1	7	1	13	A	1	A_Ungrouped	2	Sterile	2	n	2	y	1	y	1	Y	1	{DOWNARROW}	2	{DOWNARROW}	correct	1	2288	3
8	28	2	8	2	1	1	1	41	3	4	1	7	1	13	A	1	A_Ungrouped	2	Latex	1	n	2	y	1	n	2	n	2	{DOWNARROW}	2	{DOWNARROW}	correct	1	4780	1
8	28	2	8	2	1	1	1	41	3	4	1	7	1	13	A	1	B_Grouped	1	Expired	3	y	1	n	2	y	1	y	1	{UPARROW}	1	{UPARROW}	correct	1	2429	2
8	28	2	8	2	1	1	1	41	3	4	1	7	1	13	A	1	A_Ungrouped	2	Expired	3	n	2	n	2	y	1	y	1	{UPARROW}	1	{UPARROW}	correct	1	2464	1
8	28	2	8	2	1	1	1	41	3	4	1	7	1	13	A	1	B_Grouped	1	Expired	3	y	1	y	1	n	2	y	1	{DOWNARROW}	2	{DOWNARROW}	correct	1	2579	3
8	28	2	8	2	1	1	1	41	3	4	1	7	1	13	A	1	A_Ungrouped	2	Latex	1	n	2	y	1	n	2	y	1	{DOWNARROW}	2	{DOWNARROW}	correct	1	5226	1
8	28	2	8	2	1	1	1	41	3	4	1	7	1	13	A	1	B_Grouped	1	Expired	3	y	1	n	2	y	1	n	2	{UPARROW}	1	{UPARROW}	correct	1	2872	3
8	28	2	8	2	1	1	1	41	3	4	1	7	1	13	A	1	B_Grouped	1	Expired	3	y	1	y	1	y	1	n	2	{DOWNARROW}	2	{DOWNARROW}	correct	1	1432	3
8	28	2	8	2	1	1	1	41	3	4	1	7	1	13	A	1	A_Ungrouped	2	Sterile	2	n	2	y	1	n	2	n	2	{DOWNARROW}	2	{DOWNARROW}	correct	1	1432	1
8	28	2	8	2	1	1	1	41	3	4	1	7	1	13	A	1	A_Ungrouped	2	Expired	3	n	2	n	2	n	2	Y	1	{UPARROW}	1	{UPARROW}	correct	1	5330	2
8	28	2	8	2	1	1	1	41	3	4	1	7	1	13	A	1	A_Ungrouped	2	Latex	1	n	2	n	2	y	1	n	2	{UPARROW}	1	{UPARROW}	correct	1	12060	4
8	28	2	8	2	1	1	1	41	3	4	1	7	1	13	A	1	B_Grouped	1	Latex	1	y	1	n	2	n	2	Y	1	{UPARROW}	1	{UPARROW}	correct	1	3346	2
8	28	2	8	2	1	1	1	41	3	4	1	7	1	13	A	1	A_Ungrouped	2	Latex	1	n	2	n	2	n	2	n	2	{UPARROW}	1	{UPARROW}	correct	1	6200	3
8	28	2	8	2	1	1	1	41	3	4	1	7	1	13	A	1	A_Ungrouped	2	Latex	1	n	2	y	1	y	1	n	2	{DOWNARROW}	2	{DOWNARROW}	correct	1	4972	1
8	28	2	8	2	1	1	1	41	3	4	1	7	1	13	A	1	A_Ungrouped	2	Expired	3	n	2	y	1	y	1	Y	1	{DOWNARROW}	2	{DOWNARROW}	correct	1	6061	3
8	28	2	8	2	1	1	1	41	3	4	1	7	1	13	A	1	A_Ungrouped	2	Expired	3	n	2	n	2	y	1	n	2	{UPARROW}	1	{UPARROW}	correct	1	4063	4
8	28	2	8	2	1	1	1	41	3	4	1	7	1	13	A	1	B_Grouped	1	Sterile	2	y	1	n	2	n	2	n	2	{UPARROW}	1	{UPARROW}	correct	1	4560	3
8	28	2	8	2	1	1	1	41	3	4	1	7	1	13	A	1	A_Ungrouped	2	Latex	1	n	2	n	2	n	2	Y	1	{UPARROW}	1	{UPARROW}	correct	1	4845	1
8	28	2	8	2	1	1	1	41	3	4	1	7	1	13	A	1	B_Grouped	1	Sterile	2	y	1	n	2	y	1	y	1	{UPARROW}	1	{UPARROW}	correct	1	4335	2
8	28	2	8	2	1	1	1	41	3	4	1	7	1	13	A	1	A_Ungrouped	2	Latex	1	n	2	y	1	y	1	Y	1	{DOWNARROW}	2	{DOWNARROW}	correct	1	2240	2
8	28	2	8	2	1	1	1	41	3	4	1	7	1	13	A	1	A_Ungrouped	2	Expired	3	n	2	y	1	y	1	n	2	{DOWNARROW}	2	{DOWNARROW}	correct	1	3457	1
8	28	2	8	2	1	1	1	41	3	4	1	7	1	13	A	1	A_Ungrouped	2	Sterile	2	n	2	n	2	y	1	y	1	{UPARROW}	1	{UPARROW}	correct	1	2859	3
9	25	2	8	2	1	1	1	51	5	3	1	7	1	30	A	1	B_Grouped	1	Expired	3	y	1	n	2	y	1	n	2	{UPARROW}	1	{UPARROW}	correct	1	11180	1
9	25	2	8	2	1	1	1	51	5	3	1	7	1	30	A	1	A_Ungrouped	2	Latex	1	n	2	y	1	y	1	Y	1	{DOWNARROW}	2	{DOWNARROW}	correct	1	4665	3
9	25	2	8	2	1	1	1	51	5	3	1	7	1	30	A	1	B_Grouped	1	Sterile	2	y	1	y	1	y	1	n	2	{DOWNARROW}	2	{UPARROW}	FALSE	2	23895	3
9	25	2	8	2	1	1	1	51	5	3	1	7	1	30	A	1	B_Grouped	1	Expired	3	y	1	y	1	n	2	n	2	{DOWNARROW}	2	{DOWNARROW}	correct	1	12870	4
9	25	2	8	2	1	1	1	51	5	3	1	7	1	30	A	1	A_Ungrouped	2	Sterile	2	n	2	y	1	n	2	n	2	{DOWNARROW}	2	{DOWNARROW}	correct	1	25635	4
9	25	2	8	2	1	1	1	51	5	3	1	7	1	30	A	1	B_Grouped	1	Sterile	2	y	1	y	1	y	1	Y	1	{DOWNARROW}	2	{DOWNARROW}	correct	1	19825	2
9	25	2	8	2	1	1	1	51	5	3	1	7	1	30	A	1	B_Grouped	1	Sterile	2	y	1	n	2	y	1	y	1	{UPARROW}	1	{UPARROW}	correct	1	22686	4
9	25	2	8	2	1	1	1	51	5	3	1	7	1	30	A	1	A_Ungrouped	2	Latex	1	n	2	y	1	y	1	n	2	{DOWNARROW}	2	{DOWNARROW}	correct	1	11786	3
9	25	2	8	2	1	1	1	51	5	3	1	7	1	30	A	1	A_Ungrouped	2	Sterile	2	n	2	n	2	y	1	n	2	{UPARROW}	1	{DOWNARROW}	FALSE	2	15470	1
9	25	2	8	2	1	1	1	51	5	3	1	7	1	30	A	1	A_Ungrouped	2	Sterile	2	n	2	y	1	y	1	Y	1	{DOWNARROW}	2	{DOWNARROW}	correct	1	7707	4
9	25	2	8	2	1	1	1	51	5	3	1	7	1	30	A	1	A_Ungrouped	2	Expired	3	n	2	n	2	n	2	n	2	{UPARROW}	1	{UPARROW}	correct	1	6232	3
9	25	2	8	2	1	1	1	51	5	3	1	7	1	30	A	1	B_Grouped	1	Latex	1	y	1	n	2	n	2	Y	1	{UPARROW}	1	{UPARROW}	correct	1	5650	1
9	25	2	8	2	1	1	1	51	5	3	1	7	1	30	A	1	A_Ungrouped	2	Sterile	2	n	2	n	2	n	2	n	2	{UPARROW}	1	{DOWNARROW}	FALSE	2	13510	3
9	25	2	8	2	1	1	1	51	5	3	1	7	1	30	A	1	A_Ungrouped	2	Expired	3	n	2	y	1	n	2	y	1	{DOWNARROW}	2	{DOWNARROW}	correct	1	6536	3
9	25	2	8	2	1	1	1	51	5	3	1	7	1	30	A	1	B_Grouped	1	Latex	1	y	1	y	1	y	1	n	2	{DOWNARROW}	2	{DOWNARROW}	correct	1	3772	1
9	25	2	8	2	1	1	1	51	5	3	1	7	1	30	A	1	B_Grouped	1	Expired	3	y	1	n	2	y	1	y	1	{UPARROW}	1	{UPARROW}	correct	1	9393	4
9	25	2	8	2	1	1	1	51	5	3	1	7	1	30	A	1	B_Grouped	1	Latex	1	y	1	n	2	y	1	y	1	{UPARROW}	1	{UPARROW}	correct	1	8509	4
9	25	2	8	2	1	1	1	51	5	3	1	7	1	30	A	1	B_Grouped	1	Sterile	2	y	1	y	1	n	2	n	2	{DOWNARROW}	2	{DOWNARROW}	correct	1	18931	3
9	25	2	8	2	1	1	1	51	5	3	1	7	1	30	A	1	A_Ungrouped	2	Expired	3	n	2	y	1	y	1	Y	1	{DOWNARROW}	2	{UPARROW}	FALSE	2	4821	4
9	25	2	8	2	1	1	1	51	5	3	1	7	1	30	A	1	A_Ungrouped	2	Expired	3	n	2	y	1	n	2	n	2	{DOWNARROW}	2	{DOWNARROW}	correct	1	8599	3
9	25	2	8	2	1	1	1	51	5	3	1	7	1	30	A	1	B_Grouped	1	Latex	1	y	1	y	1	y	1	Y	1	{DOWNARROW}	2	{DOWNARROW}	correct	1	4007	2
9	25	2	8	2	1	1	1	51	5	3	1	7	1	30	A	1	B_Grouped	1	Sterile	2	y	1	n	2	n	2	n	2	{UPARROW}	1	{UPARROW}	correct	1	8732	1
9	25	2	8	2	1	1	1	51	5	3	1	7	1	30	A	1	B_Grouped	1	Expired	3	y	1	n	2	n	2	n	2	{UPARROW}	1	{UPARROW}	correct	1	5667	3
9	25	2	8	2	1	1	1	51	5	3	1	7	1	30	A	1	A_Ungrouped	2	Sterile	2	n	2	y	1	y	1	n	2	{DOWNARROW}	2	{DOWNARROW}	correct	1	12363	3
9	25	2	8	2	1	1	1	51	5	3	1	7	1	30	A	1	A_Ungrouped	2	Sterile	2	n	2	n	2	n	2	Y	1	{UPARROW}	1	{UPARROW}	correct	1	10876	2
9	25	2	8	2	1	1	1	51	5	3	1	7	1	30	A	1	B_Grouped	1	Sterile	2	y	1	y	1	n	2	y	1	{DOWNARROW}	2	{DOWNARROW}	correct	1	6614	4
9	25	2	8	2	1	1	1	51	5	3	1	7	1	30	A	1	A_Ungrouped	2	Sterile	2	n	2	y	1	n	2	y	1	{DOWNARROW}	2	{DOWNARROW}	correct	1	4741	3
9	25	2	8	2	1	1	1	51	5	3	1	7	1	30	A	1	B_Grouped	1	Expired	3	y	1	y	1	y	1	n	2	{DOWNARROW}	2	{DOWNARROW}	correct	1	7761	3
9	25	2	8	2	1	1	1	51	5	3	1	7	1	30	A	1	B_Grouped	1	Latex	1	y	1	n	2	y	1	n	2	{UPARROW}	1	{UPARROW}	correct	1	2903	2
9	25	2	8	2	1	1	1	51	5	3	1	7	1	30	A	1	B_Grouped	1	Latex	1	y	1	y	1	n	2	n	2	{DOWNARROW}	2	{DOWNARROW}	correct	1	7441	2
9	25	2	8	2	1	1	1	51	5	3	1	7	1	30	A	1	A_Ungrouped	2	Expired	3	n	2	n	2	y	1	n	2	{UPARROW}	1	{UPARROW}	correct	1	13037	1
9	25	2	8	2	1	1	1	51	5	3	1	7	1	30	A	1	B_Grouped	1	Latex	1	y	1	n	2	n	2	n	2	{UPARROW}	1	{UPARROW}	correct	1	5860	1
9	25	2	8	2	1	1	1	51	5	3	1	7	1	30	A	1	B_Grouped	1	Latex	1	y	1	y	1	n	2	y	1	{DOWNARROW}	2	{UPARROW}	FALSE	2	5186	1
9	25	2	8	2	1	1	1	51	5	3	1	7	1	30	A	1	A_Ungrouped	2	Latex	1	n	2	y	1	n	2	n	2	{DOWNARROW}	2	{DOWNARROW}	correct	1	8505	3
9	25	2	8	2	1	1	1	51	5	3	1	7	1	30	A	1	A_Ungrouped	2	Expired	3	n	2	n	2	n	2	Y	1	{UPARROW}	1	{UPARROW}	correct	1	8915	2
9	25	2	8	2	1	1	1	51	5	3	1	7	1	30	A	1	A_Ungrouped	2	Latex	1	n	2	y	1	n	2	y	1	{DOWNARROW}	2	{DOWNARROW}	correct	1	6718	2
9	25	2	8	2	1	1	1	51	5	3	1	7	1	30	A	1	B_Grouped	1	Expired	3	y	1	y	1	y	1	Y	1	{DOWNARROW}	2	{DOWNARROW}	correct	1	6000	3
9	25	2	8	2	1	1	1	51	5	3	1	7	1	30	A	1	A_Ungrouped	2	Expired	3	n	2	y	1	y	1	n	2	{DOWNARROW}	2	{DOWNARROW}	correct	1	7595	1
9	25	2	8	2	1	1	1	51	5	3	1	7	1	30	A	1	A_Ungrouped	2	Latex	1	n	2	n	2	y	1	y	1	{UPARROW}	1	{UPARROW}	correct	1	4678	4
9	25	2	8	2	1	1	1	51	5	3	1	7	1	30	A	1	A_Ungrouped	2	Latex	1	n	2	n	2	n	2	Y	1	{UPARROW}	1	{UPARROW}	correct	1	4724	2
9	25	2	8	2	1	1	1	51	5	3	1	7	1	30	A	1	B_Grouped	1	Sterile	2	y	1	n	2	n	2	Y	1	{UPARROW}	1	{UPARROW}	correct	1	5102	4
9	25	2	8	2	1	1	1	51	5	3	1	7	1	30	A	1	B_Grouped	1	Sterile	2	y	1	n	2	y	1	n	2	{UPARROW}	1	{UPARROW}	correct	1	5224	2
9	25	2	8	2	1	1	1	51	5	3	1	7	1	30	A	1	A_Ungrouped	2	Latex	1	n	2	n	2	y	1	n	2	{UPARROW}	1	{UPARROW}	correct	1	11859	2
9	25	2	8	2	1	1	1	51	5	3	1	7	1	30	A	1	A_Ungrouped	2	Latex	1	n	2	n	2	n	2	n	2	{UPARROW}	1	{UPARROW}	correct	1	11398	1
9	25	2	8	2	1	1	1	51	5	3	1	7	1	30	A	1	B_Grouped	1	Expired	3	y	1	y	1	n	2	y	1	{DOWNARROW}	2	{DOWNARROW}	correct	1	3978	1
9	25	2	8	2	1	1	1	51	5	3	1	7	1	30	A	1	B_Grouped	1	Expired	3	y	1	n	2	n	2	Y	1	{UPARROW}	1	{UPARROW}	correct	1	5114	2
9	25	2	8	2	1	1	1	51	5	3	1	7	1	30	A	1	A_Ungrouped	2	Expired	3	n	2	n	2	y	1	y	1	{UPARROW}	1	{UPARROW}	correct	1	5226	3
9	25	2	8	2	1	1	1	51	5	3	1	7	1	30	A	1	A_Ungrouped	2	Sterile	2	n	2	n	2	y	1	y	1	{UPARROW}	1	{UPARROW}	correct	1	9873	1
10	26	2	6	5	3	3	2	45	5	1	1	7	1	26	B	2	A_Ungrouped	2	Expired	3	n	2	n	2	n	2	Y	1	{DOWNARROW}	2	{DOWNARROW}	correct	1	7468	2
10	26	2	6	5	3	3	2	45	5	1	1	7	1	26	B	2	B_Grouped	1	Latex	1	y	1	y	1	n	2	y	1	{UPARROW}	1	{UPARROW}	correct	1	18841	3
10	26	2	6	5	3	3	2	45	5	1	1	7	1	26	B	2	A_Ungrouped	2	Expired	3	n	2	y	1	y	1	Y	1	{UPARROW}	1	{UPARROW}	correct	1	4970	3
10	26	2	6	5	3	3	2	45	5	1	1	7	1	26	B	2	B_Grouped	1	Latex	1	y	1	y	1	y	1	n	2	{UPARROW}	1	{UPARROW}	correct	1	5078	1
10	26	2	6	5	3	3	2	45	5	1	1	7	1	26	B	2	B_Grouped	1	Latex	1	y	1	y	1	y	1	Y	1	{UPARROW}	1	{UPARROW}	correct	1	6167	3
10	26	2	6	5	3	3	2	45	5	1	1	7	1	26	B	2	A_Ungrouped	2	Latex	1	n	2	y	1	y	1	n	2	{UPARROW}	1	{UPARROW}	correct	1	8245	1
10	26	2	6	5	3	3	2	45	5	1	1	7	1	26	B	2	B_Grouped	1	Sterile	2	y	1	n	2	y	1	n	2	{DOWNARROW}	2	{DOWNARROW}	correct	1	4706	2
10	26	2	6	5	3	3	2	45	5	1	1	7	1	26	B	2	A_Ungrouped	2	Sterile	2	n	2	n	2	n	2	Y	1	{DOWNARROW}	2	{DOWNARROW}	correct	1	9525	3
10	26	2	6	5	3	3	2	45	5	1	1	7	1	26	B	2	A_Ungrouped	2	Latex	1	n	2	n	2	y	1	y	1	{DOWNARROW}	2	{DOWNARROW}	correct	1	7853	1
10	26	2	6	5	3	3	2	45	5	1	1	7	1	26	B	2	A_Ungrouped	2	Latex	1	n	2	y	1	n	2	y	1	{UPARROW}	1	{UPARROW}	correct	1	10628	4
10	26	2	6	5	3	3	2	45	5	1	1	7	1	26	B	2	A_Ungrouped	2	Expired	3	n	2	y	1	n	2	y	1	{UPARROW}	1	{UPARROW}	correct	1	4836	2
10	26	2	6	5	3	3	2	45	5	1	1	7	1	26	B	2	A_Ungrouped	2	Expired	3	n	2	n	2	n	2	n	2	{DOWNARROW}	2	{DOWNARROW}	correct	1	6843	1
10	26	2	6	5	3	3	2	45	5	1	1	7	1	26	B	2	A_Ungrouped	2	Sterile	2	n	2	y	1	n	2	y	1	{UPARROW}	1	{UPARROW}	correct	1	8230	4
10	26	2	6	5	3	3	2	45	5	1	1	7	1	26	B	2	A_Ungrouped	2	Expired	3	n	2	n	2	y	1	n	2	{DOWNARROW}	2	{DOWNARROW}	correct	1	11984	3
10	26	2	6	5	3	3	2	45	5	1	1	7	1	26	B	2	A_Ungrouped	2	Sterile	2	n	2	n	2	n	2	n	2	{DOWNARROW}	2	{DOWNARROW}	correct	1	10422	2
10	26	2	6	5	3	3	2	45	5	1	1	7	1	26	B	2	B_Grouped	1	Sterile	2	y	1	n	2	n	2	Y	1	{DOWNARROW}	2	{DOWNARROW}	correct	1	8295	4
10	26	2	6	5	3	3	2	45	5	1	1	7	1	26	B	2	B_Grouped	1	Latex	1	y	1	n	2	n	2	n	2	{DOWNARROW}	2	{DOWNARROW}	correct	1	5382	4
10	26	2	6	5	3	3	2	45	5	1	1	7	1	26	B	2	A_Ungrouped	2	Sterile	2	n	2	n	2	y	1	n	2	{DOWNARROW}	2	{DOWNARROW}	correct	1	7321	3
10	26	2	6	5	3	3	2	45	5	1	1	7	1	26	B	2	A_Ungrouped	2	Sterile	2	n	2	n	2	y	1	y	1	{DOWNARROW}	2	{DOWNARROW}	correct	1	4639	3
10	26	2	6	5	3	3	2	45	5	1	1	7	1	26	B	2	B_Grouped	1	Expired	3	y	1	y	1	n	2	y	1	{UPARROW}	1	{UPARROW}	correct	1	15104	2
10	26	2	6	5	3	3	2	45	5	1	1	7	1	26	B	2	B_Grouped	1	Latex	1	y	1	n	2	y	1	y	1	{DOWNARROW}	2	{DOWNARROW}	correct	1	9529	4
10	26	2	6	5	3	3	2	45	5	1	1	7	1	26	B	2	B_Grouped	1	Latex	1	y	1	y	1	n	2	n	2	{UPARROW}	1	{UPARROW}	correct	1	22934	4
10	26	2	6	5	3	3	2	45	5	1	1	7	1	26	B	2	A_Ungrouped	2	Latex	1	n	2	y	1	n	2	n	2	{UPARROW}	1	{UPARROW}	correct	1	13915	1
10	26	2	6	5	3	3	2	45	5	1	1	7	1	26	B	2	A_Ungrouped	2	Expired	3	n	2	y	1	y	1	n	2	{UPARROW}	1	{UPARROW}	correct	1	3990	1
10	26	2	6	5	3	3	2	45	5	1	1	7	1	26	B	2	B_Grouped	1	Expired	3	y	1	y	1	y	1	n	2	{UPARROW}	1	{UPARROW}	correct	1	5203	4
10	26	2	6	5	3	3	2	45	5	1	1	7	1	26	B	2	B_Grouped	1	Sterile	2	y	1	n	2	n	2	n	2	{DOWNARROW}	2	{DOWNARROW}	correct	1	22388	3
10	26	2	6	5	3	3	2	45	5	1	1	7	1	26	B	2	A_Ungrouped	2	Latex	1	n	2	y	1	y	1	Y	1	{UPARROW}	1	{UPARROW}	correct	1	20650	4
10	26	2	6	5	3	3	2	45	5	1	1	7	1	26	B	2	A_Ungrouped	2	Latex	1	n	2	n	2	y	1	n	2	{DOWNARROW}	2	{DOWNARROW}	correct	1	10369	4
10	26	2	6	5	3	3	2	45	5	1	1	7	1	26	B	2	A_Ungrouped	2	Expired	3	n	2	n	2	y	1	y	1	{DOWNARROW}	2	{DOWNARROW}	correct	1	3622	2
10	26	2	6	5	3	3	2	45	5	1	1	7	1	26	B	2	B_Grouped	1	Expired	3	y	1	n	2	n	2	n	2	{DOWNARROW}	2	{DOWNARROW}	correct	1	10531	4
10	26	2	6	5	3	3	2	45	5	1	1	7	1	26	B	2	A_Ungrouped	2	Latex	1	n	2	n	2	n	2	Y	1	{DOWNARROW}	2	{DOWNARROW}	correct	1	4627	1
10	26	2	6	5	3	3	2	45	5	1	1	7	1	26	B	2	B_Grouped	1	Latex	1	y	1	n	2	y	1	n	2	{DOWNARROW}	2	{DOWNARROW}	correct	1	3948	3
10	26	2	6	5	3	3	2	45	5	1	1	7	1	26	B	2	B_Grouped	1	Sterile	2	y	1	y	1	n	2	y	1	{UPARROW}	1	{UPARROW}	correct	1	32852	2
10	26	2	6	5	3	3	2	45	5	1	1	7	1	26	B	2	A_Ungrouped	2	Latex	1	n	2	n	2	n	2	n	2	{DOWNARROW}	2	{DOWNARROW}	correct	1	29916	1
10	26	2	6	5	3	3	2	45	5	1	1	7	1	26	B	2	B_Grouped	1	Expired	3	y	1	y	1	y	1	Y	1	{UPARROW}	1	{UPARROW}	correct	1	7819	2
10	26	2	6	5	3	3	2	45	5	1	1	7	1	26	B	2	A_Ungrouped	2	Sterile	2	n	2	y	1	y	1	Y	1	{UPARROW}	1	{UPARROW}	correct	1	4917	3
10	26	2	6	5	3	3	2	45	5	1	1	7	1	26	B	2	A_Ungrouped	2	Expired	3	n	2	y	1	n	2	n	2	{UPARROW}	1	{UPARROW}	correct	1	51799	4
10	26	2	6	5	3	3	2	45	5	1	1	7	1	26	B	2	A_Ungrouped	2	Sterile	2	n	2	y	1	y	1	n	2	{UPARROW}	1	{UPARROW}	correct	1	3670	2
10	26	2	6	5	3	3	2	45	5	1	1	7	1	26	B	2	B_Grouped	1	Sterile	2	y	1	y	1	y	1	Y	1	{UPARROW}	1	{UPARROW}	correct	1	3467	1
10	26	2	6	5	3	3	2	45	5	1	1	7	1	26	B	2	B_Grouped	1	Latex	1	y	1	n	2	n	2	Y	1	{DOWNARROW}	2	{DOWNARROW}	correct	1	8050	2
10	26	2	6	5	3	3	2	45	5	1	1	7	1	26	B	2	B_Grouped	1	Sterile	2	y	1	y	1	n	2	n	2	{UPARROW}	1	{UPARROW}	correct	1	6331	3
10	26	2	6	5	3	3	2	45	5	1	1	7	1	26	B	2	A_Ungrouped	2	Sterile	2	n	2	y	1	n	2	n	2	{UPARROW}	1	{UPARROW}	correct	1	5359	1
10	26	2	6	5	3	3	2	45	5	1	1	7	1	26	B	2	B_Grouped	1	Expired	3	y	1	n	2	y	1	n	2	{DOWNARROW}	2	{DOWNARROW}	correct	1	12425	1
10	26	2	6	5	3	3	2	45	5	1	1	7	1	26	B	2	B_Grouped	1	Expired	3	y	1	y	1	n	2	n	2	{UPARROW}	1	{UPARROW}	correct	1	5385	3
10	26	2	6	5	3	3	2	45	5	1	1	7	1	26	B	2	B_Grouped	1	Sterile	2	y	1	n	2	y	1	y	1	{DOWNARROW}	2	{DOWNARROW}	correct	1	7134	1
10	26	2	6	5	3	3	2	45	5	1	1	7	1	26	B	2	B_Grouped	1	Expired	3	y	1	n	2	n	2	Y	1	{DOWNARROW}	2	{DOWNARROW}	correct	1	5191	4
10	26	2	6	5	3	3	2	45	5	1	1	7	1	26	B	2	B_Grouped	1	Expired	3	y	1	n	2	y	1	y	1	{DOWNARROW}	2	{DOWNARROW}	correct	1	2975	2
10	26	2	6	5	3	3	2	45	5	1	1	7	1	26	B	2	B_Grouped	1	Sterile	2	y	1	y	1	y	1	n	2	{UPARROW}	1	{UPARROW}	correct	1	5684	4
11	27	2	7	5	3	3	2	56	5	5	1	1	2	38	A	1	B_Grouped	1	Sterile	2	y	1	y	1	y	1	Y	1	{DOWNARROW}	2	{DOWNARROW}	correct	1	14272	3
11	27	2	7	5	3	3	2	56	5	5	1	1	2	38	A	1	B_Grouped	1	Expired	3	y	1	y	1	y	1	Y	1	{DOWNARROW}	2	{DOWNARROW}	correct	1	6887	1
11	27	2	7	5	3	3	2	56	5	5	1	1	2	38	A	1	B_Grouped	1	Latex	1	y	1	y	1	y	1	Y	1	{DOWNARROW}	2	{DOWNARROW}	correct	1	3904	2
11	27	2	7	5	3	3	2	56	5	5	1	1	2	38	A	1	B_Grouped	1	Sterile	2	y	1	y	1	n	2	y	1	{DOWNARROW}	2	{DOWNARROW}	correct	1	6678	3
11	27	2	7	5	3	3	2	56	5	5	1	1	2	38	A	1	B_Grouped	1	Expired	3	y	1	n	2	n	2	n	2	{UPARROW}	1	{UPARROW}	correct	1	6887	4
11	27	2	7	5	3	3	2	56	5	5	1	1	2	38	A	1	A_Ungrouped	2	Expired	3	n	2	n	2	n	2	Y	1	{UPARROW}	1	{UPARROW}	correct	1	14499	4
11	27	2	7	5	3	3	2	56	5	5	1	1	2	38	A	1	B_Grouped	1	Latex	1	y	1	y	1	n	2	y	1	{DOWNARROW}	2	{DOWNARROW}	correct	1	58588	3
11	27	2	7	5	3	3	2	56	5	5	1	1	2	38	A	1	B_Grouped	1	Latex	1	y	1	n	2	y	1	n	2	{UPARROW}	1	{UPARROW}	correct	1	6576	2
11	27	2	7	5	3	3	2	56	5	5	1	1	2	38	A	1	B_Grouped	1	Latex	1	y	1	y	1	n	2	n	2	{DOWNARROW}	2	{DOWNARROW}	correct	1	18425	1
11	27	2	7	5	3	3	2	56	5	5	1	1	2	38	A	1	B_Grouped	1	Expired	3	y	1	y	1	y	1	n	2	{DOWNARROW}	2	{DOWNARROW}	correct	1	10678	3
11	27	2	7	5	3	3	2	56	5	5	1	1	2	38	A	1	A_Ungrouped	2	Sterile	2	n	2	n	2	y	1	y	1	{UPARROW}	1	{UPARROW}	correct	1	9208	2
11	27	2	7	5	3	3	2	56	5	5	1	1	2	38	A	1	A_Ungrouped	2	Latex	1	n	2	n	2	n	2	Y	1	{UPARROW}	1	{UPARROW}	correct	1	10103	1
11	27	2	7	5	3	3	2	56	5	5	1	1	2	38	A	1	B_Grouped	1	Sterile	2	y	1	n	2	y	1	n	2	{UPARROW}	1	{UPARROW}	correct	1	10586	3
11	27	2	7	5	3	3	2	56	5	5	1	1	2	38	A	1	B_Grouped	1	Latex	1	y	1	y	1	y	1	n	2	{DOWNARROW}	2	{DOWNARROW}	correct	1	2931	3
11	27	2	7	5	3	3	2	56	5	5	1	1	2	38	A	1	A_Ungrouped	2	Latex	1	n	2	n	2	y	1	n	2	{UPARROW}	1	{UPARROW}	correct	1	6803	1
11	27	2	7	5	3	3	2	56	5	5	1	1	2	38	A	1	B_Grouped	1	Latex	1	y	1	n	2	n	2	Y	1	{UPARROW}	1	{UPARROW}	correct	1	10849	4
11	27	2	7	5	3	3	2	56	5	5	1	1	2	38	A	1	A_Ungrouped	2	Latex	1	n	2	y	1	y	1	n	2	{DOWNARROW}	2	{DOWNARROW}	correct	1	5655	2
11	27	2	7	5	3	3	2	56	5	5	1	1	2	38	A	1	B_Grouped	1	Expired	3	y	1	y	1	n	2	n	2	{DOWNARROW}	2	{DOWNARROW}	correct	1	6320	2
11	27	2	7	5	3	3	2	56	5	5	1	1	2	38	A	1	B_Grouped	1	Expired	3	y	1	n	2	y	1	y	1	{UPARROW}	1	{UPARROW}	correct	1	5704	4
11	27	2	7	5	3	3	2	56	5	5	1	1	2	38	A	1	A_Ungrouped	2	Latex	1	n	2	n	2	n	2	n	2	{UPARROW}	1	{UPARROW}	correct	1	8559	2
11	27	2	7	5	3	3	2	56	5	5	1	1	2	38	A	1	A_Ungrouped	2	Latex	1	n	2	n	2	y	1	y	1	{UPARROW}	1	{UPARROW}	correct	1	2852	3
11	27	2	7	5	3	3	2	56	5	5	1	1	2	38	A	1	B_Grouped	1	Expired	3	y	1	n	2	y	1	n	2	{UPARROW}	1	{UPARROW}	correct	1	4348	1
11	27	2	7	5	3	3	2	56	5	5	1	1	2	38	A	1	A_Ungrouped	2	Sterile	2	n	2	y	1	n	2	y	1	{DOWNARROW}	2	{DOWNARROW}	correct	1	9127	3
11	27	2	7	5	3	3	2	56	5	5	1	1	2	38	A	1	A_Ungrouped	2	Sterile	2	n	2	y	1	y	1	Y	1	{DOWNARROW}	2	{DOWNARROW}	correct	1	5032	1
11	27	2	7	5	3	3	2	56	5	5	1	1	2	38	A	1	B_Grouped	1	Expired	3	y	1	y	1	n	2	y	1	{DOWNARROW}	2	{DOWNARROW}	correct	1	5682	3
11	27	2	7	5	3	3	2	56	5	5	1	1	2	38	A	1	A_Ungrouped	2	Latex	1	n	2	y	1	n	2	n	2	{DOWNARROW}	2	{DOWNARROW}	correct	1	7282	1
11	27	2	7	5	3	3	2	56	5	5	1	1	2	38	A	1	A_Ungrouped	2	Expired	3	n	2	y	1	y	1	Y	1	{DOWNARROW}	2	{DOWNARROW}	correct	1	3186	2
11	27	2	7	5	3	3	2	56	5	5	1	1	2	38	A	1	A_Ungrouped	2	Expired	3	n	2	y	1	y	1	n	2	{DOWNARROW}	2	{DOWNARROW}	correct	1	10024	2
11	27	2	7	5	3	3	2	56	5	5	1	1	2	38	A	1	B_Grouped	1	Sterile	2	y	1	y	1	n	2	n	2	{DOWNARROW}	2	{DOWNARROW}	correct	1	8011	3
11	27	2	7	5	3	3	2	56	5	5	1	1	2	38	A	1	B_Grouped	1	Sterile	2	y	1	n	2	n	2	Y	1	{UPARROW}	1	{UPARROW}	correct	1	5748	4
11	27	2	7	5	3	3	2	56	5	5	1	1	2	38	A	1	A_Ungrouped	2	Latex	1	n	2	y	1	n	2	y	1	{DOWNARROW}	2	{DOWNARROW}	correct	1	9316	4
11	27	2	7	5	3	3	2	56	5	5	1	1	2	38	A	1	A_Ungrouped	2	Expired	3	n	2	y	1	n	2	n	2	{DOWNARROW}	2	{DOWNARROW}	correct	1	2770	4
11	27	2	7	5	3	3	2	56	5	5	1	1	2	38	A	1	B_Grouped	1	Sterile	2	y	1	n	2	n	2	n	2	{UPARROW}	1	{UPARROW}	correct	1	9673	1
11	27	2	7	5	3	3	2	56	5	5	1	1	2	38	A	1	A_Ungrouped	2	Expired	3	n	2	n	2	y	1	y	1	{UPARROW}	1	{UPARROW}	correct	1	12187	1
11	27	2	7	5	3	3	2	56	5	5	1	1	2	38	A	1	A_Ungrouped	2	Sterile	2	n	2	y	1	n	2	n	2	{DOWNARROW}	2	{DOWNARROW}	correct	1	9712	2
11	27	2	7	5	3	3	2	56	5	5	1	1	2	38	A	1	A_Ungrouped	2	Expired	3	n	2	y	1	n	2	y	1	{DOWNARROW}	2	{DOWNARROW}	correct	1	3570	2
11	27	2	7	5	3	3	2	56	5	5	1	1	2	38	A	1	A_Ungrouped	2	Latex	1	n	2	y	1	y	1	Y	1	{DOWNARROW}	2	{DOWNARROW}	correct	1	13003	3
11	27	2	7	5	3	3	2	56	5	5	1	1	2	38	A	1	B_Grouped	1	Latex	1	y	1	n	2	y	1	y	1	{UPARROW}	1	{UPARROW}	correct	1	2851	1
11	27	2	7	5	3	3	2	56	5	5	1	1	2	38	A	1	A_Ungrouped	2	Expired	3	n	2	n	2	n	2	n	2	{UPARROW}	1	{UPARROW}	correct	1	5098	3
11	27	2	7	5	3	3	2	56	5	5	1	1	2	38	A	1	B_Grouped	1	Sterile	2	y	1	n	2	y	1	y	1	{UPARROW}	1	{UPARROW}	correct	1	2916	2
11	27	2	7	5	3	3	2	56	5	5	1	1	2	38	A	1	A_Ungrouped	2	Sterile	2	n	2	n	2	y	1	n	2	{UPARROW}	1	{UPARROW}	correct	1	2896	3
11	27	2	7	5	3	3	2	56	5	5	1	1	2	38	A	1	A_Ungrouped	2	Sterile	2	n	2	n	2	n	2	n	2	{UPARROW}	1	{UPARROW}	correct	1	6062	1
11	27	2	7	5	3	3	2	56	5	5	1	1	2	38	A	1	B_Grouped	1	Latex	1	y	1	n	2	n	2	n	2	{UPARROW}	1	{UPARROW}	correct	1	13529	1
11	27	2	7	5	3	3	2	56	5	5	1	1	2	38	A	1	B_Grouped	1	Expired	3	y	1	n	2	n	2	Y	1	{UPARROW}	1	{UPARROW}	correct	1	4555	3
11	27	2	7	5	3	3	2	56	5	5	1	1	2	38	A	1	A_Ungrouped	2	Sterile	2	n	2	n	2	n	2	Y	1	{UPARROW}	1	{UPARROW}	correct	1	5224	2
11	27	2	7	5	3	3	2	56	5	5	1	1	2	38	A	1	A_Ungrouped	2	Sterile	2	n	2	y	1	y	1	n	2	{DOWNARROW}	2	{DOWNARROW}	correct	1	6730	2
11	27	2	7	5	3	3	2	56	5	5	1	1	2	38	A	1	B_Grouped	1	Sterile	2	y	1	y	1	y	1	n	2	{DOWNARROW}	2	{DOWNARROW}	correct	1	4830	2
11	27	2	7	5	3	3	2	56	5	5	1	1	2	38	A	1	A_Ungrouped	2	Expired	3	n	2	n	2	y	1	n	2	{UPARROW}	1	{UPARROW}	correct	1	4415	3
12	28	2	8	2	1	1	2	52	1	3	1	7	1	28	A	1	B_Grouped	1	Latex	1	y	1	n	2	y	1	y	1	{UPARROW}	1	{UPARROW}	correct	1	4822	4
12	28	2	8	2	1	1	2	52	1	3	1	7	1	28	A	1	A_Ungrouped	2	Sterile	2	n	2	y	1	y	1	Y	1	{DOWNARROW}	2	{DOWNARROW}	correct	1	5340	1
12	28	2	8	2	1	1	2	52	1	3	1	7	1	28	A	1	A_Ungrouped	2	Sterile	2	n	2	n	2	n	2	Y	1	{UPARROW}	1	{UPARROW}	correct	1	4885	3
12	28	2	8	2	1	1	2	52	1	3	1	7	1	28	A	1	B_Grouped	1	Expired	3	y	1	n	2	y	1	n	2	{UPARROW}	1	{UPARROW}	correct	1	6968	2
12	28	2	8	2	1	1	2	52	1	3	1	7	1	28	A	1	B_Grouped	1	Latex	1	y	1	n	2	y	1	n	2	{UPARROW}	1	{UPARROW}	correct	1	3417	2
12	28	2	8	2	1	1	2	52	1	3	1	7	1	28	A	1	B_Grouped	1	Sterile	2	y	1	y	1	y	1	Y	1	{DOWNARROW}	2	{DOWNARROW}	correct	1	8892	1
12	28	2	8	2	1	1	2	52	1	3	1	7	1	28	A	1	B_Grouped	1	Expired	3	y	1	n	2	n	2	n	2	{UPARROW}	1	{UPARROW}	correct	1	5508	3
12	28	2	8	2	1	1	2	52	1	3	1	7	1	28	A	1	A_Ungrouped	2	Latex	1	n	2	y	1	n	2	y	1	{DOWNARROW}	2	{DOWNARROW}	correct	1	12360	1
12	28	2	8	2	1	1	2	52	1	3	1	7	1	28	A	1	B_Grouped	1	Expired	3	y	1	n	2	y	1	y	1	{UPARROW}	1	{UPARROW}	correct	1	4751	1
12	28	2	8	2	1	1	2	52	1	3	1	7	1	28	A	1	A_Ungrouped	2	Expired	3	n	2	y	1	n	2	y	1	{DOWNARROW}	2	{DOWNARROW}	correct	1	5110	4
12	28	2	8	2	1	1	2	52	1	3	1	7	1	28	A	1	A_Ungrouped	2	Sterile	2	n	2	n	2	y	1	n	2	{UPARROW}	1	{UPARROW}	correct	1	4169	1
12	28	2	8	2	1	1	2	52	1	3	1	7	1	28	A	1	A_Ungrouped	2	Expired	3	n	2	n	2	y	1	y	1	{UPARROW}	1	{UPARROW}	correct	1	2880	1
12	28	2	8	2	1	1	2	52	1	3	1	7	1	28	A	1	A_Ungrouped	2	Sterile	2	n	2	y	1	y	1	n	2	{DOWNARROW}	2	{DOWNARROW}	correct	1	5021	4
12	28	2	8	2	1	1	2	52	1	3	1	7	1	28	A	1	B_Grouped	1	Sterile	2	y	1	n	2	n	2	Y	1	{UPARROW}	1	{UPARROW}	correct	1	6574	1
12	28	2	8	2	1	1	2	52	1	3	1	7	1	28	A	1	B_Grouped	1	Sterile	2	y	1	n	2	y	1	n	2	{UPARROW}	1	{UPARROW}	correct	1	5757	3
12	28	2	8	2	1	1	2	52	1	3	1	7	1	28	A	1	A_Ungrouped	2	Latex	1	n	2	n	2	y	1	y	1	{UPARROW}	1	{UPARROW}	correct	1	6317	4
12	28	2	8	2	1	1	2	52	1	3	1	7	1	28	A	1	A_Ungrouped	2	Expired	3	n	2	y	1	y	1	n	2	{DOWNARROW}	2	{DOWNARROW}	correct	1	3835	1
12	28	2	8	2	1	1	2	52	1	3	1	7	1	28	A	1	A_Ungrouped	2	Latex	1	n	2	y	1	y	1	n	2	{DOWNARROW}	2	{DOWNARROW}	correct	1	7603	4
12	28	2	8	2	1	1	2	52	1	3	1	7	1	28	A	1	B_Grouped	1	Latex	1	y	1	y	1	n	2	n	2	{DOWNARROW}	2	{DOWNARROW}	correct	1	16808	4
12	28	2	8	2	1	1	2	52	1	3	1	7	1	28	A	1	A_Ungrouped	2	Expired	3	n	2	n	2	y	1	n	2	{UPARROW}	1	{UPARROW}	correct	1	6868	2
12	28	2	8	2	1	1	2	52	1	3	1	7	1	28	A	1	B_Grouped	1	Sterile	2	y	1	n	2	y	1	y	1	{UPARROW}	1	{UPARROW}	correct	1	3192	3
12	28	2	8	2	1	1	2	52	1	3	1	7	1	28	A	1	B_Grouped	1	Expired	3	y	1	n	2	n	2	Y	1	{UPARROW}	1	{UPARROW}	correct	1	3192	4
12	28	2	8	2	1	1	2	52	1	3	1	7	1	28	A	1	A_Ungrouped	2	Latex	1	n	2	y	1	y	1	Y	1	{DOWNARROW}	2	{DOWNARROW}	correct	1	5818	4
12	28	2	8	2	1	1	2	52	1	3	1	7	1	28	A	1	A_Ungrouped	2	Latex	1	n	2	n	2	y	1	n	2	{UPARROW}	1	{UPARROW}	correct	1	7566	3
12	28	2	8	2	1	1	2	52	1	3	1	7	1	28	A	1	A_Ungrouped	2	Sterile	2	n	2	y	1	n	2	n	2	{DOWNARROW}	2	{DOWNARROW}	correct	1	8015	3
12	28	2	8	2	1	1	2	52	1	3	1	7	1	28	A	1	A_Ungrouped	2	Expired	3	n	2	n	2	n	2	Y	1	{UPARROW}	1	{UPARROW}	correct	1	4962	1
12	28	2	8	2	1	1	2	52	1	3	1	7	1	28	A	1	B_Grouped	1	Expired	3	y	1	y	1	y	1	n	2	{DOWNARROW}	2	{DOWNARROW}	correct	1	10055	4
12	28	2	8	2	1	1	2	52	1	3	1	7	1	28	A	1	B_Grouped	1	Latex	1	y	1	n	2	n	2	Y	1	{UPARROW}	1	{UPARROW}	correct	1	19467	2
12	28	2	8	2	1	1	2	52	1	3	1	7	1	28	A	1	B_Grouped	1	Sterile	2	y	1	y	1	y	1	n	2	{DOWNARROW}	2	{DOWNARROW}	correct	1	8654	4
12	28	2	8	2	1	1	2	52	1	3	1	7	1	28	A	1	B_Grouped	1	Sterile	2	y	1	y	1	n	2	n	2	{DOWNARROW}	2	{DOWNARROW}	correct	1	6259	4
12	28	2	8	2	1	1	2	52	1	3	1	7	1	28	A	1	B_Grouped	1	Latex	1	y	1	y	1	y	1	Y	1	{DOWNARROW}	2	{DOWNARROW}	correct	1	9036	2
12	28	2	8	2	1	1	2	52	1	3	1	7	1	28	A	1	A_Ungrouped	2	Latex	1	n	2	n	2	n	2	n	2	{UPARROW}	1	{UPARROW}	correct	1	7025	1
12	28	2	8	2	1	1	2	52	1	3	1	7	1	28	A	1	B_Grouped	1	Latex	1	y	1	y	1	n	2	y	1	{DOWNARROW}	2	{UPARROW}	FALSE	2	5342	1
12	28	2	8	2	1	1	2	52	1	3	1	7	1	28	A	1	A_Ungrouped	2	Latex	1	n	2	y	1	n	2	n	2	{DOWNARROW}	2	{DOWNARROW}	correct	1	6284	2
12	28	2	8	2	1	1	2	52	1	3	1	7	1	28	A	1	A_Ungrouped	2	Expired	3	n	2	y	1	y	1	Y	1	{DOWNARROW}	2	{DOWNARROW}	correct	1	4882	1
12	28	2	8	2	1	1	2	52	1	3	1	7	1	28	A	1	B_Grouped	1	Latex	1	y	1	n	2	n	2	n	2	{UPARROW}	1	{UPARROW}	correct	1	7634	4
12	28	2	8	2	1	1	2	52	1	3	1	7	1	28	A	1	A_Ungrouped	2	Sterile	2	n	2	n	2	n	2	n	2	{UPARROW}	1	{UPARROW}	correct	1	4801	4
12	28	2	8	2	1	1	2	52	1	3	1	7	1	28	A	1	B_Grouped	1	Expired	3	y	1	y	1	y	1	Y	1	{DOWNARROW}	2	{DOWNARROW}	correct	1	10789	3
12	28	2	8	2	1	1	2	52	1	3	1	7	1	28	A	1	A_Ungrouped	2	Expired	3	n	2	y	1	n	2	n	2	{DOWNARROW}	2	{DOWNARROW}	correct	1	4798	2
12	28	2	8	2	1	1	2	52	1	3	1	7	1	28	A	1	B_Grouped	1	Latex	1	y	1	y	1	y	1	n	2	{DOWNARROW}	2	{DOWNARROW}	correct	1	6418	2
12	28	2	8	2	1	1	2	52	1	3	1	7	1	28	A	1	A_Ungrouped	2	Sterile	2	n	2	y	1	n	2	y	1	{DOWNARROW}	2	{DOWNARROW}	correct	1	8238	1
12	28	2	8	2	1	1	2	52	1	3	1	7	1	28	A	1	A_Ungrouped	2	Latex	1	n	2	n	2	n	2	Y	1	{UPARROW}	1	{UPARROW}	correct	1	5533	1
12	28	2	8	2	1	1	2	52	1	3	1	7	1	28	A	1	A_Ungrouped	2	Sterile	2	n	2	n	2	y	1	y	1	{UPARROW}	1	{UPARROW}	correct	1	4469	1
12	28	2	8	2	1	1	2	52	1	3	1	7	1	28	A	1	A_Ungrouped	2	Expired	3	n	2	n	2	n	2	n	2	{UPARROW}	1	{UPARROW}	correct	1	3286	2
12	28	2	8	2	1	1	2	52	1	3	1	7	1	28	A	1	B_Grouped	1	Expired	3	y	1	y	1	n	2	n	2	{DOWNARROW}	2	{DOWNARROW}	correct	1	6474	3
12	28	2	8	2	1	1	2	52	1	3	1	7	1	28	A	1	B_Grouped	1	Sterile	2	y	1	n	2	n	2	n	2	{UPARROW}	1	{UPARROW}	correct	1	15094	2
12	28	2	8	2	1	1	2	52	1	3	1	7	1	28	A	1	B_Grouped	1	Sterile	2	y	1	y	1	n	2	y	1	{DOWNARROW}	2	{DOWNARROW}	correct	1	43433	4
12	28	2	8	2	1	1	2	52	1	3	1	7	1	28	A	1	B_Grouped	1	Expired	3	y	1	y	1	n	2	y	1	{DOWNARROW}	2	{DOWNARROW}	correct	1	4139	4
13	25	2	5	3	1	1	2	37	5	1	1	7	1	6	A	1	A_Ungrouped	2	Expired	3	n	2	n	2	n	2	Y	1	{UPARROW}	1	{UPARROW}	correct	1	6759	3
13	25	2	5	3	1	1	2	37	5	1	1	7	1	6	A	1	B_Grouped	1	Expired	3	y	1	y	1	n	2	y	1	{DOWNARROW}	2	{DOWNARROW}	correct	1	23510	4
13	25	2	5	3	1	1	2	37	5	1	1	7	1	6	A	1	A_Ungrouped	2	Expired	3	n	2	n	2	y	1	y	1	{UPARROW}	1	{UPARROW}	correct	1	4561	1
13	25	2	5	3	1	1	2	37	5	1	1	7	1	6	A	1	B_Grouped	1	Sterile	2	y	1	y	1	n	2	n	2	{DOWNARROW}	2	{DOWNARROW}	correct	1	35952	3
13	25	2	5	3	1	1	2	37	5	1	1	7	1	6	A	1	B_Grouped	1	Expired	3	y	1	y	1	y	1	n	2	{DOWNARROW}	2	{DOWNARROW}	correct	1	3061	3
13	25	2	5	3	1	1	2	37	5	1	1	7	1	6	A	1	A_Ungrouped	2	Latex	1	n	2	n	2	n	2	Y	1	{UPARROW}	1	{DOWNARROW}	FALSE	2	8022	3
13	25	2	5	3	1	1	2	37	5	1	1	7	1	6	A	1	B_Grouped	1	Latex	1	y	1	n	2	y	1	n	2	{UPARROW}	1	{UPARROW}	correct	1	4834	4
13	25	2	5	3	1	1	2	37	5	1	1	7	1	6	A	1	B_Grouped	1	Latex	1	y	1	y	1	y	1	Y	1	{DOWNARROW}	2	{DOWNARROW}	correct	1	3174	2
13	25	2	5	3	1	1	2	37	5	1	1	7	1	6	A	1	A_Ungrouped	2	Sterile	2	n	2	y	1	y	1	n	2	{DOWNARROW}	2	{DOWNARROW}	correct	1	4969	2
13	25	2	5	3	1	1	2	37	5	1	1	7	1	6	A	1	B_Grouped	1	Latex	1	y	1	n	2	y	1	y	1	{UPARROW}	1	{UPARROW}	correct	1	1978	3
13	25	2	5	3	1	1	2	37	5	1	1	7	1	6	A	1	B_Grouped	1	Expired	3	y	1	n	2	y	1	y	1	{UPARROW}	1	{UPARROW}	correct	1	2469	3
13	25	2	5	3	1	1	2	37	5	1	1	7	1	6	A	1	B_Grouped	1	Sterile	2	y	1	n	2	n	2	Y	1	{UPARROW}	1	{UPARROW}	correct	1	3055	3
13	25	2	5	3	1	1	2	37	5	1	1	7	1	6	A	1	B_Grouped	1	Sterile	2	y	1	y	1	n	2	y	1	{DOWNARROW}	2	{DOWNARROW}	correct	1	3758	2
13	25	2	5	3	1	1	2	37	5	1	1	7	1	6	A	1	A_Ungrouped	2	Latex	1	n	2	y	1	n	2	n	2	{DOWNARROW}	2	{DOWNARROW}	correct	1	53164	3
13	25	2	5	3	1	1	2	37	5	1	1	7	1	6	A	1	A_Ungrouped	2	Expired	3	n	2	y	1	n	2	n	2	{DOWNARROW}	2	{DOWNARROW}	correct	1	2442	3
13	25	2	5	3	1	1	2	37	5	1	1	7	1	6	A	1	A_Ungrouped	2	Latex	1	n	2	n	2	y	1	n	2	{UPARROW}	1	{UPARROW}	correct	1	7704	1
13	25	2	5	3	1	1	2	37	5	1	1	7	1	6	A	1	B_Grouped	1	Sterile	2	y	1	y	1	y	1	n	2	{DOWNARROW}	2	{DOWNARROW}	correct	1	4300	2
13	25	2	5	3	1	1	2	37	5	1	1	7	1	6	A	1	B_Grouped	1	Latex	1	y	1	y	1	y	1	n	2	{DOWNARROW}	2	{DOWNARROW}	correct	1	2941	1
13	25	2	5	3	1	1	2	37	5	1	1	7	1	6	A	1	B_Grouped	1	Latex	1	y	1	y	1	n	2	y	1	{DOWNARROW}	2	{UPARROW}	FALSE	2	6378	1
13	25	2	5	3	1	1	2	37	5	1	1	7	1	6	A	1	B_Grouped	1	Sterile	2	y	1	n	2	y	1	n	2	{UPARROW}	1	{UPARROW}	correct	1	3077	3
13	25	2	5	3	1	1	2	37	5	1	1	7	1	6	A	1	A_Ungrouped	2	Expired	3	n	2	n	2	y	1	n	2	{UPARROW}	1	{UPARROW}	correct	1	4788	2
13	25	2	5	3	1	1	2	37	5	1	1	7	1	6	A	1	A_Ungrouped	2	Expired	3	n	2	y	1	y	1	Y	1	{DOWNARROW}	2	{DOWNARROW}	correct	1	5182	4
13	25	2	5	3	1	1	2	37	5	1	1	7	1	6	A	1	A_Ungrouped	2	Sterile	2	n	2	y	1	y	1	Y	1	{DOWNARROW}	2	{DOWNARROW}	correct	1	5635	1
13	25	2	5	3	1	1	2	37	5	1	1	7	1	6	A	1	A_Ungrouped	2	Sterile	2	n	2	y	1	n	2	n	2	{DOWNARROW}	2	{DOWNARROW}	correct	1	4516	2
13	25	2	5	3	1	1	2	37	5	1	1	7	1	6	A	1	A_Ungrouped	2	Sterile	2	n	2	n	2	y	1	y	1	{UPARROW}	1	{UPARROW}	correct	1	2893	1
13	25	2	5	3	1	1	2	37	5	1	1	7	1	6	A	1	B_Grouped	1	Latex	1	y	1	n	2	n	2	n	2	{UPARROW}	1	{UPARROW}	correct	1	4714	1
13	25	2	5	3	1	1	2	37	5	1	1	7	1	6	A	1	A_Ungrouped	2	Latex	1	n	2	y	1	y	1	Y	1	{DOWNARROW}	2	{DOWNARROW}	correct	1	2202	1
13	25	2	5	3	1	1	2	37	5	1	1	7	1	6	A	1	A_Ungrouped	2	Sterile	2	n	2	n	2	n	2	n	2	{UPARROW}	1	{UPARROW}	correct	1	3720	1
13	25	2	5	3	1	1	2	37	5	1	1	7	1	6	A	1	A_Ungrouped	2	Latex	1	n	2	n	2	y	1	y	1	{UPARROW}	1	{UPARROW}	correct	1	2850	4
13	25	2	5	3	1	1	2	37	5	1	1	7	1	6	A	1	A_Ungrouped	2	Sterile	2	n	2	n	2	n	2	Y	1	{UPARROW}	1	{UPARROW}	correct	1	1718	1
13	25	2	5	3	1	1	2	37	5	1	1	7	1	6	A	1	A_Ungrouped	2	Latex	1	n	2	y	1	n	2	y	1	{DOWNARROW}	2	{DOWNARROW}	correct	1	7377	2
13	25	2	5	3	1	1	2	37	5	1	1	7	1	6	A	1	B_Grouped	1	Latex	1	y	1	y	1	n	2	n	2	{DOWNARROW}	2	{DOWNARROW}	correct	1	9797	1
13	25	2	5	3	1	1	2	37	5	1	1	7	1	6	A	1	B_Grouped	1	Sterile	2	y	1	n	2	y	1	y	1	{UPARROW}	1	{UPARROW}	correct	1	1970	1
13	25	2	5	3	1	1	2	37	5	1	1	7	1	6	A	1	A_Ungrouped	2	Latex	1	n	2	n	2	n	2	n	2	{UPARROW}	1	{UPARROW}	correct	1	11213	4
13	25	2	5	3	1	1	2	37	5	1	1	7	1	6	A	1	B_Grouped	1	Latex	1	y	1	n	2	n	2	Y	1	{UPARROW}	1	{UPARROW}	correct	1	5544	1
13	25	2	5	3	1	1	2	37	5	1	1	7	1	6	A	1	A_Ungrouped	2	Expired	3	n	2	y	1	y	1	n	2	{DOWNARROW}	2	{DOWNARROW}	correct	1	2764	2
13	25	2	5	3	1	1	2	37	5	1	1	7	1	6	A	1	B_Grouped	1	Expired	3	y	1	n	2	y	1	n	2	{UPARROW}	1	{UPARROW}	correct	1	2327	2
13	25	2	5	3	1	1	2	37	5	1	1	7	1	6	A	1	B_Grouped	1	Expired	3	y	1	n	2	n	2	n	2	{UPARROW}	1	{UPARROW}	correct	1	2166	1
13	25	2	5	3	1	1	2	37	5	1	1	7	1	6	A	1	B_Grouped	1	Expired	3	y	1	y	1	n	2	n	2	{DOWNARROW}	2	{DOWNARROW}	correct	1	2156	3
13	25	2	5	3	1	1	2	37	5	1	1	7	1	6	A	1	B_Grouped	1	Sterile	2	y	1	y	1	y	1	Y	1	{DOWNARROW}	2	{DOWNARROW}	correct	1	2913	4
13	25	2	5	3	1	1	2	37	5	1	1	7	1	6	A	1	B_Grouped	1	Sterile	2	y	1	n	2	n	2	n	2	{UPARROW}	1	{UPARROW}	correct	1	3576	1
13	25	2	5	3	1	1	2	37	5	1	1	7	1	6	A	1	B_Grouped	1	Expired	3	y	1	y	1	y	1	Y	1	{DOWNARROW}	2	{DOWNARROW}	correct	1	3634	1
13	25	2	5	3	1	1	2	37	5	1	1	7	1	6	A	1	A_Ungrouped	2	Expired	3	n	2	n	2	n	2	n	2	{UPARROW}	1	{UPARROW}	correct	1	3176	2
13	25	2	5	3	1	1	2	37	5	1	1	7	1	6	A	1	A_Ungrouped	2	Sterile	2	n	2	y	1	n	2	y	1	{DOWNARROW}	2	{DOWNARROW}	correct	1	6542	4
13	25	2	5	3	1	1	2	37	5	1	1	7	1	6	A	1	A_Ungrouped	2	Latex	1	n	2	y	1	y	1	n	2	{DOWNARROW}	2	{DOWNARROW}	correct	1	3229	1
13	25	2	5	3	1	1	2	37	5	1	1	7	1	6	A	1	A_Ungrouped	2	Expired	3	n	2	y	1	n	2	y	1	{DOWNARROW}	2	{DOWNARROW}	correct	1	3131	2
13	25	2	5	3	1	1	2	37	5	1	1	7	1	6	A	1	B_Grouped	1	Expired	3	y	1	n	2	n	2	Y	1	{UPARROW}	1	{UPARROW}	correct	1	2857	2
13	25	2	5	3	1	1	2	37	5	1	1	7	1	6	A	1	A_Ungrouped	2	Sterile	2	n	2	n	2	y	1	n	2	{UPARROW}	1	{UPARROW}	correct	1	4886	3
14	26	2	6	4	1	1	2	54	5	2	1	7	1	25	B	2	B_Grouped	1	Expired	3	y	1	n	2	n	2	n	2	{DOWNARROW}	2	{DOWNARROW}	correct	1	13313	1
14	26	2	6	4	1	1	2	54	5	2	1	7	1	25	B	2	A_Ungrouped	2	Expired	3	n	2	n	2	y	1	n	2	{DOWNARROW}	2	{DOWNARROW}	correct	1	6058	4
14	26	2	6	4	1	1	2	54	5	2	1	7	1	25	B	2	A_Ungrouped	2	Latex	1	n	2	n	2	n	2	Y	1	{DOWNARROW}	2	{DOWNARROW}	correct	1	26678	3
14	26	2	6	4	1	1	2	54	5	2	1	7	1	25	B	2	A_Ungrouped	2	Expired	3	n	2	y	1	y	1	Y	1	{UPARROW}	1	{UPARROW}	correct	1	4696	2
14	26	2	6	4	1	1	2	54	5	2	1	7	1	25	B	2	B_Grouped	1	Latex	1	y	1	n	2	y	1	n	2	{DOWNARROW}	2	{DOWNARROW}	correct	1	7847	2
14	26	2	6	4	1	1	2	54	5	2	1	7	1	25	B	2	A_Ungrouped	2	Latex	1	n	2	n	2	n	2	n	2	{DOWNARROW}	2	{DOWNARROW}	correct	1	15704	1
14	26	2	6	4	1	1	2	54	5	2	1	7	1	25	B	2	B_Grouped	1	Latex	1	y	1	y	1	y	1	Y	1	{UPARROW}	1	{UPARROW}	correct	1	4904	1
14	26	2	6	4	1	1	2	54	5	2	1	7	1	25	B	2	B_Grouped	1	Latex	1	y	1	y	1	y	1	n	2	{UPARROW}	1	{UPARROW}	correct	1	8131	4
14	26	2	6	4	1	1	2	54	5	2	1	7	1	25	B	2	A_Ungrouped	2	Sterile	2	n	2	n	2	n	2	Y	1	{DOWNARROW}	2	{DOWNARROW}	correct	1	4817	4
14	26	2	6	4	1	1	2	54	5	2	1	7	1	25	B	2	A_Ungrouped	2	Expired	3	n	2	y	1	n	2	y	1	{UPARROW}	1	{UPARROW}	correct	1	4824	4
14	26	2	6	4	1	1	2	54	5	2	1	7	1	25	B	2	B_Grouped	1	Sterile	2	y	1	n	2	n	2	n	2	{DOWNARROW}	2	{DOWNARROW}	correct	1	5368	4
14	26	2	6	4	1	1	2	54	5	2	1	7	1	25	B	2	B_Grouped	1	Expired	3	y	1	n	2	n	2	Y	1	{DOWNARROW}	2	{DOWNARROW}	correct	1	4649	1
14	26	2	6	4	1	1	2	54	5	2	1	7	1	25	B	2	A_Ungrouped	2	Latex	1	n	2	n	2	y	1	n	2	{DOWNARROW}	2	{DOWNARROW}	correct	1	4656	2
14	26	2	6	4	1	1	2	54	5	2	1	7	1	25	B	2	B_Grouped	1	Expired	3	y	1	n	2	y	1	y	1	{DOWNARROW}	2	{DOWNARROW}	correct	1	5857	3
14	26	2	6	4	1	1	2	54	5	2	1	7	1	25	B	2	A_Ungrouped	2	Expired	3	n	2	y	1	n	2	n	2	{UPARROW}	1	{UPARROW}	correct	1	3816	4
14	26	2	6	4	1	1	2	54	5	2	1	7	1	25	B	2	B_Grouped	1	Sterile	2	y	1	y	1	y	1	Y	1	{UPARROW}	1	{UPARROW}	correct	1	4577	1
14	26	2	6	4	1	1	2	54	5	2	1	7	1	25	B	2	B_Grouped	1	Latex	1	y	1	y	1	n	2	y	1	{UPARROW}	1	{UPARROW}	correct	1	5166	1
14	26	2	6	4	1	1	2	54	5	2	1	7	1	25	B	2	B_Grouped	1	Expired	3	y	1	n	2	y	1	n	2	{DOWNARROW}	2	{DOWNARROW}	correct	1	4998	1
14	26	2	6	4	1	1	2	54	5	2	1	7	1	25	B	2	B_Grouped	1	Sterile	2	y	1	n	2	n	2	Y	1	{DOWNARROW}	2	{DOWNARROW}	correct	1	4109	4
14	26	2	6	4	1	1	2	54	5	2	1	7	1	25	B	2	B_Grouped	1	Expired	3	y	1	y	1	y	1	n	2	{UPARROW}	1	{UPARROW}	correct	1	3011	3
14	26	2	6	4	1	1	2	54	5	2	1	7	1	25	B	2	A_Ungrouped	2	Expired	3	n	2	n	2	n	2	Y	1	{DOWNARROW}	2	{DOWNARROW}	correct	1	2979	2
14	26	2	6	4	1	1	2	54	5	2	1	7	1	25	B	2	B_Grouped	1	Sterile	2	y	1	n	2	y	1	n	2	{DOWNARROW}	2	{DOWNARROW}	correct	1	6074	4
14	26	2	6	4	1	1	2	54	5	2	1	7	1	25	B	2	B_Grouped	1	Expired	3	y	1	y	1	n	2	n	2	{UPARROW}	1	{UPARROW}	correct	1	4529	3
14	26	2	6	4	1	1	2	54	5	2	1	7	1	25	B	2	A_Ungrouped	2	Sterile	2	n	2	n	2	y	1	n	2	{DOWNARROW}	2	{DOWNARROW}	correct	1	5997	2
14	26	2	6	4	1	1	2	54	5	2	1	7	1	25	B	2	A_Ungrouped	2	Sterile	2	n	2	n	2	n	2	n	2	{DOWNARROW}	2	{DOWNARROW}	correct	1	11665	1
14	26	2	6	4	1	1	2	54	5	2	1	7	1	25	B	2	B_Grouped	1	Latex	1	y	1	n	2	n	2	n	2	{DOWNARROW}	2	{DOWNARROW}	correct	1	4034	4
14	26	2	6	4	1	1	2	54	5	2	1	7	1	25	B	2	A_Ungrouped	2	Latex	1	n	2	y	1	y	1	Y	1	{UPARROW}	1	{UPARROW}	correct	1	3612	2
14	26	2	6	4	1	1	2	54	5	2	1	7	1	25	B	2	A_Ungrouped	2	Latex	1	n	2	y	1	n	2	y	1	{UPARROW}	1	{UPARROW}	correct	1	3327	1
14	26	2	6	4	1	1	2	54	5	2	1	7	1	25	B	2	A_Ungrouped	2	Sterile	2	n	2	y	1	n	2	y	1	{UPARROW}	1	{UPARROW}	correct	1	4600	4
14	26	2	6	4	1	1	2	54	5	2	1	7	1	25	B	2	B_Grouped	1	Latex	1	y	1	n	2	n	2	Y	1	{DOWNARROW}	2	{DOWNARROW}	correct	1	10791	4
14	26	2	6	4	1	1	2	54	5	2	1	7	1	25	B	2	A_Ungrouped	2	Latex	1	n	2	y	1	n	2	n	2	{UPARROW}	1	{UPARROW}	correct	1	7540	3
14	26	2	6	4	1	1	2	54	5	2	1	7	1	25	B	2	A_Ungrouped	2	Sterile	2	n	2	y	1	y	1	Y	1	{UPARROW}	1	{UPARROW}	correct	1	3100	3
14	26	2	6	4	1	1	2	54	5	2	1	7	1	25	B	2	A_Ungrouped	2	Sterile	2	n	2	n	2	y	1	y	1	{DOWNARROW}	2	{DOWNARROW}	correct	1	3396	4
14	26	2	6	4	1	1	2	54	5	2	1	7	1	25	B	2	B_Grouped	1	Sterile	2	y	1	y	1	y	1	n	2	{UPARROW}	1	{UPARROW}	correct	1	4562	1
14	26	2	6	4	1	1	2	54	5	2	1	7	1	25	B	2	A_Ungrouped	2	Expired	3	n	2	n	2	y	1	y	1	{DOWNARROW}	2	{DOWNARROW}	correct	1	3386	4
14	26	2	6	4	1	1	2	54	5	2	1	7	1	25	B	2	A_Ungrouped	2	Expired	3	n	2	y	1	y	1	n	2	{UPARROW}	1	{UPARROW}	correct	1	2606	1
14	26	2	6	4	1	1	2	54	5	2	1	7	1	25	B	2	B_Grouped	1	Expired	3	y	1	y	1	n	2	y	1	{UPARROW}	1	{UPARROW}	correct	1	6158	1
14	26	2	6	4	1	1	2	54	5	2	1	7	1	25	B	2	B_Grouped	1	Sterile	2	y	1	n	2	y	1	y	1	{DOWNARROW}	2	{DOWNARROW}	correct	1	2644	4
14	26	2	6	4	1	1	2	54	5	2	1	7	1	25	B	2	B_Grouped	1	Sterile	2	y	1	y	1	n	2	y	1	{UPARROW}	1	{UPARROW}	correct	1	2503	4
14	26	2	6	4	1	1	2	54	5	2	1	7	1	25	B	2	B_Grouped	1	Latex	1	y	1	n	2	y	1	y	1	{DOWNARROW}	2	{DOWNARROW}	correct	1	2684	3
14	26	2	6	4	1	1	2	54	5	2	1	7	1	25	B	2	A_Ungrouped	2	Sterile	2	n	2	y	1	y	1	n	2	{UPARROW}	1	{UPARROW}	correct	1	10680	1
14	26	2	6	4	1	1	2	54	5	2	1	7	1	25	B	2	A_Ungrouped	2	Sterile	2	n	2	y	1	n	2	n	2	{UPARROW}	1	{UPARROW}	correct	1	3308	3
14	26	2	6	4	1	1	2	54	5	2	1	7	1	25	B	2	B_Grouped	1	Latex	1	y	1	y	1	n	2	n	2	{UPARROW}	1	{UPARROW}	correct	1	15862	3
14	26	2	6	4	1	1	2	54	5	2	1	7	1	25	B	2	B_Grouped	1	Sterile	2	y	1	y	1	n	2	n	2	{UPARROW}	1	{UPARROW}	correct	1	4173	3
14	26	2	6	4	1	1	2	54	5	2	1	7	1	25	B	2	B_Grouped	1	Expired	3	y	1	y	1	y	1	Y	1	{UPARROW}	1	{UPARROW}	correct	1	1998	3
14	26	2	6	4	1	1	2	54	5	2	1	7	1	25	B	2	A_Ungrouped	2	Expired	3	n	2	n	2	n	2	n	2	{DOWNARROW}	2	{DOWNARROW}	correct	1	3291	3
14	26	2	6	4	1	1	2	54	5	2	1	7	1	25	B	2	A_Ungrouped	2	Latex	1	n	2	y	1	y	1	n	2	{UPARROW}	1	{UPARROW}	correct	1	6657	4
14	26	2	6	4	1	1	2	54	5	2	1	7	1	25	B	2	A_Ungrouped	2	Latex	1	n	2	n	2	y	1	y	1	{DOWNARROW}	2	{DOWNARROW}	correct	1	1744	3
15	27	2	7	2	1	1	2	36	5	1	1	7	1	16	A	1	B_Grouped	1	Expired	3	y	1	n	2	n	2	Y	1	{UPARROW}	1	{UPARROW}	correct	1	4441	4
15	27	2	7	2	1	1	2	36	5	1	1	7	1	16	A	1	A_Ungrouped	2	Expired	3	n	2	n	2	y	1	n	2	{UPARROW}	1	{UPARROW}	correct	1	2927	3
15	27	2	7	2	1	1	2	36	5	1	1	7	1	16	A	1	B_Grouped	1	Latex	1	y	1	y	1	y	1	Y	1	{DOWNARROW}	2	{DOWNARROW}	correct	1	6048	4
15	27	2	7	2	1	1	2	36	5	1	1	7	1	16	A	1	A_Ungrouped	2	Latex	1	n	2	n	2	y	1	n	2	{UPARROW}	1	{UPARROW}	correct	1	1336	4
15	27	2	7	2	1	1	2	36	5	1	1	7	1	16	A	1	B_Grouped	1	Latex	1	y	1	n	2	n	2	n	2	{UPARROW}	1	{DOWNARROW}	FALSE	2	19281	1
15	27	2	7	2	1	1	2	36	5	1	1	7	1	16	A	1	B_Grouped	1	Latex	1	y	1	y	1	n	2	n	2	{DOWNARROW}	2	{DOWNARROW}	correct	1	18434	3
15	27	2	7	2	1	1	2	36	5	1	1	7	1	16	A	1	B_Grouped	1	Sterile	2	y	1	y	1	y	1	Y	1	{DOWNARROW}	2	{DOWNARROW}	correct	1	21198	4
15	27	2	7	2	1	1	2	36	5	1	1	7	1	16	A	1	A_Ungrouped	2	Latex	1	n	2	n	2	n	2	n	2	{UPARROW}	1	{DOWNARROW}	FALSE	2	42188	4
15	27	2	7	2	1	1	2	36	5	1	1	7	1	16	A	1	B_Grouped	1	Latex	1	y	1	y	1	y	1	n	2	{DOWNARROW}	2	{DOWNARROW}	correct	1	4680	3
15	27	2	7	2	1	1	2	36	5	1	1	7	1	16	A	1	A_Ungrouped	2	Expired	3	n	2	y	1	n	2	y	1	{DOWNARROW}	2	{DOWNARROW}	correct	1	4948	4
15	27	2	7	2	1	1	2	36	5	1	1	7	1	16	A	1	B_Grouped	1	Expired	3	y	1	n	2	n	2	n	2	{UPARROW}	1	{UPARROW}	correct	1	4658	3
15	27	2	7	2	1	1	2	36	5	1	1	7	1	16	A	1	B_Grouped	1	Expired	3	y	1	n	2	y	1	y	1	{UPARROW}	1	{UPARROW}	correct	1	3289	3
15	27	2	7	2	1	1	2	36	5	1	1	7	1	16	A	1	A_Ungrouped	2	Expired	3	n	2	n	2	n	2	Y	1	{UPARROW}	1	{UPARROW}	correct	1	2552	3
15	27	2	7	2	1	1	2	36	5	1	1	7	1	16	A	1	A_Ungrouped	2	Sterile	2	n	2	y	1	y	1	Y	1	{DOWNARROW}	2	{DOWNARROW}	correct	1	5492	1
15	27	2	7	2	1	1	2	36	5	1	1	7	1	16	A	1	A_Ungrouped	2	Sterile	2	n	2	y	1	n	2	n	2	{DOWNARROW}	2	{DOWNARROW}	correct	1	6531	4
15	27	2	7	2	1	1	2	36	5	1	1	7	1	16	A	1	B_Grouped	1	Expired	3	y	1	y	1	n	2	n	2	{DOWNARROW}	2	{DOWNARROW}	correct	1	5176	4
15	27	2	7	2	1	1	2	36	5	1	1	7	1	16	A	1	A_Ungrouped	2	Expired	3	n	2	y	1	n	2	n	2	{DOWNARROW}	2	{DOWNARROW}	correct	1	2938	3
15	27	2	7	2	1	1	2	36	5	1	1	7	1	16	A	1	A_Ungrouped	2	Sterile	2	n	2	n	2	n	2	n	2	{UPARROW}	1	{UPARROW}	correct	1	6271	1
15	27	2	7	2	1	1	2	36	5	1	1	7	1	16	A	1	B_Grouped	1	Latex	1	y	1	n	2	n	2	Y	1	{UPARROW}	1	{DOWNARROW}	FALSE	2	4564	1
15	27	2	7	2	1	1	2	36	5	1	1	7	1	16	A	1	A_Ungrouped	2	Latex	1	n	2	y	1	y	1	Y	1	{DOWNARROW}	2	{DOWNARROW}	correct	1	2714	1
15	27	2	7	2	1	1	2	36	5	1	1	7	1	16	A	1	B_Grouped	1	Latex	1	y	1	n	2	y	1	n	2	{UPARROW}	1	{UPARROW}	correct	1	3355	3
15	27	2	7	2	1	1	2	36	5	1	1	7	1	16	A	1	B_Grouped	1	Sterile	2	y	1	n	2	n	2	n	2	{UPARROW}	1	{UPARROW}	correct	1	4799	3
15	27	2	7	2	1	1	2	36	5	1	1	7	1	16	A	1	B_Grouped	1	Latex	1	y	1	y	1	n	2	y	1	{DOWNARROW}	2	{UPARROW}	FALSE	2	3767	1
15	27	2	7	2	1	1	2	36	5	1	1	7	1	16	A	1	A_Ungrouped	2	Latex	1	n	2	n	2	n	2	Y	1	{UPARROW}	1	{UPARROW}	correct	1	5887	4
15	27	2	7	2	1	1	2	36	5	1	1	7	1	16	A	1	A_Ungrouped	2	Latex	1	n	2	y	1	n	2	y	1	{DOWNARROW}	2	{UPARROW}	FALSE	2	2309	3
15	27	2	7	2	1	1	2	36	5	1	1	7	1	16	A	1	A_Ungrouped	2	Sterile	2	n	2	y	1	n	2	y	1	{DOWNARROW}	2	{DOWNARROW}	correct	1	3004	1
15	27	2	7	2	1	1	2	36	5	1	1	7	1	16	A	1	B_Grouped	1	Expired	3	y	1	y	1	n	2	y	1	{DOWNARROW}	2	{DOWNARROW}	correct	1	2879	3
15	27	2	7	2	1	1	2	36	5	1	1	7	1	16	A	1	A_Ungrouped	2	Sterile	2	n	2	y	1	y	1	n	2	{DOWNARROW}	2	{DOWNARROW}	correct	1	7319	4
15	27	2	7	2	1	1	2	36	5	1	1	7	1	16	A	1	A_Ungrouped	2	Sterile	2	n	2	n	2	y	1	y	1	{UPARROW}	1	{UPARROW}	correct	1	4442	2
15	27	2	7	2	1	1	2	36	5	1	1	7	1	16	A	1	A_Ungrouped	2	Expired	3	n	2	n	2	y	1	y	1	{UPARROW}	1	{UPARROW}	correct	1	4971	2
15	27	2	7	2	1	1	2	36	5	1	1	7	1	16	A	1	A_Ungrouped	2	Sterile	2	n	2	n	2	n	2	Y	1	{UPARROW}	1	{DOWNARROW}	FALSE	2	28768	4
15	27	2	7	2	1	1	2	36	5	1	1	7	1	16	A	1	A_Ungrouped	2	Latex	1	n	2	n	2	y	1	y	1	{UPARROW}	1	{UPARROW}	correct	1	1520	3
15	27	2	7	2	1	1	2	36	5	1	1	7	1	16	A	1	B_Grouped	1	Sterile	2	y	1	n	2	y	1	y	1	{UPARROW}	1	{UPARROW}	correct	1	1789	3
15	27	2	7	2	1	1	2	36	5	1	1	7	1	16	A	1	B_Grouped	1	Sterile	2	y	1	y	1	y	1	n	2	{DOWNARROW}	2	{DOWNARROW}	correct	1	2911	3
15	27	2	7	2	1	1	2	36	5	1	1	7	1	16	A	1	A_Ungrouped	2	Sterile	2	n	2	n	2	y	1	n	2	{UPARROW}	1	{UPARROW}	correct	1	5322	2
15	27	2	7	2	1	1	2	36	5	1	1	7	1	16	A	1	B_Grouped	1	Expired	3	y	1	y	1	y	1	Y	1	{DOWNARROW}	2	{DOWNARROW}	correct	1	4178	1
15	27	2	7	2	1	1	2	36	5	1	1	7	1	16	A	1	B_Grouped	1	Latex	1	y	1	n	2	y	1	y	1	{UPARROW}	1	{UPARROW}	correct	1	2013	1
15	27	2	7	2	1	1	2	36	5	1	1	7	1	16	A	1	A_Ungrouped	2	Expired	3	n	2	y	1	y	1	Y	1	{DOWNARROW}	2	{DOWNARROW}	correct	1	3400	3
15	27	2	7	2	1	1	2	36	5	1	1	7	1	16	A	1	B_Grouped	1	Sterile	2	y	1	n	2	y	1	n	2	{UPARROW}	1	{DOWNARROW}	FALSE	2	11901	2
15	27	2	7	2	1	1	2	36	5	1	1	7	1	16	A	1	B_Grouped	1	Expired	3	y	1	y	1	y	1	n	2	{DOWNARROW}	2	{DOWNARROW}	correct	1	8149	4
15	27	2	7	2	1	1	2	36	5	1	1	7	1	16	A	1	A_Ungrouped	2	Latex	1	n	2	y	1	y	1	n	2	{DOWNARROW}	2	{DOWNARROW}	correct	1	2633	1
15	27	2	7	2	1	1	2	36	5	1	1	7	1	16	A	1	B_Grouped	1	Sterile	2	y	1	y	1	n	2	y	1	{DOWNARROW}	2	{DOWNARROW}	correct	1	4703	3
15	27	2	7	2	1	1	2	36	5	1	1	7	1	16	A	1	B_Grouped	1	Expired	3	y	1	n	2	y	1	n	2	{UPARROW}	1	{UPARROW}	correct	1	11085	4
15	27	2	7	2	1	1	2	36	5	1	1	7	1	16	A	1	B_Grouped	1	Sterile	2	y	1	n	2	n	2	Y	1	{UPARROW}	1	{UPARROW}	correct	1	2224	1
15	27	2	7	2	1	1	2	36	5	1	1	7	1	16	A	1	A_Ungrouped	2	Latex	1	n	2	y	1	n	2	n	2	{DOWNARROW}	2	{UPARROW}	FALSE	2	20259	3
15	27	2	7	2	1	1	2	36	5	1	1	7	1	16	A	1	B_Grouped	1	Sterile	2	y	1	y	1	n	2	n	2	{DOWNARROW}	2	{DOWNARROW}	correct	1	8481	4
15	27	2	7	2	1	1	2	36	5	1	1	7	1	16	A	1	A_Ungrouped	2	Expired	3	n	2	y	1	y	1	n	2	{DOWNARROW}	2	{DOWNARROW}	correct	1	9005	4
15	27	2	7	2	1	1	2	36	5	1	1	7	1	16	A	1	A_Ungrouped	2	Expired	3	n	2	n	2	n	2	n	2	{UPARROW}	1	{UPARROW}	correct	1	5792	2
16	28	2	8	2	1	1	2	59	5	1	1	7	1	38	A	1	A_Ungrouped	2	Sterile	2	n	2	n	2	y	1	n	2	{UPARROW}	1	{UPARROW}	correct	1	9886	2
16	28	2	8	2	1	1	2	59	5	1	1	7	1	38	A	1	A_Ungrouped	2	Expired	3	n	2	n	2	n	2	Y	1	{UPARROW}	1	{UPARROW}	correct	1	14119	3
16	28	2	8	2	1	1	2	59	5	1	1	7	1	38	A	1	A_Ungrouped	2	Latex	1	n	2	n	2	n	2	Y	1	{UPARROW}	1	{UPARROW}	correct	1	5534	4
16	28	2	8	2	1	1	2	59	5	1	1	7	1	38	A	1	A_Ungrouped	2	Sterile	2	n	2	y	1	n	2	y	1	{DOWNARROW}	2	{DOWNARROW}	correct	1	8784	4
16	28	2	8	2	1	1	2	59	5	1	1	7	1	38	A	1	B_Grouped	1	Sterile	2	y	1	y	1	y	1	n	2	{DOWNARROW}	2	{DOWNARROW}	correct	1	4678	4
16	28	2	8	2	1	1	2	59	5	1	1	7	1	38	A	1	A_Ungrouped	2	Sterile	2	n	2	y	1	y	1	Y	1	{DOWNARROW}	2	{DOWNARROW}	correct	1	2153	3
16	28	2	8	2	1	1	2	59	5	1	1	7	1	38	A	1	A_Ungrouped	2	Latex	1	n	2	y	1	y	1	Y	1	{DOWNARROW}	2	{DOWNARROW}	correct	1	3454	2
16	28	2	8	2	1	1	2	59	5	1	1	7	1	38	A	1	A_Ungrouped	2	Expired	3	n	2	y	1	y	1	n	2	{DOWNARROW}	2	{DOWNARROW}	correct	1	3095	3
16	28	2	8	2	1	1	2	59	5	1	1	7	1	38	A	1	A_Ungrouped	2	Expired	3	n	2	n	2	y	1	y	1	{UPARROW}	1	{UPARROW}	correct	1	3218	3
16	28	2	8	2	1	1	2	59	5	1	1	7	1	38	A	1	B_Grouped	1	Sterile	2	y	1	n	2	n	2	Y	1	{UPARROW}	1	{UPARROW}	correct	1	4127	4
16	28	2	8	2	1	1	2	59	5	1	1	7	1	38	A	1	B_Grouped	1	Latex	1	y	1	y	1	y	1	n	2	{DOWNARROW}	2	{DOWNARROW}	correct	1	4514	3
16	28	2	8	2	1	1	2	59	5	1	1	7	1	38	A	1	A_Ungrouped	2	Expired	3	n	2	y	1	y	1	Y	1	{DOWNARROW}	2	{DOWNARROW}	correct	1	5862	3
16	28	2	8	2	1	1	2	59	5	1	1	7	1	38	A	1	A_Ungrouped	2	Expired	3	n	2	n	2	y	1	n	2	{UPARROW}	1	{UPARROW}	correct	1	5208	4
16	28	2	8	2	1	1	2	59	5	1	1	7	1	38	A	1	B_Grouped	1	Expired	3	y	1	n	2	y	1	n	2	{UPARROW}	1	{UPARROW}	correct	1	4631	3
16	28	2	8	2	1	1	2	59	5	1	1	7	1	38	A	1	A_Ungrouped	2	Sterile	2	n	2	n	2	n	2	n	2	{UPARROW}	1	{DOWNARROW}	FALSE	2	2423	2
16	28	2	8	2	1	1	2	59	5	1	1	7	1	38	A	1	B_Grouped	1	Latex	1	y	1	y	1	y	1	Y	1	{DOWNARROW}	2	{DOWNARROW}	correct	1	2153	3
16	28	2	8	2	1	1	2	59	5	1	1	7	1	38	A	1	A_Ungrouped	2	Sterile	2	n	2	n	2	n	2	Y	1	{UPARROW}	1	{UPARROW}	correct	1	3642	2
16	28	2	8	2	1	1	2	59	5	1	1	7	1	38	A	1	B_Grouped	1	Latex	1	y	1	y	1	n	2	n	2	{DOWNARROW}	2	{UPARROW}	FALSE	2	12777	3
16	28	2	8	2	1	1	2	59	5	1	1	7	1	38	A	1	B_Grouped	1	Expired	3	y	1	y	1	y	1	Y	1	{DOWNARROW}	2	{DOWNARROW}	correct	1	3101	3
16	28	2	8	2	1	1	2	59	5	1	1	7	1	38	A	1	B_Grouped	1	Sterile	2	y	1	n	2	y	1	n	2	{UPARROW}	1	{UPARROW}	correct	1	7462	2
16	28	2	8	2	1	1	2	59	5	1	1	7	1	38	A	1	A_Ungrouped	2	Sterile	2	n	2	n	2	y	1	y	1	{UPARROW}	1	{UPARROW}	correct	1	3455	1
16	28	2	8	2	1	1	2	59	5	1	1	7	1	38	A	1	A_Ungrouped	2	Sterile	2	n	2	y	1	y	1	n	2	{DOWNARROW}	2	{DOWNARROW}	correct	1	4045	3
16	28	2	8	2	1	1	2	59	5	1	1	7	1	38	A	1	B_Grouped	1	Expired	3	y	1	n	2	n	2	Y	1	{UPARROW}	1	{UPARROW}	correct	1	3012	4
16	28	2	8	2	1	1	2	59	5	1	1	7	1	38	A	1	A_Ungrouped	2	Latex	1	n	2	n	2	y	1	y	1	{UPARROW}	1	{UPARROW}	correct	1	3439	2
16	28	2	8	2	1	1	2	59	5	1	1	7	1	38	A	1	B_Grouped	1	Sterile	2	y	1	y	1	n	2	n	2	{DOWNARROW}	2	{DOWNARROW}	correct	1	15342	1
16	28	2	8	2	1	1	2	59	5	1	1	7	1	38	A	1	B_Grouped	1	Expired	3	y	1	n	2	y	1	y	1	{UPARROW}	1	{UPARROW}	correct	1	2806	1
16	28	2	8	2	1	1	2	59	5	1	1	7	1	38	A	1	B_Grouped	1	Expired	3	y	1	y	1	y	1	n	2	{DOWNARROW}	2	{DOWNARROW}	correct	1	7280	2
16	28	2	8	2	1	1	2	59	5	1	1	7	1	38	A	1	B_Grouped	1	Expired	3	y	1	y	1	n	2	n	2	{DOWNARROW}	2	{DOWNARROW}	correct	1	5154	4
16	28	2	8	2	1	1	2	59	5	1	1	7	1	38	A	1	B_Grouped	1	Expired	3	y	1	y	1	n	2	y	1	{DOWNARROW}	2	{DOWNARROW}	correct	1	2650	4
16	28	2	8	2	1	1	2	59	5	1	1	7	1	38	A	1	B_Grouped	1	Latex	1	y	1	n	2	y	1	y	1	{UPARROW}	1	{UPARROW}	correct	1	2097	4
16	28	2	8	2	1	1	2	59	5	1	1	7	1	38	A	1	A_Ungrouped	2	Expired	3	n	2	n	2	n	2	n	2	{UPARROW}	1	{UPARROW}	correct	1	7514	4
16	28	2	8	2	1	1	2	59	5	1	1	7	1	38	A	1	B_Grouped	1	Sterile	2	y	1	y	1	y	1	Y	1	{DOWNARROW}	2	{DOWNARROW}	correct	1	3863	4
16	28	2	8	2	1	1	2	59	5	1	1	7	1	38	A	1	A_Ungrouped	2	Expired	3	n	2	y	1	n	2	n	2	{DOWNARROW}	2	{DOWNARROW}	correct	1	3461	2
16	28	2	8	2	1	1	2	59	5	1	1	7	1	38	A	1	A_Ungrouped	2	Sterile	2	n	2	y	1	n	2	n	2	{DOWNARROW}	2	{DOWNARROW}	correct	1	4131	1
16	28	2	8	2	1	1	2	59	5	1	1	7	1	38	A	1	B_Grouped	1	Expired	3	y	1	n	2	n	2	n	2	{UPARROW}	1	{UPARROW}	correct	1	12245	4
16	28	2	8	2	1	1	2	59	5	1	1	7	1	38	A	1	B_Grouped	1	Latex	1	y	1	y	1	n	2	y	1	{DOWNARROW}	2	{DOWNARROW}	correct	1	2561	4
16	28	2	8	2	1	1	2	59	5	1	1	7	1	38	A	1	B_Grouped	1	Sterile	2	y	1	n	2	y	1	y	1	{UPARROW}	1	{UPARROW}	correct	1	13970	4
16	28	2	8	2	1	1	2	59	5	1	1	7	1	38	A	1	B_Grouped	1	Sterile	2	y	1	n	2	n	2	n	2	{UPARROW}	1	{UPARROW}	correct	1	11902	1
16	28	2	8	2	1	1	2	59	5	1	1	7	1	38	A	1	A_Ungrouped	2	Latex	1	n	2	n	2	y	1	n	2	{UPARROW}	1	{UPARROW}	correct	1	4132	1
16	28	2	8	2	1	1	2	59	5	1	1	7	1	38	A	1	A_Ungrouped	2	Latex	1	n	2	y	1	n	2	n	2	{DOWNARROW}	2	{DOWNARROW}	correct	1	14281	3
16	28	2	8	2	1	1	2	59	5	1	1	7	1	38	A	1	B_Grouped	1	Latex	1	y	1	n	2	n	2	n	2	{UPARROW}	1	{UPARROW}	correct	1	11061	4
16	28	2	8	2	1	1	2	59	5	1	1	7	1	38	A	1	A_Ungrouped	2	Expired	3	n	2	y	1	n	2	y	1	{DOWNARROW}	2	{DOWNARROW}	correct	1	7086	4
16	28	2	8	2	1	1	2	59	5	1	1	7	1	38	A	1	B_Grouped	1	Latex	1	y	1	n	2	y	1	n	2	{UPARROW}	1	{UPARROW}	correct	1	12593	1
16	28	2	8	2	1	1	2	59	5	1	1	7	1	38	A	1	B_Grouped	1	Latex	1	y	1	n	2	n	2	Y	1	{UPARROW}	1	{UPARROW}	correct	1	11288	3
16	28	2	8	2	1	1	2	59	5	1	1	7	1	38	A	1	B_Grouped	1	Sterile	2	y	1	y	1	n	2	y	1	{DOWNARROW}	2	{DOWNARROW}	correct	1	3292	4
16	28	2	8	2	1	1	2	59	5	1	1	7	1	38	A	1	A_Ungrouped	2	Latex	1	n	2	y	1	n	2	y	1	{DOWNARROW}	2	{DOWNARROW}	correct	1	3566	2
16	28	2	8	2	1	1	2	59	5	1	1	7	1	38	A	1	A_Ungrouped	2	Latex	1	n	2	y	1	y	1	n	2	{DOWNARROW}	2	{DOWNARROW}	correct	1	10205	3
16	28	2	8	2	1	1	2	59	5	1	1	7	1	38	A	1	A_Ungrouped	2	Latex	1	n	2	n	2	n	2	n	2	{UPARROW}	1	{UPARROW}	correct	1	22043	2
17	25	2	5	2	1	1	2	58	5	5	1	7	1	37	A	1	B_Grouped	1	Sterile	2	y	1	y	1	y	1	n	2	{DOWNARROW}	2	{DOWNARROW}	correct	1	11667	4
17	25	2	5	2	1	1	2	58	5	5	1	7	1	37	A	1	B_Grouped	1	Expired	3	y	1	y	1	n	2	n	2	{DOWNARROW}	2	{DOWNARROW}	correct	1	6379	2
17	25	2	5	2	1	1	2	58	5	5	1	7	1	37	A	1	B_Grouped	1	Sterile	2	y	1	n	2	y	1	y	1	{UPARROW}	1	{UPARROW}	correct	1	20540	1
17	25	2	5	2	1	1	2	58	5	5	1	7	1	37	A	1	B_Grouped	1	Sterile	2	y	1	y	1	y	1	Y	1	{DOWNARROW}	2	{DOWNARROW}	correct	1	4918	1
17	25	2	5	2	1	1	2	58	5	5	1	7	1	37	A	1	B_Grouped	1	Latex	1	y	1	n	2	n	2	n	2	{UPARROW}	1	{UPARROW}	correct	1	12622	2
17	25	2	5	2	1	1	2	58	5	5	1	7	1	37	A	1	A_Ungrouped	2	Sterile	2	n	2	y	1	n	2	n	2	{DOWNARROW}	2	{DOWNARROW}	correct	1	10091	4
17	25	2	5	2	1	1	2	58	5	5	1	7	1	37	A	1	A_Ungrouped	2	Expired	3	n	2	y	1	n	2	n	2	{DOWNARROW}	2	{DOWNARROW}	correct	1	8676	1
17	25	2	5	2	1	1	2	58	5	5	1	7	1	37	A	1	B_Grouped	1	Sterile	2	y	1	y	1	n	2	y	1	{DOWNARROW}	2	{DOWNARROW}	correct	1	6177	2
17	25	2	5	2	1	1	2	58	5	5	1	7	1	37	A	1	B_Grouped	1	Latex	1	y	1	n	2	y	1	y	1	{UPARROW}	1	{UPARROW}	correct	1	8602	1
17	25	2	5	2	1	1	2	58	5	5	1	7	1	37	A	1	B_Grouped	1	Expired	3	y	1	y	1	y	1	Y	1	{DOWNARROW}	2	{DOWNARROW}	correct	1	4933	1
17	25	2	5	2	1	1	2	58	5	5	1	7	1	37	A	1	B_Grouped	1	Latex	1	y	1	y	1	n	2	n	2	{DOWNARROW}	2	{DOWNARROW}	correct	1	10802	4
17	25	2	5	2	1	1	2	58	5	5	1	7	1	37	A	1	B_Grouped	1	Expired	3	y	1	n	2	y	1	y	1	{UPARROW}	1	{UPARROW}	correct	1	6067	2
17	25	2	5	2	1	1	2	58	5	5	1	7	1	37	A	1	A_Ungrouped	2	Sterile	2	n	2	n	2	y	1	y	1	{UPARROW}	1	{UPARROW}	correct	1	6582	2
17	25	2	5	2	1	1	2	58	5	5	1	7	1	37	A	1	B_Grouped	1	Sterile	2	y	1	n	2	n	2	Y	1	{UPARROW}	1	{UPARROW}	correct	1	5205	4
17	25	2	5	2	1	1	2	58	5	5	1	7	1	37	A	1	A_Ungrouped	2	Sterile	2	n	2	y	1	y	1	n	2	{DOWNARROW}	2	{DOWNARROW}	correct	1	10959	2
17	25	2	5	2	1	1	2	58	5	5	1	7	1	37	A	1	A_Ungrouped	2	Expired	3	n	2	y	1	y	1	Y	1	{DOWNARROW}	2	{DOWNARROW}	correct	1	6134	2
17	25	2	5	2	1	1	2	58	5	5	1	7	1	37	A	1	A_Ungrouped	2	Expired	3	n	2	y	1	y	1	n	2	{DOWNARROW}	2	{DOWNARROW}	correct	1	13799	4
17	25	2	5	2	1	1	2	58	5	5	1	7	1	37	A	1	B_Grouped	1	Latex	1	y	1	y	1	n	2	y	1	{DOWNARROW}	2	{DOWNARROW}	correct	1	5971	4
17	25	2	5	2	1	1	2	58	5	5	1	7	1	37	A	1	A_Ungrouped	2	Sterile	2	n	2	y	1	y	1	Y	1	{DOWNARROW}	2	{DOWNARROW}	correct	1	3595	1
17	25	2	5	2	1	1	2	58	5	5	1	7	1	37	A	1	B_Grouped	1	Sterile	2	y	1	y	1	n	2	n	2	{DOWNARROW}	2	{DOWNARROW}	correct	1	18712	4
17	25	2	5	2	1	1	2	58	5	5	1	7	1	37	A	1	A_Ungrouped	2	Sterile	2	n	2	y	1	n	2	y	1	{DOWNARROW}	2	{DOWNARROW}	correct	1	3135	4
17	25	2	5	2	1	1	2	58	5	5	1	7	1	37	A	1	A_Ungrouped	2	Latex	1	n	2	y	1	n	2	n	2	{DOWNARROW}	2	{DOWNARROW}	correct	1	8965	4
17	25	2	5	2	1	1	2	58	5	5	1	7	1	37	A	1	A_Ungrouped	2	Latex	1	n	2	y	1	n	2	y	1	{DOWNARROW}	2	{DOWNARROW}	correct	1	15639	4
17	25	2	5	2	1	1	2	58	5	5	1	7	1	37	A	1	B_Grouped	1	Expired	3	y	1	y	1	y	1	n	2	{DOWNARROW}	2	{DOWNARROW}	correct	1	8014	1
17	25	2	5	2	1	1	2	58	5	5	1	7	1	37	A	1	A_Ungrouped	2	Sterile	2	n	2	n	2	n	2	Y	1	{UPARROW}	1	{UPARROW}	correct	1	2414	2
17	25	2	5	2	1	1	2	58	5	5	1	7	1	37	A	1	B_Grouped	1	Sterile	2	y	1	n	2	n	2	n	2	{UPARROW}	1	{UPARROW}	correct	1	4381	1
17	25	2	5	2	1	1	2	58	5	5	1	7	1	37	A	1	B_Grouped	1	Latex	1	y	1	y	1	y	1	n	2	{DOWNARROW}	2	{DOWNARROW}	correct	1	3073	4
17	25	2	5	2	1	1	2	58	5	5	1	7	1	37	A	1	A_Ungrouped	2	Latex	1	n	2	n	2	n	2	n	2	{UPARROW}	1	{UPARROW}	correct	1	12913	2
17	25	2	5	2	1	1	2	58	5	5	1	7	1	37	A	1	A_Ungrouped	2	Expired	3	n	2	n	2	n	2	Y	1	{UPARROW}	1	{UPARROW}	correct	1	13890	4
17	25	2	5	2	1	1	2	58	5	5	1	7	1	37	A	1	A_Ungrouped	2	Expired	3	n	2	n	2	n	2	n	2	{UPARROW}	1	{UPARROW}	correct	1	16425	2
17	25	2	5	2	1	1	2	58	5	5	1	7	1	37	A	1	A_Ungrouped	2	Latex	1	n	2	n	2	y	1	n	2	{UPARROW}	1	{UPARROW}	correct	1	4347	3
17	25	2	5	2	1	1	2	58	5	5	1	7	1	37	A	1	A_Ungrouped	2	Expired	3	n	2	n	2	y	1	n	2	{UPARROW}	1	{UPARROW}	correct	1	3195	2
17	25	2	5	2	1	1	2	58	5	5	1	7	1	37	A	1	B_Grouped	1	Latex	1	y	1	n	2	n	2	Y	1	{UPARROW}	1	{UPARROW}	correct	1	3863	4
17	25	2	5	2	1	1	2	58	5	5	1	7	1	37	A	1	A_Ungrouped	2	Latex	1	n	2	y	1	y	1	Y	1	{DOWNARROW}	2	{DOWNARROW}	correct	1	7251	1
17	25	2	5	2	1	1	2	58	5	5	1	7	1	37	A	1	A_Ungrouped	2	Latex	1	n	2	n	2	y	1	y	1	{UPARROW}	1	{UPARROW}	correct	1	1973	4
17	25	2	5	2	1	1	2	58	5	5	1	7	1	37	A	1	A_Ungrouped	2	Latex	1	n	2	y	1	y	1	n	2	{DOWNARROW}	2	{DOWNARROW}	correct	1	8331	2
17	25	2	5	2	1	1	2	58	5	5	1	7	1	37	A	1	B_Grouped	1	Latex	1	y	1	y	1	y	1	Y	1	{DOWNARROW}	2	{DOWNARROW}	correct	1	4235	4
17	25	2	5	2	1	1	2	58	5	5	1	7	1	37	A	1	A_Ungrouped	2	Latex	1	n	2	n	2	n	2	Y	1	{UPARROW}	1	{UPARROW}	correct	1	4601	3
17	25	2	5	2	1	1	2	58	5	5	1	7	1	37	A	1	B_Grouped	1	Latex	1	y	1	n	2	y	1	n	2	{UPARROW}	1	{UPARROW}	correct	1	4578	1
17	25	2	5	2	1	1	2	58	5	5	1	7	1	37	A	1	B_Grouped	1	Expired	3	y	1	y	1	n	2	y	1	{DOWNARROW}	2	{DOWNARROW}	correct	1	3157	3
17	25	2	5	2	1	1	2	58	5	5	1	7	1	37	A	1	A_Ungrouped	2	Sterile	2	n	2	n	2	y	1	n	2	{UPARROW}	1	{UPARROW}	correct	1	4611	3
17	25	2	5	2	1	1	2	58	5	5	1	7	1	37	A	1	A_Ungrouped	2	Sterile	2	n	2	n	2	n	2	n	2	{UPARROW}	1	{UPARROW}	correct	1	6837	1
17	25	2	5	2	1	1	2	58	5	5	1	7	1	37	A	1	B_Grouped	1	Sterile	2	y	1	n	2	y	1	n	2	{UPARROW}	1	{UPARROW}	correct	1	3704	1
17	25	2	5	2	1	1	2	58	5	5	1	7	1	37	A	1	B_Grouped	1	Expired	3	y	1	n	2	n	2	n	2	{UPARROW}	1	{UPARROW}	correct	1	3619	1
17	25	2	5	2	1	1	2	58	5	5	1	7	1	37	A	1	B_Grouped	1	Expired	3	y	1	n	2	n	2	Y	1	{UPARROW}	1	{UPARROW}	correct	1	6860	4
17	25	2	5	2	1	1	2	58	5	5	1	7	1	37	A	1	A_Ungrouped	2	Expired	3	n	2	y	1	n	2	y	1	{DOWNARROW}	2	{DOWNARROW}	correct	1	5826	2
17	25	2	5	2	1	1	2	58	5	5	1	7	1	37	A	1	B_Grouped	1	Expired	3	y	1	n	2	y	1	n	2	{UPARROW}	1	{UPARROW}	correct	1	2832	2
17	25	2	5	2	1	1	2	58	5	5	1	7	1	37	A	1	A_Ungrouped	2	Expired	3	n	2	n	2	y	1	y	1	{UPARROW}	1	{UPARROW}	correct	1	20209	4
18	27	2	7	3	1	1	1	46	4	3	1	7	1	28	A	1	B_Grouped	1	Latex	1	y	1	n	2	n	2	n	2	{UPARROW}	1	{UPARROW}	correct	1	13055	3
18	27	2	7	3	1	1	1	46	4	3	1	7	1	28	A	1	B_Grouped	1	Expired	3	y	1	y	1	y	1	n	2	{DOWNARROW}	2	{DOWNARROW}	correct	1	5955	1
18	27	2	7	3	1	1	1	46	4	3	1	7	1	28	A	1	B_Grouped	1	Latex	1	y	1	y	1	y	1	n	2	{DOWNARROW}	2	{DOWNARROW}	correct	1	4576	1
18	27	2	7	3	1	1	1	46	4	3	1	7	1	28	A	1	A_Ungrouped	2	Latex	1	n	2	n	2	y	1	y	1	{UPARROW}	1	{UPARROW}	correct	1	2721	1
18	27	2	7	3	1	1	1	46	4	3	1	7	1	28	A	1	B_Grouped	1	Sterile	2	y	1	y	1	n	2	n	2	{DOWNARROW}	2	{DOWNARROW}	correct	1	6559	4
18	27	2	7	3	1	1	1	46	4	3	1	7	1	28	A	1	B_Grouped	1	Sterile	2	y	1	n	2	y	1	y	1	{UPARROW}	1	{UPARROW}	correct	1	4449	3
18	27	2	7	3	1	1	1	46	4	3	1	7	1	28	A	1	B_Grouped	1	Expired	3	y	1	n	2	y	1	y	1	{UPARROW}	1	{UPARROW}	correct	1	5796	2
18	27	2	7	3	1	1	1	46	4	3	1	7	1	28	A	1	B_Grouped	1	Latex	1	y	1	n	2	y	1	n	2	{UPARROW}	1	{UPARROW}	correct	1	2332	1
18	27	2	7	3	1	1	1	46	4	3	1	7	1	28	A	1	B_Grouped	1	Latex	1	y	1	y	1	y	1	Y	1	{DOWNARROW}	2	{DOWNARROW}	correct	1	2406	2
18	27	2	7	3	1	1	1	46	4	3	1	7	1	28	A	1	A_Ungrouped	2	Expired	3	n	2	n	2	n	2	n	2	{UPARROW}	1	{UPARROW}	correct	1	2987	1
18	27	2	7	3	1	1	1	46	4	3	1	7	1	28	A	1	A_Ungrouped	2	Expired	3	n	2	y	1	y	1	n	2	{DOWNARROW}	2	{DOWNARROW}	correct	1	3150	2
18	27	2	7	3	1	1	1	46	4	3	1	7	1	28	A	1	B_Grouped	1	Latex	1	y	1	n	2	n	2	Y	1	{UPARROW}	1	{UPARROW}	correct	1	7519	1
18	27	2	7	3	1	1	1	46	4	3	1	7	1	28	A	1	B_Grouped	1	Sterile	2	y	1	y	1	n	2	y	1	{DOWNARROW}	2	{UPARROW}	FALSE	2	9030	1
18	27	2	7	3	1	1	1	46	4	3	1	7	1	28	A	1	A_Ungrouped	2	Latex	1	n	2	n	2	y	1	n	2	{UPARROW}	1	{UPARROW}	correct	1	14765	4
18	27	2	7	3	1	1	1	46	4	3	1	7	1	28	A	1	A_Ungrouped	2	Sterile	2	n	2	y	1	n	2	y	1	{DOWNARROW}	2	{UPARROW}	FALSE	2	3138	2
18	27	2	7	3	1	1	1	46	4	3	1	7	1	28	A	1	A_Ungrouped	2	Expired	3	n	2	y	1	y	1	Y	1	{DOWNARROW}	2	{DOWNARROW}	correct	1	2436	3
18	27	2	7	3	1	1	1	46	4	3	1	7	1	28	A	1	B_Grouped	1	Expired	3	y	1	n	2	n	2	n	2	{UPARROW}	1	{UPARROW}	correct	1	3184	1
18	27	2	7	3	1	1	1	46	4	3	1	7	1	28	A	1	A_Ungrouped	2	Sterile	2	n	2	n	2	n	2	n	2	{UPARROW}	1	{UPARROW}	correct	1	2171	2
18	27	2	7	3	1	1	1	46	4	3	1	7	1	28	A	1	A_Ungrouped	2	Latex	1	n	2	y	1	n	2	n	2	{DOWNARROW}	2	{DOWNARROW}	correct	1	4405	3
18	27	2	7	3	1	1	1	46	4	3	1	7	1	28	A	1	A_Ungrouped	2	Expired	3	n	2	n	2	n	2	Y	1	{UPARROW}	1	{UPARROW}	correct	1	1462	2
18	27	2	7	3	1	1	1	46	4	3	1	7	1	28	A	1	B_Grouped	1	Sterile	2	y	1	n	2	n	2	n	2	{UPARROW}	1	{UPARROW}	correct	1	6134	2
18	27	2	7	3	1	1	1	46	4	3	1	7	1	28	A	1	A_Ungrouped	2	Sterile	2	n	2	y	1	n	2	n	2	{DOWNARROW}	2	{DOWNARROW}	correct	1	4768	2
18	27	2	7	3	1	1	1	46	4	3	1	7	1	28	A	1	A_Ungrouped	2	Sterile	2	n	2	n	2	n	2	Y	1	{UPARROW}	1	{UPARROW}	correct	1	15214	4
18	27	2	7	3	1	1	1	46	4	3	1	7	1	28	A	1	B_Grouped	1	Expired	3	y	1	y	1	y	1	Y	1	{DOWNARROW}	2	{DOWNARROW}	correct	1	3510	1
18	27	2	7	3	1	1	1	46	4	3	1	7	1	28	A	1	A_Ungrouped	2	Sterile	2	n	2	y	1	y	1	Y	1	{DOWNARROW}	2	{DOWNARROW}	correct	1	8627	4
18	27	2	7	3	1	1	1	46	4	3	1	7	1	28	A	1	A_Ungrouped	2	Latex	1	n	2	n	2	n	2	n	2	{UPARROW}	1	{UPARROW}	correct	1	5726	1
18	27	2	7	3	1	1	1	46	4	3	1	7	1	28	A	1	B_Grouped	1	Sterile	2	y	1	y	1	y	1	n	2	{DOWNARROW}	2	{DOWNARROW}	correct	1	2389	3
18	27	2	7	3	1	1	1	46	4	3	1	7	1	28	A	1	B_Grouped	1	Latex	1	y	1	y	1	n	2	n	2	{DOWNARROW}	2	{DOWNARROW}	correct	1	6762	4
18	27	2	7	3	1	1	1	46	4	3	1	7	1	28	A	1	B_Grouped	1	Sterile	2	y	1	y	1	y	1	Y	1	{DOWNARROW}	2	{DOWNARROW}	correct	1	2814	1
18	27	2	7	3	1	1	1	46	4	3	1	7	1	28	A	1	A_Ungrouped	2	Latex	1	n	2	y	1	y	1	Y	1	{DOWNARROW}	2	{DOWNARROW}	correct	1	2190	3
18	27	2	7	3	1	1	1	46	4	3	1	7	1	28	A	1	A_Ungrouped	2	Expired	3	n	2	n	2	y	1	y	1	{UPARROW}	1	{UPARROW}	correct	1	5904	2
18	27	2	7	3	1	1	1	46	4	3	1	7	1	28	A	1	A_Ungrouped	2	Latex	1	n	2	y	1	n	2	y	1	{DOWNARROW}	2	{DOWNARROW}	correct	1	3205	3
18	27	2	7	3	1	1	1	46	4	3	1	7	1	28	A	1	A_Ungrouped	2	Sterile	2	n	2	n	2	y	1	n	2	{UPARROW}	1	{UPARROW}	correct	1	6040	3
18	27	2	7	3	1	1	1	46	4	3	1	7	1	28	A	1	A_Ungrouped	2	Latex	1	n	2	n	2	n	2	Y	1	{UPARROW}	1	{UPARROW}	correct	1	3528	2
18	27	2	7	3	1	1	1	46	4	3	1	7	1	28	A	1	A_Ungrouped	2	Expired	3	n	2	y	1	n	2	y	1	{DOWNARROW}	2	{DOWNARROW}	correct	1	2240	4
18	27	2	7	3	1	1	1	46	4	3	1	7	1	28	A	1	A_Ungrouped	2	Sterile	2	n	2	n	2	y	1	y	1	{UPARROW}	1	{UPARROW}	correct	1	9084	3
18	27	2	7	3	1	1	1	46	4	3	1	7	1	28	A	1	A_Ungrouped	2	Expired	3	n	2	y	1	n	2	n	2	{DOWNARROW}	2	{DOWNARROW}	correct	1	2031	2
18	27	2	7	3	1	1	1	46	4	3	1	7	1	28	A	1	B_Grouped	1	Sterile	2	y	1	n	2	n	2	Y	1	{UPARROW}	1	{UPARROW}	correct	1	2115	1
18	27	2	7	3	1	1	1	46	4	3	1	7	1	28	A	1	B_Grouped	1	Expired	3	y	1	n	2	n	2	Y	1	{UPARROW}	1	{UPARROW}	correct	1	1573	3
18	27	2	7	3	1	1	1	46	4	3	1	7	1	28	A	1	A_Ungrouped	2	Sterile	2	n	2	y	1	y	1	n	2	{DOWNARROW}	2	{DOWNARROW}	correct	1	2205	4
18	27	2	7	3	1	1	1	46	4	3	1	7	1	28	A	1	B_Grouped	1	Expired	3	y	1	n	2	y	1	n	2	{UPARROW}	1	{UPARROW}	correct	1	1382	3
18	27	2	7	3	1	1	1	46	4	3	1	7	1	28	A	1	A_Ungrouped	2	Latex	1	n	2	y	1	y	1	n	2	{DOWNARROW}	2	{DOWNARROW}	correct	1	4380	1
18	27	2	7	3	1	1	1	46	4	3	1	7	1	28	A	1	B_Grouped	1	Latex	1	y	1	n	2	y	1	y	1	{UPARROW}	1	{UPARROW}	correct	1	2634	2
18	27	2	7	3	1	1	1	46	4	3	1	7	1	28	A	1	A_Ungrouped	2	Expired	3	n	2	n	2	y	1	n	2	{UPARROW}	1	{UPARROW}	correct	1	2621	1
18	27	2	7	3	1	1	1	46	4	3	1	7	1	28	A	1	B_Grouped	1	Expired	3	y	1	y	1	n	2	y	1	{DOWNARROW}	2	{DOWNARROW}	correct	1	1856	1
18	27	2	7	3	1	1	1	46	4	3	1	7	1	28	A	1	B_Grouped	1	Latex	1	y	1	y	1	n	2	y	1	{DOWNARROW}	2	{DOWNARROW}	correct	1	2512	4
18	27	2	7	3	1	1	1	46	4	3	1	7	1	28	A	1	B_Grouped	1	Expired	3	y	1	y	1	n	2	n	2	{DOWNARROW}	2	{DOWNARROW}	correct	1	1774	2
18	27	2	7	3	1	1	1	46	4	3	1	7	1	28	A	1	B_Grouped	1	Sterile	2	y	1	n	2	y	1	n	2	{UPARROW}	1	{UPARROW}	correct	1	8481	3
19	28	2	8	2	1	1	1	43	5	2	1	3	1	25	A	1	B_Grouped	1	Latex	1	y	1	y	1	y	1	Y	1	{DOWNARROW}	2	{DOWNARROW}	correct	1	8370	1
19	28	2	8	2	1	1	1	43	5	2	1	3	1	25	A	1	A_Ungrouped	2	Expired	3	n	2	y	1	n	2	n	2	{DOWNARROW}	2	{DOWNARROW}	correct	1	19255	3
19	28	2	8	2	1	1	1	43	5	2	1	3	1	25	A	1	A_Ungrouped	2	Latex	1	n	2	n	2	n	2	Y	1	{UPARROW}	1	{UPARROW}	correct	1	7857	1
19	28	2	8	2	1	1	1	43	5	2	1	3	1	25	A	1	A_Ungrouped	2	Sterile	2	n	2	y	1	y	1	Y	1	{DOWNARROW}	2	{DOWNARROW}	correct	1	3039	2
19	28	2	8	2	1	1	1	43	5	2	1	3	1	25	A	1	B_Grouped	1	Expired	3	y	1	n	2	y	1	n	2	{UPARROW}	1	{UPARROW}	correct	1	3732	3
19	28	2	8	2	1	1	1	43	5	2	1	3	1	25	A	1	B_Grouped	1	Sterile	2	y	1	y	1	y	1	n	2	{DOWNARROW}	2	{DOWNARROW}	correct	1	4992	2
19	28	2	8	2	1	1	1	43	5	2	1	3	1	25	A	1	A_Ungrouped	2	Expired	3	n	2	y	1	y	1	Y	1	{DOWNARROW}	2	{DOWNARROW}	correct	1	2569	1
19	28	2	8	2	1	1	1	43	5	2	1	3	1	25	A	1	A_Ungrouped	2	Sterile	2	n	2	y	1	y	1	n	2	{DOWNARROW}	2	{DOWNARROW}	correct	1	2711	2
19	28	2	8	2	1	1	1	43	5	2	1	3	1	25	A	1	A_Ungrouped	2	Expired	3	n	2	y	1	y	1	n	2	{DOWNARROW}	2	{DOWNARROW}	correct	1	3448	3
19	28	2	8	2	1	1	1	43	5	2	1	3	1	25	A	1	B_Grouped	1	Sterile	2	y	1	n	2	n	2	n	2	{UPARROW}	1	{UPARROW}	correct	1	2617	3
19	28	2	8	2	1	1	1	43	5	2	1	3	1	25	A	1	B_Grouped	1	Latex	1	y	1	y	1	y	1	n	2	{DOWNARROW}	2	{DOWNARROW}	correct	1	1806	3
19	28	2	8	2	1	1	1	43	5	2	1	3	1	25	A	1	B_Grouped	1	Sterile	2	y	1	n	2	n	2	Y	1	{UPARROW}	1	{UPARROW}	correct	1	2806	1
19	28	2	8	2	1	1	1	43	5	2	1	3	1	25	A	1	B_Grouped	1	Expired	3	y	1	y	1	y	1	n	2	{DOWNARROW}	2	{DOWNARROW}	correct	1	2359	1
19	28	2	8	2	1	1	1	43	5	2	1	3	1	25	A	1	B_Grouped	1	Latex	1	y	1	n	2	y	1	y	1	{UPARROW}	1	{UPARROW}	correct	1	2426	4
19	28	2	8	2	1	1	1	43	5	2	1	3	1	25	A	1	B_Grouped	1	Latex	1	y	1	n	2	n	2	n	2	{UPARROW}	1	{UPARROW}	correct	1	6549	4
19	28	2	8	2	1	1	1	43	5	2	1	3	1	25	A	1	B_Grouped	1	Expired	3	y	1	y	1	y	1	Y	1	{DOWNARROW}	2	{DOWNARROW}	correct	1	2694	4
19	28	2	8	2	1	1	1	43	5	2	1	3	1	25	A	1	A_Ungrouped	2	Expired	3	n	2	y	1	n	2	y	1	{DOWNARROW}	2	{DOWNARROW}	correct	1	3778	3
19	28	2	8	2	1	1	1	43	5	2	1	3	1	25	A	1	A_Ungrouped	2	Expired	3	n	2	n	2	y	1	y	1	{UPARROW}	1	{UPARROW}	correct	1	2944	1
19	28	2	8	2	1	1	1	43	5	2	1	3	1	25	A	1	A_Ungrouped	2	Latex	1	n	2	n	2	y	1	n	2	{UPARROW}	1	{UPARROW}	correct	1	2503	1
19	28	2	8	2	1	1	1	43	5	2	1	3	1	25	A	1	B_Grouped	1	Sterile	2	y	1	n	2	y	1	y	1	{UPARROW}	1	{UPARROW}	correct	1	2568	2
19	28	2	8	2	1	1	1	43	5	2	1	3	1	25	A	1	A_Ungrouped	2	Latex	1	n	2	y	1	n	2	n	2	{DOWNARROW}	2	{DOWNARROW}	correct	1	3819	4
19	28	2	8	2	1	1	1	43	5	2	1	3	1	25	A	1	B_Grouped	1	Latex	1	y	1	n	2	n	2	Y	1	{UPARROW}	1	{UPARROW}	correct	1	4061	2
19	28	2	8	2	1	1	1	43	5	2	1	3	1	25	A	1	B_Grouped	1	Sterile	2	y	1	y	1	n	2	y	1	{DOWNARROW}	2	{DOWNARROW}	correct	1	3109	3
19	28	2	8	2	1	1	1	43	5	2	1	3	1	25	A	1	B_Grouped	1	Expired	3	y	1	n	2	n	2	n	2	{UPARROW}	1	{UPARROW}	correct	1	4959	2
19	28	2	8	2	1	1	1	43	5	2	1	3	1	25	A	1	A_Ungrouped	2	Expired	3	n	2	n	2	n	2	n	2	{UPARROW}	1	{UPARROW}	correct	1	1761	3
19	28	2	8	2	1	1	1	43	5	2	1	3	1	25	A	1	A_Ungrouped	2	Sterile	2	n	2	n	2	n	2	n	2	{UPARROW}	1	{UPARROW}	correct	1	3944	2
19	28	2	8	2	1	1	1	43	5	2	1	3	1	25	A	1	A_Ungrouped	2	Latex	1	n	2	n	2	y	1	y	1	{UPARROW}	1	{UPARROW}	correct	1	2139	4
19	28	2	8	2	1	1	1	43	5	2	1	3	1	25	A	1	B_Grouped	1	Sterile	2	y	1	y	1	y	1	Y	1	{DOWNARROW}	2	{DOWNARROW}	correct	1	6636	4
19	28	2	8	2	1	1	1	43	5	2	1	3	1	25	A	1	A_Ungrouped	2	Sterile	2	n	2	y	1	n	2	y	1	{DOWNARROW}	2	{DOWNARROW}	correct	1	1592	4
19	28	2	8	2	1	1	1	43	5	2	1	3	1	25	A	1	A_Ungrouped	2	Sterile	2	n	2	y	1	n	2	n	2	{DOWNARROW}	2	{DOWNARROW}	correct	1	1735	3
19	28	2	8	2	1	1	1	43	5	2	1	3	1	25	A	1	A_Ungrouped	2	Latex	1	n	2	n	2	n	2	n	2	{UPARROW}	1	{UPARROW}	correct	1	5347	1
19	28	2	8	2	1	1	1	43	5	2	1	3	1	25	A	1	A_Ungrouped	2	Expired	3	n	2	n	2	y	1	n	2	{UPARROW}	1	{UPARROW}	correct	1	3196	3
19	28	2	8	2	1	1	1	43	5	2	1	3	1	25	A	1	A_Ungrouped	2	Expired	3	n	2	n	2	n	2	Y	1	{UPARROW}	1	{UPARROW}	correct	1	1743	3
19	28	2	8	2	1	1	1	43	5	2	1	3	1	25	A	1	B_Grouped	1	Expired	3	y	1	y	1	n	2	y	1	{DOWNARROW}	2	{DOWNARROW}	correct	1	5588	2
19	28	2	8	2	1	1	1	43	5	2	1	3	1	25	A	1	B_Grouped	1	Latex	1	y	1	n	2	y	1	n	2	{UPARROW}	1	{UPARROW}	correct	1	1441	4
19	28	2	8	2	1	1	1	43	5	2	1	3	1	25	A	1	A_Ungrouped	2	Latex	1	n	2	y	1	n	2	y	1	{DOWNARROW}	2	{DOWNARROW}	correct	1	4100	4
19	28	2	8	2	1	1	1	43	5	2	1	3	1	25	A	1	B_Grouped	1	Sterile	2	y	1	y	1	n	2	n	2	{DOWNARROW}	2	{DOWNARROW}	correct	1	3761	2
19	28	2	8	2	1	1	1	43	5	2	1	3	1	25	A	1	B_Grouped	1	Latex	1	y	1	y	1	n	2	n	2	{DOWNARROW}	2	{DOWNARROW}	correct	1	3658	4
19	28	2	8	2	1	1	1	43	5	2	1	3	1	25	A	1	A_Ungrouped	2	Sterile	2	n	2	n	2	y	1	y	1	{UPARROW}	1	{DOWNARROW}	FALSE	2	2076	1
19	28	2	8	2	1	1	1	43	5	2	1	3	1	25	A	1	B_Grouped	1	Latex	1	y	1	y	1	n	2	y	1	{DOWNARROW}	2	{DOWNARROW}	correct	1	2655	2
19	28	2	8	2	1	1	1	43	5	2	1	3	1	25	A	1	A_Ungrouped	2	Sterile	2	n	2	n	2	y	1	n	2	{UPARROW}	1	{UPARROW}	correct	1	6784	1
19	28	2	8	2	1	1	1	43	5	2	1	3	1	25	A	1	A_Ungrouped	2	Sterile	2	n	2	n	2	n	2	Y	1	{UPARROW}	1	{UPARROW}	correct	1	2977	4
19	28	2	8	2	1	1	1	43	5	2	1	3	1	25	A	1	A_Ungrouped	2	Latex	1	n	2	y	1	y	1	Y	1	{DOWNARROW}	2	{DOWNARROW}	correct	1	3213	4
19	28	2	8	2	1	1	1	43	5	2	1	3	1	25	A	1	B_Grouped	1	Expired	3	y	1	y	1	n	2	n	2	{DOWNARROW}	2	{DOWNARROW}	correct	1	1522	2
19	28	2	8	2	1	1	1	43	5	2	1	3	1	25	A	1	B_Grouped	1	Expired	3	y	1	n	2	n	2	Y	1	{UPARROW}	1	{UPARROW}	correct	1	2723	3
19	28	2	8	2	1	1	1	43	5	2	1	3	1	25	A	1	A_Ungrouped	2	Latex	1	n	2	y	1	y	1	n	2	{DOWNARROW}	2	{DOWNARROW}	correct	1	2975	1
19	28	2	8	2	1	1	1	43	5	2	1	3	1	25	A	1	B_Grouped	1	Sterile	2	y	1	n	2	y	1	n	2	{UPARROW}	1	{UPARROW}	correct	1	2884	2
19	28	2	8	2	1	1	1	43	5	2	1	3	1	25	A	1	B_Grouped	1	Expired	3	y	1	n	2	y	1	y	1	{UPARROW}	1	{UPARROW}	correct	1	6002	4
20	26	2	6	3	1	1	2	61	5	1	1	7	1	40	A	1	B_Grouped	1	Latex	1	y	1	y	1	y	1	n	2	{DOWNARROW}	2	{DOWNARROW}	correct	1	9724	1
20	26	2	6	3	1	1	2	61	5	1	1	7	1	40	A	1	A_Ungrouped	2	Expired	3	n	2	y	1	y	1	Y	1	{DOWNARROW}	2	{DOWNARROW}	correct	1	10641	3
20	26	2	6	3	1	1	2	61	5	1	1	7	1	40	A	1	B_Grouped	1	Latex	1	y	1	n	2	n	2	n	2	{UPARROW}	1	{DOWNARROW}	FALSE	2	10117	4
20	26	2	6	3	1	1	2	61	5	1	1	7	1	40	A	1	B_Grouped	1	Latex	1	y	1	n	2	y	1	n	2	{UPARROW}	1	{UPARROW}	correct	1	3016	1
20	26	2	6	3	1	1	2	61	5	1	1	7	1	40	A	1	A_Ungrouped	2	Sterile	2	n	2	n	2	y	1	n	2	{UPARROW}	1	{UPARROW}	correct	1	6770	4
20	26	2	6	3	1	1	2	61	5	1	1	7	1	40	A	1	A_Ungrouped	2	Expired	3	n	2	y	1	n	2	n	2	{DOWNARROW}	2	{DOWNARROW}	correct	1	12897	4
20	26	2	6	3	1	1	2	61	5	1	1	7	1	40	A	1	A_Ungrouped	2	Expired	3	n	2	n	2	y	1	n	2	{UPARROW}	1	{UPARROW}	correct	1	11544	1
20	26	2	6	3	1	1	2	61	5	1	1	7	1	40	A	1	A_Ungrouped	2	Sterile	2	n	2	y	1	n	2	y	1	{DOWNARROW}	2	{DOWNARROW}	correct	1	21427	4
20	26	2	6	3	1	1	2	61	5	1	1	7	1	40	A	1	B_Grouped	1	Expired	3	y	1	n	2	n	2	Y	1	{UPARROW}	1	{UPARROW}	correct	1	8104	3
20	26	2	6	3	1	1	2	61	5	1	1	7	1	40	A	1	B_Grouped	1	Sterile	2	y	1	n	2	y	1	y	1	{UPARROW}	1	{UPARROW}	correct	1	8769	1
20	26	2	6	3	1	1	2	61	5	1	1	7	1	40	A	1	A_Ungrouped	2	Latex	1	n	2	y	1	n	2	y	1	{DOWNARROW}	2	{UPARROW}	FALSE	2	4137	2
20	26	2	6	3	1	1	2	61	5	1	1	7	1	40	A	1	A_Ungrouped	2	Expired	3	n	2	n	2	y	1	y	1	{UPARROW}	1	{DOWNARROW}	FALSE	2	8603	1
20	26	2	6	3	1	1	2	61	5	1	1	7	1	40	A	1	B_Grouped	1	Latex	1	y	1	n	2	n	2	Y	1	{UPARROW}	1	{UPARROW}	correct	1	5624	1
20	26	2	6	3	1	1	2	61	5	1	1	7	1	40	A	1	A_Ungrouped	2	Sterile	2	n	2	y	1	n	2	n	2	{DOWNARROW}	2	{UPARROW}	FALSE	2	8710	3
20	26	2	6	3	1	1	2	61	5	1	1	7	1	40	A	1	B_Grouped	1	Expired	3	y	1	n	2	n	2	n	2	{UPARROW}	1	{UPARROW}	correct	1	4946	1
20	26	2	6	3	1	1	2	61	5	1	1	7	1	40	A	1	A_Ungrouped	2	Sterile	2	n	2	n	2	y	1	y	1	{UPARROW}	1	{UPARROW}	correct	1	6803	4
20	26	2	6	3	1	1	2	61	5	1	1	7	1	40	A	1	B_Grouped	1	Latex	1	y	1	n	2	y	1	y	1	{UPARROW}	1	{UPARROW}	correct	1	4125	1
20	26	2	6	3	1	1	2	61	5	1	1	7	1	40	A	1	A_Ungrouped	2	Expired	3	n	2	y	1	n	2	y	1	{DOWNARROW}	2	{DOWNARROW}	correct	1	6855	3
20	26	2	6	3	1	1	2	61	5	1	1	7	1	40	A	1	B_Grouped	1	Sterile	2	y	1	y	1	n	2	n	2	{DOWNARROW}	2	{UPARROW}	FALSE	2	8303	1
20	26	2	6	3	1	1	2	61	5	1	1	7	1	40	A	1	A_Ungrouped	2	Latex	1	n	2	n	2	y	1	n	2	{UPARROW}	1	{UPARROW}	correct	1	6338	2
20	26	2	6	3	1	1	2	61	5	1	1	7	1	40	A	1	B_Grouped	1	Latex	1	y	1	y	1	y	1	Y	1	{DOWNARROW}	2	{DOWNARROW}	correct	1	4287	3
20	26	2	6	3	1	1	2	61	5	1	1	7	1	40	A	1	A_Ungrouped	2	Latex	1	n	2	y	1	y	1	Y	1	{DOWNARROW}	2	{DOWNARROW}	correct	1	4091	2
20	26	2	6	3	1	1	2	61	5	1	1	7	1	40	A	1	B_Grouped	1	Sterile	2	y	1	n	2	n	2	n	2	{UPARROW}	1	{UPARROW}	correct	1	15317	2
20	26	2	6	3	1	1	2	61	5	1	1	7	1	40	A	1	A_Ungrouped	2	Latex	1	n	2	n	2	n	2	Y	1	{UPARROW}	1	{UPARROW}	correct	1	5067	4
20	26	2	6	3	1	1	2	61	5	1	1	7	1	40	A	1	B_Grouped	1	Sterile	2	y	1	n	2	y	1	n	2	{UPARROW}	1	{UPARROW}	correct	1	5891	4
20	26	2	6	3	1	1	2	61	5	1	1	7	1	40	A	1	A_Ungrouped	2	Expired	3	n	2	n	2	n	2	Y	1	{UPARROW}	1	{UPARROW}	correct	1	4431	2
20	26	2	6	3	1	1	2	61	5	1	1	7	1	40	A	1	A_Ungrouped	2	Sterile	2	n	2	n	2	n	2	n	2	{UPARROW}	1	{UPARROW}	correct	1	7406	3
20	26	2	6	3	1	1	2	61	5	1	1	7	1	40	A	1	B_Grouped	1	Expired	3	y	1	n	2	y	1	n	2	{UPARROW}	1	{UPARROW}	correct	1	3375	4
20	26	2	6	3	1	1	2	61	5	1	1	7	1	40	A	1	B_Grouped	1	Sterile	2	y	1	y	1	y	1	Y	1	{DOWNARROW}	2	{DOWNARROW}	correct	1	3906	1
20	26	2	6	3	1	1	2	61	5	1	1	7	1	40	A	1	B_Grouped	1	Expired	3	y	1	n	2	y	1	y	1	{UPARROW}	1	{UPARROW}	correct	1	3603	1
20	26	2	6	3	1	1	2	61	5	1	1	7	1	40	A	1	B_Grouped	1	Expired	3	y	1	y	1	y	1	n	2	{DOWNARROW}	2	{DOWNARROW}	correct	1	7541	3
20	26	2	6	3	1	1	2	61	5	1	1	7	1	40	A	1	A_Ungrouped	2	Latex	1	n	2	n	2	n	2	n	2	{UPARROW}	1	{UPARROW}	correct	1	15233	1
20	26	2	6	3	1	1	2	61	5	1	1	7	1	40	A	1	B_Grouped	1	Sterile	2	y	1	y	1	n	2	y	1	{DOWNARROW}	2	{DOWNARROW}	correct	1	9351	4
20	26	2	6	3	1	1	2	61	5	1	1	7	1	40	A	1	B_Grouped	1	Expired	3	y	1	y	1	n	2	y	1	{DOWNARROW}	2	{DOWNARROW}	correct	1	2874	3
20	26	2	6	3	1	1	2	61	5	1	1	7	1	40	A	1	A_Ungrouped	2	Latex	1	n	2	y	1	n	2	n	2	{DOWNARROW}	2	{UPARROW}	FALSE	2	2403	2
20	26	2	6	3	1	1	2	61	5	1	1	7	1	40	A	1	B_Grouped	1	Expired	3	y	1	y	1	n	2	n	2	{DOWNARROW}	2	{DOWNARROW}	correct	1	4751	1
20	26	2	6	3	1	1	2	61	5	1	1	7	1	40	A	1	B_Grouped	1	Sterile	2	y	1	n	2	n	2	Y	1	{UPARROW}	1	{UPARROW}	correct	1	8680	3
20	26	2	6	3	1	1	2	61	5	1	1	7	1	40	A	1	B_Grouped	1	Sterile	2	y	1	y	1	y	1	n	2	{DOWNARROW}	2	{DOWNARROW}	correct	1	4167	2
20	26	2	6	3	1	1	2	61	5	1	1	7	1	40	A	1	B_Grouped	1	Latex	1	y	1	y	1	n	2	n	2	{DOWNARROW}	2	{UPARROW}	FALSE	2	3099	4
20	26	2	6	3	1	1	2	61	5	1	1	7	1	40	A	1	A_Ungrouped	2	Sterile	2	n	2	n	2	n	2	Y	1	{UPARROW}	1	{UPARROW}	correct	1	15697	2
20	26	2	6	3	1	1	2	61	5	1	1	7	1	40	A	1	B_Grouped	1	Latex	1	y	1	y	1	n	2	y	1	{DOWNARROW}	2	{DOWNARROW}	correct	1	3224	1
20	26	2	6	3	1	1	2	61	5	1	1	7	1	40	A	1	A_Ungrouped	2	Sterile	2	n	2	y	1	y	1	Y	1	{DOWNARROW}	2	{DOWNARROW}	correct	1	8672	3
20	26	2	6	3	1	1	2	61	5	1	1	7	1	40	A	1	A_Ungrouped	2	Sterile	2	n	2	y	1	y	1	n	2	{DOWNARROW}	2	{DOWNARROW}	correct	1	6525	2
20	26	2	6	3	1	1	2	61	5	1	1	7	1	40	A	1	A_Ungrouped	2	Expired	3	n	2	n	2	n	2	n	2	{UPARROW}	1	{UPARROW}	correct	1	3099	3
20	26	2	6	3	1	1	2	61	5	1	1	7	1	40	A	1	B_Grouped	1	Expired	3	y	1	y	1	y	1	Y	1	{DOWNARROW}	2	{UPARROW}	FALSE	2	5248	2
20	26	2	6	3	1	1	2	61	5	1	1	7	1	40	A	1	A_Ungrouped	2	Expired	3	n	2	y	1	y	1	n	2	{DOWNARROW}	2	{DOWNARROW}	correct	1	4996	4
20	26	2	6	3	1	1	2	61	5	1	1	7	1	40	A	1	A_Ungrouped	2	Latex	1	n	2	y	1	y	1	n	2	{DOWNARROW}	2	{DOWNARROW}	correct	1	3962	2
20	26	2	6	3	1	1	2	61	5	1	1	7	1	40	A	1	A_Ungrouped	2	Latex	1	n	2	n	2	y	1	y	1	{UPARROW}	1	{UPARROW}	correct	1	5533	3
21	25	2	5	3	1	1	1	66	5	2	1	7	1	51	A	1	B_Grouped	1	Expired	3	y	1	y	1	y	1	n	2	{DOWNARROW}	2	{DOWNARROW}	correct	1	13071	3
21	25	2	5	3	1	1	1	66	5	2	1	7	1	51	A	1	A_Ungrouped	2	Latex	1	n	2	n	2	y	1	n	2	{UPARROW}	1	{UPARROW}	correct	1	29979	2
21	25	2	5	3	1	1	1	66	5	2	1	7	1	51	A	1	A_Ungrouped	2	Sterile	2	n	2	n	2	n	2	n	2	{UPARROW}	1	{UPARROW}	correct	1	22376	3
21	25	2	5	3	1	1	1	66	5	2	1	7	1	51	A	1	B_Grouped	1	Sterile	2	y	1	n	2	y	1	y	1	{UPARROW}	1	{UPARROW}	correct	1	7884	1
21	25	2	5	3	1	1	1	66	5	2	1	7	1	51	A	1	A_Ungrouped	2	Sterile	2	n	2	y	1	n	2	n	2	{DOWNARROW}	2	{DOWNARROW}	correct	1	47453	2
21	25	2	5	3	1	1	1	66	5	2	1	7	1	51	A	1	A_Ungrouped	2	Sterile	2	n	2	n	2	n	2	Y	1	{UPARROW}	1	{UPARROW}	correct	1	9630	4
21	25	2	5	3	1	1	1	66	5	2	1	7	1	51	A	1	B_Grouped	1	Latex	1	y	1	n	2	y	1	y	1	{UPARROW}	1	{UPARROW}	correct	1	7527	4
21	25	2	5	3	1	1	1	66	5	2	1	7	1	51	A	1	B_Grouped	1	Latex	1	y	1	y	1	n	2	y	1	{DOWNARROW}	2	{DOWNARROW}	correct	1	6562	1
21	25	2	5	3	1	1	1	66	5	2	1	7	1	51	A	1	B_Grouped	1	Latex	1	y	1	n	2	n	2	n	2	{UPARROW}	1	{UPARROW}	correct	1	19820	4
21	25	2	5	3	1	1	1	66	5	2	1	7	1	51	A	1	B_Grouped	1	Sterile	2	y	1	n	2	n	2	Y	1	{UPARROW}	1	{UPARROW}	correct	1	2115	4
21	25	2	5	3	1	1	1	66	5	2	1	7	1	51	A	1	B_Grouped	1	Latex	1	y	1	n	2	n	2	Y	1	{UPARROW}	1	{UPARROW}	correct	1	6132	1
21	25	2	5	3	1	1	1	66	5	2	1	7	1	51	A	1	B_Grouped	1	Sterile	2	y	1	n	2	y	1	n	2	{UPARROW}	1	{UPARROW}	correct	1	3531	1
21	25	2	5	3	1	1	1	66	5	2	1	7	1	51	A	1	B_Grouped	1	Expired	3	y	1	n	2	y	1	n	2	{UPARROW}	1	{UPARROW}	correct	1	3295	2
21	25	2	5	3	1	1	1	66	5	2	1	7	1	51	A	1	B_Grouped	1	Latex	1	y	1	y	1	y	1	Y	1	{DOWNARROW}	2	{DOWNARROW}	correct	1	3354	2
21	25	2	5	3	1	1	1	66	5	2	1	7	1	51	A	1	B_Grouped	1	Sterile	2	y	1	y	1	n	2	y	1	{DOWNARROW}	2	{DOWNARROW}	correct	1	2801	4
21	25	2	5	3	1	1	1	66	5	2	1	7	1	51	A	1	B_Grouped	1	Expired	3	y	1	y	1	y	1	Y	1	{DOWNARROW}	2	{DOWNARROW}	correct	1	6543	3
21	25	2	5	3	1	1	1	66	5	2	1	7	1	51	A	1	B_Grouped	1	Expired	3	y	1	y	1	n	2	y	1	{DOWNARROW}	2	{DOWNARROW}	correct	1	3093	3
21	25	2	5	3	1	1	1	66	5	2	1	7	1	51	A	1	A_Ungrouped	2	Expired	3	n	2	n	2	n	2	n	2	{UPARROW}	1	{UPARROW}	correct	1	5605	1
21	25	2	5	3	1	1	1	66	5	2	1	7	1	51	A	1	B_Grouped	1	Sterile	2	y	1	y	1	y	1	Y	1	{DOWNARROW}	2	{DOWNARROW}	correct	1	2703	1
21	25	2	5	3	1	1	1	66	5	2	1	7	1	51	A	1	B_Grouped	1	Latex	1	y	1	y	1	n	2	n	2	{DOWNARROW}	2	{DOWNARROW}	correct	1	5470	2
21	25	2	5	3	1	1	1	66	5	2	1	7	1	51	A	1	B_Grouped	1	Latex	1	y	1	y	1	y	1	n	2	{DOWNARROW}	2	{DOWNARROW}	correct	1	5373	3
21	25	2	5	3	1	1	1	66	5	2	1	7	1	51	A	1	A_Ungrouped	2	Expired	3	n	2	n	2	y	1	y	1	{UPARROW}	1	{UPARROW}	correct	1	4334	1
21	25	2	5	3	1	1	1	66	5	2	1	7	1	51	A	1	A_Ungrouped	2	Latex	1	n	2	n	2	y	1	y	1	{UPARROW}	1	{UPARROW}	correct	1	3472	4
21	25	2	5	3	1	1	1	66	5	2	1	7	1	51	A	1	A_Ungrouped	2	Expired	3	n	2	y	1	n	2	n	2	{DOWNARROW}	2	{DOWNARROW}	correct	1	2982	3
21	25	2	5	3	1	1	1	66	5	2	1	7	1	51	A	1	A_Ungrouped	2	Latex	1	n	2	y	1	y	1	n	2	{DOWNARROW}	2	{DOWNARROW}	correct	1	4988	3
21	25	2	5	3	1	1	1	66	5	2	1	7	1	51	A	1	A_Ungrouped	2	Latex	1	n	2	n	2	n	2	n	2	{UPARROW}	1	{UPARROW}	correct	1	15276	4
21	25	2	5	3	1	1	1	66	5	2	1	7	1	51	A	1	A_Ungrouped	2	Sterile	2	n	2	y	1	y	1	Y	1	{DOWNARROW}	2	{DOWNARROW}	correct	1	2647	3
21	25	2	5	3	1	1	1	66	5	2	1	7	1	51	A	1	B_Grouped	1	Expired	3	y	1	n	2	y	1	y	1	{UPARROW}	1	{UPARROW}	correct	1	3434	4
21	25	2	5	3	1	1	1	66	5	2	1	7	1	51	A	1	A_Ungrouped	2	Expired	3	n	2	y	1	y	1	n	2	{DOWNARROW}	2	{UPARROW}	FALSE	2	3912	1
21	25	2	5	3	1	1	1	66	5	2	1	7	1	51	A	1	B_Grouped	1	Sterile	2	y	1	y	1	n	2	n	2	{DOWNARROW}	2	{DOWNARROW}	correct	1	5991	1
21	25	2	5	3	1	1	1	66	5	2	1	7	1	51	A	1	A_Ungrouped	2	Latex	1	n	2	y	1	n	2	n	2	{DOWNARROW}	2	{DOWNARROW}	correct	1	5365	2
21	25	2	5	3	1	1	1	66	5	2	1	7	1	51	A	1	B_Grouped	1	Expired	3	y	1	n	2	n	2	n	2	{UPARROW}	1	{UPARROW}	correct	1	4482	4
21	25	2	5	3	1	1	1	66	5	2	1	7	1	51	A	1	B_Grouped	1	Sterile	2	y	1	n	2	n	2	n	2	{UPARROW}	1	{UPARROW}	correct	1	7751	2
21	25	2	5	3	1	1	1	66	5	2	1	7	1	51	A	1	B_Grouped	1	Sterile	2	y	1	y	1	y	1	n	2	{DOWNARROW}	2	{UPARROW}	FALSE	2	2811	3
21	25	2	5	3	1	1	1	66	5	2	1	7	1	51	A	1	A_Ungrouped	2	Sterile	2	n	2	y	1	n	2	y	1	{DOWNARROW}	2	{UPARROW}	FALSE	2	3093	2
21	25	2	5	3	1	1	1	66	5	2	1	7	1	51	A	1	A_Ungrouped	2	Expired	3	n	2	n	2	n	2	Y	1	{UPARROW}	1	{UPARROW}	correct	1	6208	4
21	25	2	5	3	1	1	1	66	5	2	1	7	1	51	A	1	A_Ungrouped	2	Latex	1	n	2	n	2	n	2	Y	1	{UPARROW}	1	{UPARROW}	correct	1	4929	3
21	25	2	5	3	1	1	1	66	5	2	1	7	1	51	A	1	A_Ungrouped	2	Expired	3	n	2	y	1	y	1	Y	1	{DOWNARROW}	2	{DOWNARROW}	correct	1	3745	1
21	25	2	5	3	1	1	1	66	5	2	1	7	1	51	A	1	A_Ungrouped	2	Sterile	2	n	2	n	2	y	1	n	2	{UPARROW}	1	{UPARROW}	correct	1	5415	2
21	25	2	5	3	1	1	1	66	5	2	1	7	1	51	A	1	A_Ungrouped	2	Sterile	2	n	2	n	2	y	1	y	1	{UPARROW}	1	{UPARROW}	correct	1	3098	4
21	25	2	5	3	1	1	1	66	5	2	1	7	1	51	A	1	A_Ungrouped	2	Sterile	2	n	2	y	1	y	1	n	2	{DOWNARROW}	2	{UPARROW}	FALSE	2	4304	3
21	25	2	5	3	1	1	1	66	5	2	1	7	1	51	A	1	A_Ungrouped	2	Expired	3	n	2	n	2	y	1	n	2	{UPARROW}	1	{UPARROW}	correct	1	6438	3
21	25	2	5	3	1	1	1	66	5	2	1	7	1	51	A	1	B_Grouped	1	Latex	1	y	1	n	2	y	1	n	2	{UPARROW}	1	{UPARROW}	correct	1	4251	2
21	25	2	5	3	1	1	1	66	5	2	1	7	1	51	A	1	A_Ungrouped	2	Expired	3	n	2	y	1	n	2	y	1	{DOWNARROW}	2	{DOWNARROW}	correct	1	2120	2
21	25	2	5	3	1	1	1	66	5	2	1	7	1	51	A	1	B_Grouped	1	Expired	3	y	1	n	2	n	2	Y	1	{UPARROW}	1	{UPARROW}	correct	1	1789	2
21	25	2	5	3	1	1	1	66	5	2	1	7	1	51	A	1	A_Ungrouped	2	Latex	1	n	2	y	1	n	2	y	1	{DOWNARROW}	2	{DOWNARROW}	correct	1	3447	2
21	25	2	5	3	1	1	1	66	5	2	1	7	1	51	A	1	B_Grouped	1	Expired	3	y	1	y	1	n	2	n	2	{DOWNARROW}	2	{DOWNARROW}	correct	1	3165	4
21	25	2	5	3	1	1	1	66	5	2	1	7	1	51	A	1	A_Ungrouped	2	Latex	1	n	2	y	1	y	1	Y	1	{DOWNARROW}	2	{DOWNARROW}	correct	1	3638	2
22	27	2	7	4	1	1	2	58	5	2	1	7	1	35	A	1	B_Grouped	1	Sterile	2	y	1	y	1	y	1	n	2	{DOWNARROW}	2	{DOWNARROW}	correct	1	13465	4
22	27	2	7	4	1	1	2	58	5	2	1	7	1	35	A	1	A_Ungrouped	2	Sterile	2	n	2	n	2	y	1	y	1	{UPARROW}	1	{UPARROW}	correct	1	14917	4
22	27	2	7	4	1	1	2	58	5	2	1	7	1	35	A	1	B_Grouped	1	Latex	1	y	1	y	1	y	1	Y	1	{DOWNARROW}	2	{DOWNARROW}	correct	1	4738	4
22	27	2	7	4	1	1	2	58	5	2	1	7	1	35	A	1	A_Ungrouped	2	Latex	1	n	2	y	1	n	2	y	1	{DOWNARROW}	2	{DOWNARROW}	correct	1	33352	1
22	27	2	7	4	1	1	2	58	5	2	1	7	1	35	A	1	B_Grouped	1	Expired	3	y	1	y	1	n	2	y	1	{DOWNARROW}	2	{DOWNARROW}	correct	1	6119	2
22	27	2	7	4	1	1	2	58	5	2	1	7	1	35	A	1	B_Grouped	1	Sterile	2	y	1	n	2	y	1	y	1	{UPARROW}	1	{UPARROW}	correct	1	16407	4
22	27	2	7	4	1	1	2	58	5	2	1	7	1	35	A	1	B_Grouped	1	Expired	3	y	1	n	2	n	2	n	2	{UPARROW}	1	{UPARROW}	correct	1	5514	1
22	27	2	7	4	1	1	2	58	5	2	1	7	1	35	A	1	A_Ungrouped	2	Expired	3	n	2	y	1	y	1	Y	1	{DOWNARROW}	2	{DOWNARROW}	correct	1	5540	3
22	27	2	7	4	1	1	2	58	5	2	1	7	1	35	A	1	A_Ungrouped	2	Expired	3	n	2	n	2	n	2	Y	1	{UPARROW}	1	{UPARROW}	correct	1	14560	3
22	27	2	7	4	1	1	2	58	5	2	1	7	1	35	A	1	B_Grouped	1	Expired	3	y	1	n	2	n	2	Y	1	{UPARROW}	1	{UPARROW}	correct	1	4563	3
22	27	2	7	4	1	1	2	58	5	2	1	7	1	35	A	1	A_Ungrouped	2	Latex	1	n	2	y	1	y	1	Y	1	{DOWNARROW}	2	{DOWNARROW}	correct	1	12362	1
22	27	2	7	4	1	1	2	58	5	2	1	7	1	35	A	1	A_Ungrouped	2	Latex	1	n	2	y	1	y	1	n	2	{DOWNARROW}	2	{DOWNARROW}	correct	1	15261	4
22	27	2	7	4	1	1	2	58	5	2	1	7	1	35	A	1	B_Grouped	1	Latex	1	y	1	y	1	n	2	y	1	{DOWNARROW}	2	{DOWNARROW}	correct	1	10001	4
22	27	2	7	4	1	1	2	58	5	2	1	7	1	35	A	1	B_Grouped	1	Sterile	2	y	1	n	2	y	1	n	2	{UPARROW}	1	{UPARROW}	correct	1	4546	1
22	27	2	7	4	1	1	2	58	5	2	1	7	1	35	A	1	B_Grouped	1	Sterile	2	y	1	n	2	n	2	n	2	{UPARROW}	1	{UPARROW}	correct	1	15028	2
22	27	2	7	4	1	1	2	58	5	2	1	7	1	35	A	1	A_Ungrouped	2	Latex	1	n	2	n	2	y	1	y	1	{UPARROW}	1	{UPARROW}	correct	1	4685	1
22	27	2	7	4	1	1	2	58	5	2	1	7	1	35	A	1	B_Grouped	1	Latex	1	y	1	y	1	y	1	n	2	{DOWNARROW}	2	{DOWNARROW}	correct	1	20787	2
22	27	2	7	4	1	1	2	58	5	2	1	7	1	35	A	1	A_Ungrouped	2	Sterile	2	n	2	n	2	y	1	n	2	{UPARROW}	1	{UPARROW}	correct	1	10564	4
22	27	2	7	4	1	1	2	58	5	2	1	7	1	35	A	1	A_Ungrouped	2	Sterile	2	n	2	n	2	n	2	Y	1	{UPARROW}	1	{UPARROW}	correct	1	7120	2
22	27	2	7	4	1	1	2	58	5	2	1	7	1	35	A	1	B_Grouped	1	Expired	3	y	1	n	2	y	1	y	1	{UPARROW}	1	{UPARROW}	correct	1	12931	1
22	27	2	7	4	1	1	2	58	5	2	1	7	1	35	A	1	A_Ungrouped	2	Sterile	2	n	2	y	1	n	2	n	2	{DOWNARROW}	2	{DOWNARROW}	correct	1	8900	2
22	27	2	7	4	1	1	2	58	5	2	1	7	1	35	A	1	B_Grouped	1	Latex	1	y	1	n	2	n	2	n	2	{UPARROW}	1	{UPARROW}	correct	1	4977	1
22	27	2	7	4	1	1	2	58	5	2	1	7	1	35	A	1	B_Grouped	1	Latex	1	y	1	y	1	n	2	n	2	{DOWNARROW}	2	{UPARROW}	FALSE	2	18730	3
22	27	2	7	4	1	1	2	58	5	2	1	7	1	35	A	1	A_Ungrouped	2	Latex	1	n	2	y	1	n	2	n	2	{DOWNARROW}	2	{DOWNARROW}	correct	1	15620	4
22	27	2	7	4	1	1	2	58	5	2	1	7	1	35	A	1	B_Grouped	1	Expired	3	y	1	y	1	n	2	n	2	{DOWNARROW}	2	{DOWNARROW}	correct	1	3086	3
22	27	2	7	4	1	1	2	58	5	2	1	7	1	35	A	1	A_Ungrouped	2	Sterile	2	n	2	y	1	y	1	Y	1	{DOWNARROW}	2	{DOWNARROW}	correct	1	13629	4
22	27	2	7	4	1	1	2	58	5	2	1	7	1	35	A	1	A_Ungrouped	2	Latex	1	n	2	n	2	n	2	Y	1	{UPARROW}	1	{UPARROW}	correct	1	8706	2
22	27	2	7	4	1	1	2	58	5	2	1	7	1	35	A	1	A_Ungrouped	2	Expired	3	n	2	n	2	y	1	y	1	{UPARROW}	1	{UPARROW}	correct	1	5682	1
22	27	2	7	4	1	1	2	58	5	2	1	7	1	35	A	1	B_Grouped	1	Expired	3	y	1	n	2	y	1	n	2	{UPARROW}	1	{UPARROW}	correct	1	4543	3
22	27	2	7	4	1	1	2	58	5	2	1	7	1	35	A	1	A_Ungrouped	2	Latex	1	n	2	n	2	y	1	n	2	{UPARROW}	1	{UPARROW}	correct	1	18980	2
22	27	2	7	4	1	1	2	58	5	2	1	7	1	35	A	1	B_Grouped	1	Sterile	2	y	1	y	1	n	2	n	2	{DOWNARROW}	2	{DOWNARROW}	correct	1	24576	3
22	27	2	7	4	1	1	2	58	5	2	1	7	1	35	A	1	A_Ungrouped	2	Sterile	2	n	2	y	1	y	1	n	2	{DOWNARROW}	2	{DOWNARROW}	correct	1	7687	3
22	27	2	7	4	1	1	2	58	5	2	1	7	1	35	A	1	B_Grouped	1	Sterile	2	y	1	y	1	n	2	y	1	{DOWNARROW}	2	{DOWNARROW}	correct	1	8679	4
22	27	2	7	4	1	1	2	58	5	2	1	7	1	35	A	1	A_Ungrouped	2	Expired	3	n	2	y	1	n	2	y	1	{DOWNARROW}	2	{DOWNARROW}	correct	1	2934	1
22	27	2	7	4	1	1	2	58	5	2	1	7	1	35	A	1	A_Ungrouped	2	Sterile	2	n	2	n	2	n	2	n	2	{UPARROW}	1	{UPARROW}	correct	1	6083	4
22	27	2	7	4	1	1	2	58	5	2	1	7	1	35	A	1	A_Ungrouped	2	Expired	3	n	2	y	1	y	1	n	2	{DOWNARROW}	2	{DOWNARROW}	correct	1	10624	2
22	27	2	7	4	1	1	2	58	5	2	1	7	1	35	A	1	A_Ungrouped	2	Sterile	2	n	2	y	1	n	2	y	1	{DOWNARROW}	2	{DOWNARROW}	correct	1	2902	4
22	27	2	7	4	1	1	2	58	5	2	1	7	1	35	A	1	B_Grouped	1	Sterile	2	y	1	y	1	y	1	Y	1	{DOWNARROW}	2	{DOWNARROW}	correct	1	5725	2
22	27	2	7	4	1	1	2	58	5	2	1	7	1	35	A	1	A_Ungrouped	2	Expired	3	n	2	y	1	n	2	n	2	{DOWNARROW}	2	{DOWNARROW}	correct	1	2820	1
22	27	2	7	4	1	1	2	58	5	2	1	7	1	35	A	1	B_Grouped	1	Latex	1	y	1	n	2	n	2	Y	1	{UPARROW}	1	{UPARROW}	correct	1	24427	3
22	27	2	7	4	1	1	2	58	5	2	1	7	1	35	A	1	A_Ungrouped	2	Expired	3	n	2	n	2	n	2	n	2	{UPARROW}	1	{UPARROW}	correct	1	3217	2
22	27	2	7	4	1	1	2	58	5	2	1	7	1	35	A	1	A_Ungrouped	2	Expired	3	n	2	n	2	y	1	n	2	{UPARROW}	1	{UPARROW}	correct	1	19641	4
22	27	2	7	4	1	1	2	58	5	2	1	7	1	35	A	1	B_Grouped	1	Latex	1	y	1	n	2	y	1	n	2	{UPARROW}	1	{UPARROW}	correct	1	2701	4
22	27	2	7	4	1	1	2	58	5	2	1	7	1	35	A	1	B_Grouped	1	Latex	1	y	1	n	2	y	1	y	1	{UPARROW}	1	{UPARROW}	correct	1	1625	3
22	27	2	7	4	1	1	2	58	5	2	1	7	1	35	A	1	B_Grouped	1	Sterile	2	y	1	n	2	n	2	Y	1	{UPARROW}	1	{UPARROW}	correct	1	5296	1
22	27	2	7	4	1	1	2	58	5	2	1	7	1	35	A	1	B_Grouped	1	Expired	3	y	1	y	1	y	1	n	2	{DOWNARROW}	2	{DOWNARROW}	correct	1	4368	3
22	27	2	7	4	1	1	2	58	5	2	1	7	1	35	A	1	A_Ungrouped	2	Latex	1	n	2	n	2	n	2	n	2	{UPARROW}	1	{UPARROW}	correct	1	18481	2
22	27	2	7	4	1	1	2	58	5	2	1	7	1	35	A	1	B_Grouped	1	Expired	3	y	1	y	1	y	1	Y	1	{DOWNARROW}	2	{DOWNARROW}	correct	1	5296	4
24	28	2	8	2	1	1	2	58	3	2	1	1	3	32	A	1	A_Ungrouped	2	Sterile	2	n	2	n	2	n	2	Y	1	{UPARROW}	1	{UPARROW}	correct	1	10024	1
24	28	2	8	2	1	1	2	58	3	2	1	1	3	32	A	1	A_Ungrouped	2	Expired	3	n	2	y	1	y	1	Y	1	{DOWNARROW}	2	{DOWNARROW}	correct	1	10313	3
24	28	2	8	2	1	1	2	58	3	2	1	1	3	32	A	1	A_Ungrouped	2	Sterile	2	n	2	y	1	n	2	y	1	{DOWNARROW}	2	{DOWNARROW}	correct	1	20789	3
24	28	2	8	2	1	1	2	58	3	2	1	1	3	32	A	1	B_Grouped	1	Expired	3	y	1	y	1	n	2	n	2	{DOWNARROW}	2	{DOWNARROW}	correct	1	7036	3
24	28	2	8	2	1	1	2	58	3	2	1	1	3	32	A	1	B_Grouped	1	Expired	3	y	1	y	1	y	1	n	2	{DOWNARROW}	2	{DOWNARROW}	correct	1	6655	1
24	28	2	8	2	1	1	2	58	3	2	1	1	3	32	A	1	B_Grouped	1	Sterile	2	y	1	n	2	n	2	n	2	{UPARROW}	1	{UPARROW}	correct	1	23237	3
24	28	2	8	2	1	1	2	58	3	2	1	1	3	32	A	1	B_Grouped	1	Expired	3	y	1	y	1	n	2	y	1	{DOWNARROW}	2	{DOWNARROW}	correct	1	14286	4
24	28	2	8	2	1	1	2	58	3	2	1	1	3	32	A	1	B_Grouped	1	Latex	1	y	1	y	1	y	1	n	2	{DOWNARROW}	2	{DOWNARROW}	correct	1	6401	1
24	28	2	8	2	1	1	2	58	3	2	1	1	3	32	A	1	B_Grouped	1	Latex	1	y	1	n	2	y	1	y	1	{UPARROW}	1	{UPARROW}	correct	1	6072	4
24	28	2	8	2	1	1	2	58	3	2	1	1	3	32	A	1	B_Grouped	1	Latex	1	y	1	y	1	y	1	Y	1	{DOWNARROW}	2	{DOWNARROW}	correct	1	5514	2
24	28	2	8	2	1	1	2	58	3	2	1	1	3	32	A	1	B_Grouped	1	Expired	3	y	1	n	2	n	2	n	2	{UPARROW}	1	{UPARROW}	correct	1	6361	4
24	28	2	8	2	1	1	2	58	3	2	1	1	3	32	A	1	B_Grouped	1	Latex	1	y	1	n	2	n	2	Y	1	{UPARROW}	1	{UPARROW}	correct	1	39224	4
24	28	2	8	2	1	1	2	58	3	2	1	1	3	32	A	1	B_Grouped	1	Expired	3	y	1	n	2	y	1	n	2	{UPARROW}	1	{UPARROW}	correct	1	6330	2
24	28	2	8	2	1	1	2	58	3	2	1	1	3	32	A	1	A_Ungrouped	2	Latex	1	n	2	y	1	y	1	Y	1	{DOWNARROW}	2	{DOWNARROW}	correct	1	7476	3
24	28	2	8	2	1	1	2	58	3	2	1	1	3	32	A	1	A_Ungrouped	2	Expired	3	n	2	y	1	n	2	y	1	{DOWNARROW}	2	{UPARROW}	FALSE	2	12707	2
24	28	2	8	2	1	1	2	58	3	2	1	1	3	32	A	1	A_Ungrouped	2	Latex	1	n	2	n	2	y	1	y	1	{UPARROW}	1	{UPARROW}	correct	1	4473	4
24	28	2	8	2	1	1	2	58	3	2	1	1	3	32	A	1	B_Grouped	1	Sterile	2	y	1	y	1	y	1	n	2	{DOWNARROW}	2	{DOWNARROW}	correct	1	18475	3
24	28	2	8	2	1	1	2	58	3	2	1	1	3	32	A	1	B_Grouped	1	Expired	3	y	1	n	2	n	2	Y	1	{UPARROW}	1	{UPARROW}	correct	1	10839	2
24	28	2	8	2	1	1	2	58	3	2	1	1	3	32	A	1	A_Ungrouped	2	Sterile	2	n	2	n	2	y	1	n	2	{UPARROW}	1	{UPARROW}	correct	1	15226	4
24	28	2	8	2	1	1	2	58	3	2	1	1	3	32	A	1	A_Ungrouped	2	Sterile	2	n	2	n	2	n	2	n	2	{UPARROW}	1	{UPARROW}	correct	1	5528	2
24	28	2	8	2	1	1	2	58	3	2	1	1	3	32	A	1	A_Ungrouped	2	Sterile	2	n	2	y	1	n	2	n	2	{DOWNARROW}	2	{DOWNARROW}	correct	1	14272	1
24	28	2	8	2	1	1	2	58	3	2	1	1	3	32	A	1	B_Grouped	1	Sterile	2	y	1	n	2	y	1	y	1	{UPARROW}	1	{UPARROW}	correct	1	4804	4
24	28	2	8	2	1	1	2	58	3	2	1	1	3	32	A	1	A_Ungrouped	2	Expired	3	n	2	n	2	n	2	Y	1	{UPARROW}	1	{UPARROW}	correct	1	10098	4
24	28	2	8	2	1	1	2	58	3	2	1	1	3	32	A	1	A_Ungrouped	2	Latex	1	n	2	y	1	n	2	y	1	{DOWNARROW}	2	{UPARROW}	FALSE	2	9145	4
24	28	2	8	2	1	1	2	58	3	2	1	1	3	32	A	1	B_Grouped	1	Latex	1	y	1	n	2	n	2	n	2	{UPARROW}	1	{DOWNARROW}	FALSE	2	15150	4
24	28	2	8	2	1	1	2	58	3	2	1	1	3	32	A	1	A_Ungrouped	2	Latex	1	n	2	y	1	n	2	n	2	{DOWNARROW}	2	{UPARROW}	FALSE	2	3122	2
24	28	2	8	2	1	1	2	58	3	2	1	1	3	32	A	1	B_Grouped	1	Latex	1	y	1	y	1	n	2	y	1	{DOWNARROW}	2	{DOWNARROW}	correct	1	6200	2
24	28	2	8	2	1	1	2	58	3	2	1	1	3	32	A	1	A_Ungrouped	2	Expired	3	n	2	y	1	n	2	n	2	{DOWNARROW}	2	{DOWNARROW}	correct	1	5032	2
24	28	2	8	2	1	1	2	58	3	2	1	1	3	32	A	1	B_Grouped	1	Latex	1	y	1	y	1	n	2	n	2	{DOWNARROW}	2	{DOWNARROW}	correct	1	47654	2
24	28	2	8	2	1	1	2	58	3	2	1	1	3	32	A	1	B_Grouped	1	Expired	3	y	1	y	1	y	1	Y	1	{DOWNARROW}	2	{DOWNARROW}	correct	1	3915	2
24	28	2	8	2	1	1	2	58	3	2	1	1	3	32	A	1	A_Ungrouped	2	Sterile	2	n	2	y	1	y	1	Y	1	{DOWNARROW}	2	{DOWNARROW}	correct	1	4011	3
24	28	2	8	2	1	1	2	58	3	2	1	1	3	32	A	1	B_Grouped	1	Expired	3	y	1	n	2	y	1	y	1	{UPARROW}	1	{UPARROW}	correct	1	3457	4
24	28	2	8	2	1	1	2	58	3	2	1	1	3	32	A	1	A_Ungrouped	2	Expired	3	n	2	n	2	y	1	n	2	{UPARROW}	1	{UPARROW}	correct	1	3507	4
24	28	2	8	2	1	1	2	58	3	2	1	1	3	32	A	1	B_Grouped	1	Sterile	2	y	1	n	2	y	1	n	2	{UPARROW}	1	{UPARROW}	correct	1	4385	1
24	28	2	8	2	1	1	2	58	3	2	1	1	3	32	A	1	A_Ungrouped	2	Expired	3	n	2	n	2	n	2	n	2	{UPARROW}	1	{UPARROW}	correct	1	4966	4
24	28	2	8	2	1	1	2	58	3	2	1	1	3	32	A	1	A_Ungrouped	2	Latex	1	n	2	y	1	y	1	n	2	{DOWNARROW}	2	{DOWNARROW}	correct	1	4370	2
24	28	2	8	2	1	1	2	58	3	2	1	1	3	32	A	1	B_Grouped	1	Sterile	2	y	1	y	1	y	1	Y	1	{DOWNARROW}	2	{DOWNARROW}	correct	1	29933	1
24	28	2	8	2	1	1	2	58	3	2	1	1	3	32	A	1	A_Ungrouped	2	Sterile	2	n	2	n	2	y	1	y	1	{UPARROW}	1	{UPARROW}	correct	1	4343	1
24	28	2	8	2	1	1	2	58	3	2	1	1	3	32	A	1	B_Grouped	1	Sterile	2	y	1	y	1	n	2	n	2	{DOWNARROW}	2	{DOWNARROW}	correct	1	13181	4
24	28	2	8	2	1	1	2	58	3	2	1	1	3	32	A	1	A_Ungrouped	2	Latex	1	n	2	n	2	y	1	n	2	{UPARROW}	1	{UPARROW}	correct	1	35236	2
24	28	2	8	2	1	1	2	58	3	2	1	1	3	32	A	1	A_Ungrouped	2	Expired	3	n	2	n	2	y	1	y	1	{UPARROW}	1	{UPARROW}	correct	1	4019	3
24	28	2	8	2	1	1	2	58	3	2	1	1	3	32	A	1	A_Ungrouped	2	Sterile	2	n	2	y	1	y	1	n	2	{DOWNARROW}	2	{DOWNARROW}	correct	1	5905	3
24	28	2	8	2	1	1	2	58	3	2	1	1	3	32	A	1	A_Ungrouped	2	Latex	1	n	2	n	2	n	2	Y	1	{UPARROW}	1	{DOWNARROW}	FALSE	2	27625	1
24	28	2	8	2	1	1	2	58	3	2	1	1	3	32	A	1	B_Grouped	1	Sterile	2	y	1	n	2	n	2	Y	1	{UPARROW}	1	{UPARROW}	correct	1	11963	2
24	28	2	8	2	1	1	2	58	3	2	1	1	3	32	A	1	A_Ungrouped	2	Expired	3	n	2	y	1	y	1	n	2	{DOWNARROW}	2	{DOWNARROW}	correct	1	4264	3
24	28	2	8	2	1	1	2	58	3	2	1	1	3	32	A	1	A_Ungrouped	2	Latex	1	n	2	n	2	n	2	n	2	{UPARROW}	1	{UPARROW}	correct	1	12603	1
24	28	2	8	2	1	1	2	58	3	2	1	1	3	32	A	1	B_Grouped	1	Sterile	2	y	1	y	1	n	2	y	1	{DOWNARROW}	2	{DOWNARROW}	correct	1	3569	1
24	28	2	8	2	1	1	2	58	3	2	1	1	3	32	A	1	B_Grouped	1	Latex	1	y	1	n	2	y	1	n	2	{UPARROW}	1	{UPARROW}	correct	1	4279	1
25	28	2	8	2	1	1	1	48	5	2	1	7	1	20	A	1	B_Grouped	1	Sterile	2	y	1	y	1	n	2	y	1	{DOWNARROW}	2	{DOWNARROW}	correct	1	20114	3
25	28	2	8	2	1	1	1	48	5	2	1	7	1	20	A	1	B_Grouped	1	Latex	1	y	1	y	1	n	2	n	2	{DOWNARROW}	2	{UPARROW}	FALSE	2	10529	1
25	28	2	8	2	1	1	1	48	5	2	1	7	1	20	A	1	A_Ungrouped	2	Latex	1	n	2	n	2	y	1	y	1	{UPARROW}	1	{UPARROW}	correct	1	6966	2
25	28	2	8	2	1	1	1	48	5	2	1	7	1	20	A	1	A_Ungrouped	2	Latex	1	n	2	n	2	n	2	Y	1	{UPARROW}	1	{UPARROW}	correct	1	6618	2
25	28	2	8	2	1	1	1	48	5	2	1	7	1	20	A	1	B_Grouped	1	Expired	3	y	1	y	1	n	2	n	2	{DOWNARROW}	2	{DOWNARROW}	correct	1	5234	3
25	28	2	8	2	1	1	1	48	5	2	1	7	1	20	A	1	B_Grouped	1	Sterile	2	y	1	n	2	y	1	y	1	{UPARROW}	1	{UPARROW}	correct	1	10670	1
25	28	2	8	2	1	1	1	48	5	2	1	7	1	20	A	1	B_Grouped	1	Expired	3	y	1	n	2	n	2	n	2	{UPARROW}	1	{UPARROW}	correct	1	3261	1
25	28	2	8	2	1	1	1	48	5	2	1	7	1	20	A	1	B_Grouped	1	Latex	1	y	1	y	1	n	2	y	1	{DOWNARROW}	2	{DOWNARROW}	correct	1	4320	2
25	28	2	8	2	1	1	1	48	5	2	1	7	1	20	A	1	B_Grouped	1	Sterile	2	y	1	n	2	n	2	n	2	{UPARROW}	1	{UPARROW}	correct	1	3720	3
25	28	2	8	2	1	1	1	48	5	2	1	7	1	20	A	1	B_Grouped	1	Expired	3	y	1	y	1	y	1	Y	1	{DOWNARROW}	2	{DOWNARROW}	correct	1	3480	3
25	28	2	8	2	1	1	1	48	5	2	1	7	1	20	A	1	B_Grouped	1	Expired	3	y	1	n	2	n	2	Y	1	{UPARROW}	1	{UPARROW}	correct	1	4896	1
25	28	2	8	2	1	1	1	48	5	2	1	7	1	20	A	1	A_Ungrouped	2	Expired	3	n	2	y	1	y	1	Y	1	{DOWNARROW}	2	{DOWNARROW}	correct	1	10693	4
25	28	2	8	2	1	1	1	48	5	2	1	7	1	20	A	1	A_Ungrouped	2	Latex	1	n	2	n	2	y	1	n	2	{UPARROW}	1	{UPARROW}	correct	1	11441	1
25	28	2	8	2	1	1	1	48	5	2	1	7	1	20	A	1	A_Ungrouped	2	Latex	1	n	2	n	2	n	2	n	2	{UPARROW}	1	{UPARROW}	correct	1	9896	1
25	28	2	8	2	1	1	1	48	5	2	1	7	1	20	A	1	B_Grouped	1	Latex	1	y	1	y	1	y	1	Y	1	{DOWNARROW}	2	{DOWNARROW}	correct	1	6008	2
25	28	2	8	2	1	1	1	48	5	2	1	7	1	20	A	1	B_Grouped	1	Expired	3	y	1	y	1	y	1	n	2	{DOWNARROW}	2	{DOWNARROW}	correct	1	7671	2
25	28	2	8	2	1	1	1	48	5	2	1	7	1	20	A	1	B_Grouped	1	Latex	1	y	1	n	2	y	1	y	1	{UPARROW}	1	{UPARROW}	correct	1	2802	4
25	28	2	8	2	1	1	1	48	5	2	1	7	1	20	A	1	A_Ungrouped	2	Expired	3	n	2	y	1	n	2	y	1	{DOWNARROW}	2	{DOWNARROW}	correct	1	5786	2
25	28	2	8	2	1	1	1	48	5	2	1	7	1	20	A	1	A_Ungrouped	2	Latex	1	n	2	y	1	y	1	n	2	{DOWNARROW}	2	{DOWNARROW}	correct	1	6562	2
25	28	2	8	2	1	1	1	48	5	2	1	7	1	20	A	1	A_Ungrouped	2	Sterile	2	n	2	y	1	y	1	n	2	{DOWNARROW}	2	{DOWNARROW}	correct	1	4085	2
25	28	2	8	2	1	1	1	48	5	2	1	7	1	20	A	1	B_Grouped	1	Sterile	2	y	1	y	1	y	1	n	2	{DOWNARROW}	2	{DOWNARROW}	correct	1	4181	2
25	28	2	8	2	1	1	1	48	5	2	1	7	1	20	A	1	A_Ungrouped	2	Expired	3	n	2	n	2	y	1	n	2	{UPARROW}	1	{UPARROW}	correct	1	6250	1
25	28	2	8	2	1	1	1	48	5	2	1	7	1	20	A	1	B_Grouped	1	Latex	1	y	1	n	2	n	2	n	2	{UPARROW}	1	{DOWNARROW}	FALSE	2	5228	3
25	28	2	8	2	1	1	1	48	5	2	1	7	1	20	A	1	A_Ungrouped	2	Latex	1	n	2	y	1	n	2	y	1	{DOWNARROW}	2	{DOWNARROW}	correct	1	5075	1
25	28	2	8	2	1	1	1	48	5	2	1	7	1	20	A	1	B_Grouped	1	Expired	3	y	1	n	2	y	1	n	2	{UPARROW}	1	{UPARROW}	correct	1	2433	3
25	28	2	8	2	1	1	1	48	5	2	1	7	1	20	A	1	A_Ungrouped	2	Sterile	2	n	2	n	2	n	2	n	2	{UPARROW}	1	{UPARROW}	correct	1	3260	2
25	28	2	8	2	1	1	1	48	5	2	1	7	1	20	A	1	A_Ungrouped	2	Expired	3	n	2	n	2	n	2	n	2	{UPARROW}	1	{DOWNARROW}	FALSE	2	5368	4
25	28	2	8	2	1	1	1	48	5	2	1	7	1	20	A	1	B_Grouped	1	Sterile	2	y	1	n	2	y	1	n	2	{UPARROW}	1	{UPARROW}	correct	1	8662	3
25	28	2	8	2	1	1	1	48	5	2	1	7	1	20	A	1	A_Ungrouped	2	Expired	3	n	2	y	1	y	1	n	2	{DOWNARROW}	2	{DOWNARROW}	correct	1	4444	2
25	28	2	8	2	1	1	1	48	5	2	1	7	1	20	A	1	B_Grouped	1	Sterile	2	y	1	n	2	n	2	Y	1	{UPARROW}	1	{UPARROW}	correct	1	3563	4
25	28	2	8	2	1	1	1	48	5	2	1	7	1	20	A	1	A_Ungrouped	2	Sterile	2	n	2	n	2	y	1	n	2	{UPARROW}	1	{UPARROW}	correct	1	6878	4
25	28	2	8	2	1	1	1	48	5	2	1	7	1	20	A	1	A_Ungrouped	2	Expired	3	n	2	n	2	y	1	y	1	{UPARROW}	1	{UPARROW}	correct	1	2538	2
25	28	2	8	2	1	1	1	48	5	2	1	7	1	20	A	1	A_Ungrouped	2	Sterile	2	n	2	y	1	y	1	Y	1	{DOWNARROW}	2	{UPARROW}	FALSE	2	3338	4
25	28	2	8	2	1	1	1	48	5	2	1	7	1	20	A	1	A_Ungrouped	2	Latex	1	n	2	y	1	n	2	n	2	{DOWNARROW}	2	{DOWNARROW}	correct	1	3668	3
25	28	2	8	2	1	1	1	48	5	2	1	7	1	20	A	1	B_Grouped	1	Expired	3	y	1	y	1	n	2	y	1	{DOWNARROW}	2	{DOWNARROW}	correct	1	5779	1
25	28	2	8	2	1	1	1	48	5	2	1	7	1	20	A	1	B_Grouped	1	Sterile	2	y	1	y	1	n	2	n	2	{DOWNARROW}	2	{DOWNARROW}	correct	1	5049	2
25	28	2	8	2	1	1	1	48	5	2	1	7	1	20	A	1	B_Grouped	1	Latex	1	y	1	n	2	y	1	n	2	{UPARROW}	1	{UPARROW}	correct	1	7361	1
25	28	2	8	2	1	1	1	48	5	2	1	7	1	20	A	1	B_Grouped	1	Expired	3	y	1	n	2	y	1	y	1	{UPARROW}	1	{UPARROW}	correct	1	5582	1
25	28	2	8	2	1	1	1	48	5	2	1	7	1	20	A	1	B_Grouped	1	Latex	1	y	1	y	1	y	1	n	2	{DOWNARROW}	2	{DOWNARROW}	correct	1	5997	3
25	28	2	8	2	1	1	1	48	5	2	1	7	1	20	A	1	A_Ungrouped	2	Expired	3	n	2	n	2	n	2	Y	1	{UPARROW}	1	{UPARROW}	correct	1	2661	2
25	28	2	8	2	1	1	1	48	5	2	1	7	1	20	A	1	A_Ungrouped	2	Sterile	2	n	2	n	2	n	2	Y	1	{UPARROW}	1	{UPARROW}	correct	1	5344	2
25	28	2	8	2	1	1	1	48	5	2	1	7	1	20	A	1	A_Ungrouped	2	Sterile	2	n	2	y	1	n	2	n	2	{DOWNARROW}	2	{DOWNARROW}	correct	1	2226	3
25	28	2	8	2	1	1	1	48	5	2	1	7	1	20	A	1	A_Ungrouped	2	Expired	3	n	2	y	1	n	2	n	2	{DOWNARROW}	2	{DOWNARROW}	correct	1	4182	3
25	28	2	8	2	1	1	1	48	5	2	1	7	1	20	A	1	A_Ungrouped	2	Latex	1	n	2	y	1	y	1	Y	1	{DOWNARROW}	2	{DOWNARROW}	correct	1	3362	4
25	28	2	8	2	1	1	1	48	5	2	1	7	1	20	A	1	B_Grouped	1	Latex	1	y	1	n	2	n	2	Y	1	{UPARROW}	1	{UPARROW}	correct	1	3592	4
25	28	2	8	2	1	1	1	48	5	2	1	7	1	20	A	1	A_Ungrouped	2	Sterile	2	n	2	y	1	n	2	y	1	{DOWNARROW}	2	{DOWNARROW}	correct	1	1616	2
25	28	2	8	2	1	1	1	48	5	2	1	7	1	20	A	1	A_Ungrouped	2	Sterile	2	n	2	n	2	y	1	y	1	{UPARROW}	1	{UPARROW}	correct	1	3468	4
25	28	2	8	2	1	1	1	48	5	2	1	7	1	20	A	1	B_Grouped	1	Sterile	2	y	1	y	1	y	1	Y	1	{DOWNARROW}	2	{DOWNARROW}	correct	1	7002	2
26	26	2	6	2	1	1	2	47	3	1	1	7	1	25	A	1	B_Grouped	1	Sterile	2	y	1	n	2	y	1	y	1	{UPARROW}	1	{UPARROW}	correct	1	4157	4
26	26	2	6	2	1	1	2	47	3	1	1	7	1	25	A	1	B_Grouped	1	Sterile	2	y	1	n	2	n	2	n	2	{UPARROW}	1	{UPARROW}	correct	1	5346	4
26	26	2	6	2	1	1	2	47	3	1	1	7	1	25	A	1	A_Ungrouped	2	Latex	1	n	2	n	2	n	2	n	2	{UPARROW}	1	{UPARROW}	correct	1	11906	2
26	26	2	6	2	1	1	2	47	3	1	1	7	1	25	A	1	A_Ungrouped	2	Expired	3	n	2	n	2	n	2	Y	1	{UPARROW}	1	{UPARROW}	correct	1	3604	1
26	26	2	6	2	1	1	2	47	3	1	1	7	1	25	A	1	B_Grouped	1	Latex	1	y	1	y	1	y	1	n	2	{DOWNARROW}	2	{DOWNARROW}	correct	1	4829	4
26	26	2	6	2	1	1	2	47	3	1	1	7	1	25	A	1	B_Grouped	1	Expired	3	y	1	n	2	y	1	y	1	{UPARROW}	1	{UPARROW}	correct	1	6503	2
26	26	2	6	2	1	1	2	47	3	1	1	7	1	25	A	1	B_Grouped	1	Expired	3	y	1	y	1	n	2	y	1	{DOWNARROW}	2	{DOWNARROW}	correct	1	3736	4
26	26	2	6	2	1	1	2	47	3	1	1	7	1	25	A	1	B_Grouped	1	Sterile	2	y	1	y	1	n	2	n	2	{DOWNARROW}	2	{DOWNARROW}	correct	1	34927	2
26	26	2	6	2	1	1	2	47	3	1	1	7	1	25	A	1	A_Ungrouped	2	Expired	3	n	2	n	2	y	1	y	1	{UPARROW}	1	{UPARROW}	correct	1	5320	4
26	26	2	6	2	1	1	2	47	3	1	1	7	1	25	A	1	A_Ungrouped	2	Sterile	2	n	2	n	2	n	2	n	2	{UPARROW}	1	{UPARROW}	correct	1	14219	2
26	26	2	6	2	1	1	2	47	3	1	1	7	1	25	A	1	B_Grouped	1	Expired	3	y	1	y	1	y	1	n	2	{DOWNARROW}	2	{DOWNARROW}	correct	1	4798	4
26	26	2	6	2	1	1	2	47	3	1	1	7	1	25	A	1	B_Grouped	1	Expired	3	y	1	n	2	n	2	Y	1	{UPARROW}	1	{UPARROW}	correct	1	6923	2
26	26	2	6	2	1	1	2	47	3	1	1	7	1	25	A	1	B_Grouped	1	Expired	3	y	1	n	2	n	2	n	2	{UPARROW}	1	{UPARROW}	correct	1	2630	1
26	26	2	6	2	1	1	2	47	3	1	1	7	1	25	A	1	B_Grouped	1	Sterile	2	y	1	y	1	y	1	n	2	{DOWNARROW}	2	{DOWNARROW}	correct	1	13025	4
26	26	2	6	2	1	1	2	47	3	1	1	7	1	25	A	1	A_Ungrouped	2	Latex	1	n	2	n	2	n	2	Y	1	{UPARROW}	1	{UPARROW}	correct	1	8287	3
26	26	2	6	2	1	1	2	47	3	1	1	7	1	25	A	1	A_Ungrouped	2	Sterile	2	n	2	y	1	y	1	Y	1	{DOWNARROW}	2	{DOWNARROW}	correct	1	5058	3
26	26	2	6	2	1	1	2	47	3	1	1	7	1	25	A	1	B_Grouped	1	Sterile	2	y	1	n	2	n	2	Y	1	{UPARROW}	1	{UPARROW}	correct	1	6237	1
26	26	2	6	2	1	1	2	47	3	1	1	7	1	25	A	1	B_Grouped	1	Latex	1	y	1	y	1	n	2	y	1	{DOWNARROW}	2	{DOWNARROW}	correct	1	6561	1
26	26	2	6	2	1	1	2	47	3	1	1	7	1	25	A	1	B_Grouped	1	Expired	3	y	1	y	1	y	1	Y	1	{DOWNARROW}	2	{DOWNARROW}	correct	1	6181	4
26	26	2	6	2	1	1	2	47	3	1	1	7	1	25	A	1	A_Ungrouped	2	Sterile	2	n	2	y	1	n	2	y	1	{DOWNARROW}	2	{DOWNARROW}	correct	1	6142	2
26	26	2	6	2	1	1	2	47	3	1	1	7	1	25	A	1	A_Ungrouped	2	Sterile	2	n	2	y	1	n	2	n	2	{DOWNARROW}	2	{DOWNARROW}	correct	1	12684	2
26	26	2	6	2	1	1	2	47	3	1	1	7	1	25	A	1	B_Grouped	1	Latex	1	y	1	n	2	n	2	Y	1	{UPARROW}	1	{UPARROW}	correct	1	5148	4
26	26	2	6	2	1	1	2	47	3	1	1	7	1	25	A	1	A_Ungrouped	2	Sterile	2	n	2	n	2	n	2	Y	1	{UPARROW}	1	{UPARROW}	correct	1	6170	2
26	26	2	6	2	1	1	2	47	3	1	1	7	1	25	A	1	A_Ungrouped	2	Expired	3	n	2	n	2	n	2	n	2	{UPARROW}	1	{UPARROW}	correct	1	5583	3
26	26	2	6	2	1	1	2	47	3	1	1	7	1	25	A	1	A_Ungrouped	2	Sterile	2	n	2	n	2	y	1	y	1	{UPARROW}	1	{UPARROW}	correct	1	6169	3
26	26	2	6	2	1	1	2	47	3	1	1	7	1	25	A	1	A_Ungrouped	2	Latex	1	n	2	y	1	n	2	n	2	{DOWNARROW}	2	{DOWNARROW}	correct	1	10521	3
26	26	2	6	2	1	1	2	47	3	1	1	7	1	25	A	1	B_Grouped	1	Latex	1	y	1	n	2	y	1	n	2	{UPARROW}	1	{UPARROW}	correct	1	3414	4
26	26	2	6	2	1	1	2	47	3	1	1	7	1	25	A	1	B_Grouped	1	Sterile	2	y	1	n	2	y	1	n	2	{UPARROW}	1	{UPARROW}	correct	1	6186	1
26	26	2	6	2	1	1	2	47	3	1	1	7	1	25	A	1	A_Ungrouped	2	Latex	1	n	2	n	2	y	1	y	1	{UPARROW}	1	{UPARROW}	correct	1	4186	3
26	26	2	6	2	1	1	2	47	3	1	1	7	1	25	A	1	A_Ungrouped	2	Sterile	2	n	2	n	2	y	1	n	2	{UPARROW}	1	{UPARROW}	correct	1	10849	2
26	26	2	6	2	1	1	2	47	3	1	1	7	1	25	A	1	B_Grouped	1	Latex	1	y	1	n	2	n	2	n	2	{UPARROW}	1	{UPARROW}	correct	1	6890	1
26	26	2	6	2	1	1	2	47	3	1	1	7	1	25	A	1	A_Ungrouped	2	Sterile	2	n	2	y	1	y	1	n	2	{DOWNARROW}	2	{DOWNARROW}	correct	1	13760	3
26	26	2	6	2	1	1	2	47	3	1	1	7	1	25	A	1	A_Ungrouped	2	Expired	3	n	2	y	1	y	1	n	2	{DOWNARROW}	2	{DOWNARROW}	correct	1	30106	1
26	26	2	6	2	1	1	2	47	3	1	1	7	1	25	A	1	A_Ungrouped	2	Latex	1	n	2	y	1	n	2	y	1	{DOWNARROW}	2	{DOWNARROW}	correct	1	2165	3
26	26	2	6	2	1	1	2	47	3	1	1	7	1	25	A	1	B_Grouped	1	Latex	1	y	1	y	1	y	1	Y	1	{DOWNARROW}	2	{DOWNARROW}	correct	1	5160	1
26	26	2	6	2	1	1	2	47	3	1	1	7	1	25	A	1	A_Ungrouped	2	Latex	1	n	2	y	1	y	1	n	2	{DOWNARROW}	2	{DOWNARROW}	correct	1	6693	4
26	26	2	6	2	1	1	2	47	3	1	1	7	1	25	A	1	B_Grouped	1	Sterile	2	y	1	y	1	y	1	Y	1	{DOWNARROW}	2	{DOWNARROW}	correct	1	2750	4
26	26	2	6	2	1	1	2	47	3	1	1	7	1	25	A	1	A_Ungrouped	2	Expired	3	n	2	y	1	n	2	n	2	{DOWNARROW}	2	{DOWNARROW}	correct	1	3551	1
26	26	2	6	2	1	1	2	47	3	1	1	7	1	25	A	1	A_Ungrouped	2	Expired	3	n	2	n	2	y	1	n	2	{UPARROW}	1	{UPARROW}	correct	1	3106	1
26	26	2	6	2	1	1	2	47	3	1	1	7	1	25	A	1	B_Grouped	1	Latex	1	y	1	n	2	y	1	y	1	{UPARROW}	1	{UPARROW}	correct	1	4991	4
26	26	2	6	2	1	1	2	47	3	1	1	7	1	25	A	1	A_Ungrouped	2	Expired	3	n	2	y	1	y	1	Y	1	{DOWNARROW}	2	{DOWNARROW}	correct	1	10608	2
26	26	2	6	2	1	1	2	47	3	1	1	7	1	25	A	1	B_Grouped	1	Sterile	2	y	1	y	1	n	2	y	1	{DOWNARROW}	2	{DOWNARROW}	correct	1	5250	3
26	26	2	6	2	1	1	2	47	3	1	1	7	1	25	A	1	B_Grouped	1	Expired	3	y	1	y	1	n	2	n	2	{DOWNARROW}	2	{DOWNARROW}	correct	1	4523	1
26	26	2	6	2	1	1	2	47	3	1	1	7	1	25	A	1	A_Ungrouped	2	Latex	1	n	2	y	1	y	1	Y	1	{DOWNARROW}	2	{DOWNARROW}	correct	1	3439	2
26	26	2	6	2	1	1	2	47	3	1	1	7	1	25	A	1	A_Ungrouped	2	Expired	3	n	2	y	1	n	2	y	1	{DOWNARROW}	2	{DOWNARROW}	correct	1	12533	2
26	26	2	6	2	1	1	2	47	3	1	1	7	1	25	A	1	A_Ungrouped	2	Latex	1	n	2	n	2	y	1	n	2	{UPARROW}	1	{UPARROW}	correct	1	4766	3
26	26	2	6	2	1	1	2	47	3	1	1	7	1	25	A	1	B_Grouped	1	Expired	3	y	1	n	2	y	1	n	2	{UPARROW}	1	{UPARROW}	correct	1	6771	2
26	26	2	6	2	1	1	2	47	3	1	1	7	1	25	A	1	B_Grouped	1	Latex	1	y	1	y	1	n	2	n	2	{DOWNARROW}	2	{DOWNARROW}	correct	1	3134	1
27	26	2	6	2	1	1	2	30	3	2	1	1	3	9	A	1	A_Ungrouped	2	Latex	1	n	2	y	1	y	1	n	2	{DOWNARROW}	2	{UPARROW}	FALSE	2	12586	3
27	26	2	6	2	1	1	2	30	3	2	1	1	3	9	A	1	B_Grouped	1	Latex	1	y	1	n	2	n	2	Y	1	{UPARROW}	1	{UPARROW}	correct	1	16841	4
27	26	2	6	2	1	1	2	30	3	2	1	1	3	9	A	1	A_Ungrouped	2	Latex	1	n	2	n	2	n	2	n	2	{UPARROW}	1	{UPARROW}	correct	1	30471	1
27	26	2	6	2	1	1	2	30	3	2	1	1	3	9	A	1	B_Grouped	1	Latex	1	y	1	y	1	n	2	n	2	{DOWNARROW}	2	{DOWNARROW}	correct	1	17488	2
27	26	2	6	2	1	1	2	30	3	2	1	1	3	9	A	1	B_Grouped	1	Latex	1	y	1	y	1	y	1	Y	1	{DOWNARROW}	2	{DOWNARROW}	correct	1	7051	1
27	26	2	6	2	1	1	2	30	3	2	1	1	3	9	A	1	A_Ungrouped	2	Latex	1	n	2	y	1	n	2	n	2	{DOWNARROW}	2	{DOWNARROW}	correct	1	6613	2
27	26	2	6	2	1	1	2	30	3	2	1	1	3	9	A	1	B_Grouped	1	Latex	1	y	1	y	1	y	1	n	2	{DOWNARROW}	2	{DOWNARROW}	correct	1	3331	3
27	26	2	6	2	1	1	2	30	3	2	1	1	3	9	A	1	A_Ungrouped	2	Sterile	2	n	2	y	1	n	2	n	2	{DOWNARROW}	2	{DOWNARROW}	correct	1	14867	1
27	26	2	6	2	1	1	2	30	3	2	1	1	3	9	A	1	A_Ungrouped	2	Expired	3	n	2	y	1	n	2	y	1	{DOWNARROW}	2	{DOWNARROW}	correct	1	5397	2
27	26	2	6	2	1	1	2	30	3	2	1	1	3	9	A	1	B_Grouped	1	Sterile	2	y	1	n	2	y	1	n	2	{UPARROW}	1	{UPARROW}	correct	1	14658	4
27	26	2	6	2	1	1	2	30	3	2	1	1	3	9	A	1	B_Grouped	1	Expired	3	y	1	n	2	n	2	n	2	{UPARROW}	1	{UPARROW}	correct	1	3564	4
27	26	2	6	2	1	1	2	30	3	2	1	1	3	9	A	1	B_Grouped	1	Sterile	2	y	1	n	2	y	1	y	1	{UPARROW}	1	{UPARROW}	correct	1	10125	4
27	26	2	6	2	1	1	2	30	3	2	1	1	3	9	A	1	B_Grouped	1	Latex	1	y	1	y	1	n	2	y	1	{DOWNARROW}	2	{DOWNARROW}	correct	1	4286	3
27	26	2	6	2	1	1	2	30	3	2	1	1	3	9	A	1	A_Ungrouped	2	Sterile	2	n	2	y	1	y	1	Y	1	{DOWNARROW}	2	{UPARROW}	FALSE	2	5590	2
27	26	2	6	2	1	1	2	30	3	2	1	1	3	9	A	1	A_Ungrouped	2	Sterile	2	n	2	n	2	y	1	n	2	{UPARROW}	1	{UPARROW}	correct	1	12405	3
27	26	2	6	2	1	1	2	30	3	2	1	1	3	9	A	1	B_Grouped	1	Expired	3	y	1	y	1	n	2	n	2	{DOWNARROW}	2	{DOWNARROW}	correct	1	3261	3
27	26	2	6	2	1	1	2	30	3	2	1	1	3	9	A	1	B_Grouped	1	Expired	3	y	1	y	1	y	1	Y	1	{DOWNARROW}	2	{DOWNARROW}	correct	1	2251	3
27	26	2	6	2	1	1	2	30	3	2	1	1	3	9	A	1	B_Grouped	1	Expired	3	y	1	y	1	n	2	y	1	{DOWNARROW}	2	{DOWNARROW}	correct	1	2630	2
27	26	2	6	2	1	1	2	30	3	2	1	1	3	9	A	1	A_Ungrouped	2	Expired	3	n	2	n	2	y	1	y	1	{UPARROW}	1	{UPARROW}	correct	1	4330	4
27	26	2	6	2	1	1	2	30	3	2	1	1	3	9	A	1	A_Ungrouped	2	Expired	3	n	2	y	1	n	2	n	2	{DOWNARROW}	2	{DOWNARROW}	correct	1	5556	1
27	26	2	6	2	1	1	2	30	3	2	1	1	3	9	A	1	B_Grouped	1	Sterile	2	y	1	y	1	n	2	n	2	{DOWNARROW}	2	{DOWNARROW}	correct	1	28507	2
27	26	2	6	2	1	1	2	30	3	2	1	1	3	9	A	1	A_Ungrouped	2	Expired	3	n	2	n	2	y	1	n	2	{UPARROW}	1	{UPARROW}	correct	1	3127	3
27	26	2	6	2	1	1	2	30	3	2	1	1	3	9	A	1	B_Grouped	1	Sterile	2	y	1	y	1	n	2	y	1	{DOWNARROW}	2	{DOWNARROW}	correct	1	3691	4
27	26	2	6	2	1	1	2	30	3	2	1	1	3	9	A	1	A_Ungrouped	2	Expired	3	n	2	y	1	y	1	Y	1	{DOWNARROW}	2	{DOWNARROW}	correct	1	3231	3
27	26	2	6	2	1	1	2	30	3	2	1	1	3	9	A	1	B_Grouped	1	Expired	3	y	1	n	2	y	1	n	2	{UPARROW}	1	{UPARROW}	correct	1	2123	1
27	26	2	6	2	1	1	2	30	3	2	1	1	3	9	A	1	A_Ungrouped	2	Latex	1	n	2	y	1	y	1	Y	1	{DOWNARROW}	2	{DOWNARROW}	correct	1	3575	3
27	26	2	6	2	1	1	2	30	3	2	1	1	3	9	A	1	A_Ungrouped	2	Latex	1	n	2	n	2	y	1	n	2	{UPARROW}	1	{UPARROW}	correct	1	3605	2
27	26	2	6	2	1	1	2	30	3	2	1	1	3	9	A	1	A_Ungrouped	2	Sterile	2	n	2	y	1	y	1	n	2	{DOWNARROW}	2	{DOWNARROW}	correct	1	9711	3
27	26	2	6	2	1	1	2	30	3	2	1	1	3	9	A	1	B_Grouped	1	Sterile	2	y	1	n	2	n	2	n	2	{UPARROW}	1	{UPARROW}	correct	1	6525	4
27	26	2	6	2	1	1	2	30	3	2	1	1	3	9	A	1	A_Ungrouped	2	Sterile	2	n	2	n	2	n	2	n	2	{UPARROW}	1	{UPARROW}	correct	1	4845	1
27	26	2	6	2	1	1	2	30	3	2	1	1	3	9	A	1	A_Ungrouped	2	Sterile	2	n	2	n	2	n	2	Y	1	{UPARROW}	1	{UPARROW}	correct	1	2231	1
27	26	2	6	2	1	1	2	30	3	2	1	1	3	9	A	1	B_Grouped	1	Latex	1	y	1	n	2	n	2	n	2	{UPARROW}	1	{UPARROW}	correct	1	5930	4
27	26	2	6	2	1	1	2	30	3	2	1	1	3	9	A	1	A_Ungrouped	2	Expired	3	n	2	y	1	y	1	n	2	{DOWNARROW}	2	{DOWNARROW}	correct	1	7633	4
27	26	2	6	2	1	1	2	30	3	2	1	1	3	9	A	1	A_Ungrouped	2	Latex	1	n	2	n	2	n	2	Y	1	{UPARROW}	1	{UPARROW}	correct	1	1806	1
27	26	2	6	2	1	1	2	30	3	2	1	1	3	9	A	1	B_Grouped	1	Expired	3	y	1	n	2	y	1	y	1	{UPARROW}	1	{UPARROW}	correct	1	5256	1
27	26	2	6	2	1	1	2	30	3	2	1	1	3	9	A	1	A_Ungrouped	2	Latex	1	n	2	n	2	y	1	y	1	{UPARROW}	1	{UPARROW}	correct	1	1618	3
27	26	2	6	2	1	1	2	30	3	2	1	1	3	9	A	1	A_Ungrouped	2	Sterile	2	n	2	y	1	n	2	y	1	{DOWNARROW}	2	{DOWNARROW}	correct	1	2464	4
27	26	2	6	2	1	1	2	30	3	2	1	1	3	9	A	1	A_Ungrouped	2	Latex	1	n	2	y	1	n	2	y	1	{DOWNARROW}	2	{UPARROW}	FALSE	2	3845	4
27	26	2	6	2	1	1	2	30	3	2	1	1	3	9	A	1	A_Ungrouped	2	Sterile	2	n	2	n	2	y	1	y	1	{UPARROW}	1	{UPARROW}	correct	1	1123	3
27	26	2	6	2	1	1	2	30	3	2	1	1	3	9	A	1	B_Grouped	1	Latex	1	y	1	n	2	y	1	y	1	{UPARROW}	1	{UPARROW}	correct	1	1147	2
27	26	2	6	2	1	1	2	30	3	2	1	1	3	9	A	1	B_Grouped	1	Expired	3	y	1	y	1	y	1	n	2	{DOWNARROW}	2	{DOWNARROW}	correct	1	3333	2
27	26	2	6	2	1	1	2	30	3	2	1	1	3	9	A	1	B_Grouped	1	Expired	3	y	1	n	2	n	2	Y	1	{UPARROW}	1	{UPARROW}	correct	1	1359	2
27	26	2	6	2	1	1	2	30	3	2	1	1	3	9	A	1	B_Grouped	1	Sterile	2	y	1	y	1	y	1	n	2	{DOWNARROW}	2	{DOWNARROW}	correct	1	4695	3
27	26	2	6	2	1	1	2	30	3	2	1	1	3	9	A	1	B_Grouped	1	Sterile	2	y	1	n	2	n	2	Y	1	{UPARROW}	1	{UPARROW}	correct	1	1122	3
27	26	2	6	2	1	1	2	30	3	2	1	1	3	9	A	1	A_Ungrouped	2	Expired	3	n	2	n	2	n	2	n	2	{UPARROW}	1	{UPARROW}	correct	1	1216	3
27	26	2	6	2	1	1	2	30	3	2	1	1	3	9	A	1	A_Ungrouped	2	Expired	3	n	2	n	2	n	2	Y	1	{UPARROW}	1	{UPARROW}	correct	1	5317	1
27	26	2	6	2	1	1	2	30	3	2	1	1	3	9	A	1	B_Grouped	1	Latex	1	y	1	n	2	y	1	n	2	{UPARROW}	1	{UPARROW}	correct	1	1182	2
27	26	2	6	2	1	1	2	30	3	2	1	1	3	9	A	1	B_Grouped	1	Sterile	2	y	1	y	1	y	1	Y	1	{DOWNARROW}	2	{DOWNARROW}	correct	1	2865	1
28	27	2	7	2	1	1	2	35	5	5	1	7	1	8	A	1	A_Ungrouped	2	Sterile	2	n	2	y	1	n	2	n	2	{DOWNARROW}	2	{DOWNARROW}	correct	1	19041	3
28	27	2	7	2	1	1	2	35	5	5	1	7	1	8	A	1	A_Ungrouped	2	Sterile	2	n	2	y	1	n	2	y	1	{DOWNARROW}	2	{DOWNARROW}	correct	1	7067	2
28	27	2	7	2	1	1	2	35	5	5	1	7	1	8	A	1	B_Grouped	1	Sterile	2	y	1	n	2	y	1	n	2	{UPARROW}	1	{UPARROW}	correct	1	2983	1
28	27	2	7	2	1	1	2	35	5	5	1	7	1	8	A	1	B_Grouped	1	Sterile	2	y	1	y	1	y	1	n	2	{DOWNARROW}	2	{DOWNARROW}	correct	1	7608	3
28	27	2	7	2	1	1	2	35	5	5	1	7	1	8	A	1	A_Ungrouped	2	Expired	3	n	2	n	2	n	2	n	2	{UPARROW}	1	{UPARROW}	correct	1	3060	1
28	27	2	7	2	1	1	2	35	5	5	1	7	1	8	A	1	A_Ungrouped	2	Latex	1	n	2	n	2	y	1	y	1	{UPARROW}	1	{UPARROW}	correct	1	10081	3
28	27	2	7	2	1	1	2	35	5	5	1	7	1	8	A	1	A_Ungrouped	2	Expired	3	n	2	y	1	y	1	Y	1	{DOWNARROW}	2	{DOWNARROW}	correct	1	3331	4
28	27	2	7	2	1	1	2	35	5	5	1	7	1	8	A	1	B_Grouped	1	Latex	1	y	1	y	1	y	1	n	2	{DOWNARROW}	2	{DOWNARROW}	correct	1	1972	2
28	27	2	7	2	1	1	2	35	5	5	1	7	1	8	A	1	B_Grouped	1	Latex	1	y	1	n	2	n	2	Y	1	{UPARROW}	1	{UPARROW}	correct	1	7175	2
28	27	2	7	2	1	1	2	35	5	5	1	7	1	8	A	1	B_Grouped	1	Expired	3	y	1	n	2	n	2	n	2	{UPARROW}	1	{UPARROW}	correct	1	1445	4
28	27	2	7	2	1	1	2	35	5	5	1	7	1	8	A	1	A_Ungrouped	2	Sterile	2	n	2	n	2	y	1	y	1	{UPARROW}	1	{UPARROW}	correct	1	2586	2
28	27	2	7	2	1	1	2	35	5	5	1	7	1	8	A	1	A_Ungrouped	2	Sterile	2	n	2	n	2	n	2	n	2	{UPARROW}	1	{UPARROW}	correct	1	8964	3
28	27	2	7	2	1	1	2	35	5	5	1	7	1	8	A	1	B_Grouped	1	Latex	1	y	1	n	2	y	1	n	2	{UPARROW}	1	{UPARROW}	correct	1	1652	2
28	27	2	7	2	1	1	2	35	5	5	1	7	1	8	A	1	B_Grouped	1	Expired	3	y	1	y	1	y	1	Y	1	{DOWNARROW}	2	{DOWNARROW}	correct	1	2345	4
28	27	2	7	2	1	1	2	35	5	5	1	7	1	8	A	1	A_Ungrouped	2	Sterile	2	n	2	y	1	y	1	n	2	{DOWNARROW}	2	{DOWNARROW}	correct	1	3745	4
28	27	2	7	2	1	1	2	35	5	5	1	7	1	8	A	1	B_Grouped	1	Sterile	2	y	1	y	1	y	1	Y	1	{DOWNARROW}	2	{DOWNARROW}	correct	1	4602	4
28	27	2	7	2	1	1	2	35	5	5	1	7	1	8	A	1	B_Grouped	1	Expired	3	y	1	y	1	n	2	n	2	{DOWNARROW}	2	{DOWNARROW}	correct	1	3066	1
28	27	2	7	2	1	1	2	35	5	5	1	7	1	8	A	1	B_Grouped	1	Latex	1	y	1	n	2	y	1	y	1	{UPARROW}	1	{UPARROW}	correct	1	1782	3
28	27	2	7	2	1	1	2	35	5	5	1	7	1	8	A	1	B_Grouped	1	Latex	1	y	1	y	1	n	2	n	2	{DOWNARROW}	2	{DOWNARROW}	correct	1	11018	2
28	27	2	7	2	1	1	2	35	5	5	1	7	1	8	A	1	A_Ungrouped	2	Latex	1	n	2	y	1	y	1	n	2	{DOWNARROW}	2	{DOWNARROW}	correct	1	1784	2
28	27	2	7	2	1	1	2	35	5	5	1	7	1	8	A	1	A_Ungrouped	2	Sterile	2	n	2	y	1	y	1	Y	1	{DOWNARROW}	2	{DOWNARROW}	correct	1	2293	2
28	27	2	7	2	1	1	2	35	5	5	1	7	1	8	A	1	A_Ungrouped	2	Sterile	2	n	2	n	2	y	1	n	2	{UPARROW}	1	{UPARROW}	correct	1	4342	1
28	27	2	7	2	1	1	2	35	5	5	1	7	1	8	A	1	A_Ungrouped	2	Latex	1	n	2	y	1	n	2	n	2	{DOWNARROW}	2	{UPARROW}	FALSE	2	6724	4
28	27	2	7	2	1	1	2	35	5	5	1	7	1	8	A	1	A_Ungrouped	2	Expired	3	n	2	y	1	y	1	n	2	{DOWNARROW}	2	{DOWNARROW}	correct	1	2496	2
28	27	2	7	2	1	1	2	35	5	5	1	7	1	8	A	1	B_Grouped	1	Expired	3	y	1	y	1	y	1	n	2	{DOWNARROW}	2	{DOWNARROW}	correct	1	1544	4
28	27	2	7	2	1	1	2	35	5	5	1	7	1	8	A	1	A_Ungrouped	2	Sterile	2	n	2	n	2	n	2	Y	1	{UPARROW}	1	{UPARROW}	correct	1	2158	4
28	27	2	7	2	1	1	2	35	5	5	1	7	1	8	A	1	B_Grouped	1	Expired	3	y	1	y	1	n	2	y	1	{DOWNARROW}	2	{DOWNARROW}	correct	1	2614	1
28	27	2	7	2	1	1	2	35	5	5	1	7	1	8	A	1	A_Ungrouped	2	Expired	3	n	2	y	1	n	2	n	2	{DOWNARROW}	2	{DOWNARROW}	correct	1	3480	3
28	27	2	7	2	1	1	2	35	5	5	1	7	1	8	A	1	B_Grouped	1	Sterile	2	y	1	n	2	y	1	y	1	{UPARROW}	1	{UPARROW}	correct	1	1509	4
28	27	2	7	2	1	1	2	35	5	5	1	7	1	8	A	1	A_Ungrouped	2	Latex	1	n	2	y	1	n	2	y	1	{DOWNARROW}	2	{UPARROW}	FALSE	2	2623	3
28	27	2	7	2	1	1	2	35	5	5	1	7	1	8	A	1	B_Grouped	1	Sterile	2	y	1	n	2	n	2	n	2	{UPARROW}	1	{UPARROW}	correct	1	2983	1
28	27	2	7	2	1	1	2	35	5	5	1	7	1	8	A	1	A_Ungrouped	2	Latex	1	n	2	n	2	y	1	n	2	{UPARROW}	1	{UPARROW}	correct	1	1777	2
28	27	2	7	2	1	1	2	35	5	5	1	7	1	8	A	1	A_Ungrouped	2	Latex	1	n	2	n	2	n	2	Y	1	{UPARROW}	1	{UPARROW}	correct	1	3520	3
28	27	2	7	2	1	1	2	35	5	5	1	7	1	8	A	1	A_Ungrouped	2	Latex	1	n	2	y	1	y	1	Y	1	{DOWNARROW}	2	{DOWNARROW}	correct	1	2125	3
28	27	2	7	2	1	1	2	35	5	5	1	7	1	8	A	1	A_Ungrouped	2	Expired	3	n	2	n	2	y	1	y	1	{UPARROW}	1	{UPARROW}	correct	1	1909	1
28	27	2	7	2	1	1	2	35	5	5	1	7	1	8	A	1	B_Grouped	1	Latex	1	y	1	y	1	y	1	Y	1	{DOWNARROW}	2	{DOWNARROW}	correct	1	2710	1
28	27	2	7	2	1	1	2	35	5	5	1	7	1	8	A	1	B_Grouped	1	Latex	1	y	1	y	1	n	2	y	1	{DOWNARROW}	2	{DOWNARROW}	correct	1	5241	2
28	27	2	7	2	1	1	2	35	5	5	1	7	1	8	A	1	B_Grouped	1	Expired	3	y	1	n	2	y	1	y	1	{UPARROW}	1	{UPARROW}	correct	1	1552	1
28	27	2	7	2	1	1	2	35	5	5	1	7	1	8	A	1	B_Grouped	1	Expired	3	y	1	n	2	n	2	Y	1	{UPARROW}	1	{UPARROW}	correct	1	1446	2
28	27	2	7	2	1	1	2	35	5	5	1	7	1	8	A	1	B_Grouped	1	Sterile	2	y	1	n	2	n	2	Y	1	{UPARROW}	1	{UPARROW}	correct	1	1604	3
28	27	2	7	2	1	1	2	35	5	5	1	7	1	8	A	1	A_Ungrouped	2	Expired	3	n	2	n	2	y	1	n	2	{UPARROW}	1	{UPARROW}	correct	1	1258	1
28	27	2	7	2	1	1	2	35	5	5	1	7	1	8	A	1	A_Ungrouped	2	Expired	3	n	2	n	2	n	2	Y	1	{UPARROW}	1	{UPARROW}	correct	1	1088	2
28	27	2	7	2	1	1	2	35	5	5	1	7	1	8	A	1	B_Grouped	1	Expired	3	y	1	n	2	y	1	n	2	{UPARROW}	1	{UPARROW}	correct	1	1204	1
28	27	2	7	2	1	1	2	35	5	5	1	7	1	8	A	1	A_Ungrouped	2	Latex	1	n	2	n	2	n	2	n	2	{UPARROW}	1	{UPARROW}	correct	1	10634	2
28	27	2	7	2	1	1	2	35	5	5	1	7	1	8	A	1	A_Ungrouped	2	Expired	3	n	2	y	1	n	2	y	1	{DOWNARROW}	2	{DOWNARROW}	correct	1	1830	1
28	27	2	7	2	1	1	2	35	5	5	1	7	1	8	A	1	B_Grouped	1	Sterile	2	y	1	y	1	n	2	y	1	{DOWNARROW}	2	{DOWNARROW}	correct	1	2435	3
28	27	2	7	2	1	1	2	35	5	5	1	7	1	8	A	1	B_Grouped	1	Latex	1	y	1	n	2	n	2	n	2	{UPARROW}	1	{UPARROW}	correct	1	4005	3
28	27	2	7	2	1	1	2	35	5	5	1	7	1	8	A	1	B_Grouped	1	Sterile	2	y	1	y	1	n	2	n	2	{DOWNARROW}	2	{DOWNARROW}	correct	1	1720	3
29	25	2	5	2	1	1	2	36	1	3	1	7	1	3	A	1	A_Ungrouped	2	Sterile	2	n	2	y	1	y	1	n	2	{DOWNARROW}	2	{DOWNARROW}	correct	1	8801	4
29	25	2	5	2	1	1	2	36	1	3	1	7	1	3	A	1	A_Ungrouped	2	Expired	3	n	2	n	2	y	1	n	2	{UPARROW}	1	{UPARROW}	correct	1	6919	3
29	25	2	5	2	1	1	2	36	1	3	1	7	1	3	A	1	A_Ungrouped	2	Sterile	2	n	2	n	2	n	2	n	2	{UPARROW}	1	{UPARROW}	correct	1	18721	1
29	25	2	5	2	1	1	2	36	1	3	1	7	1	3	A	1	B_Grouped	1	Sterile	2	y	1	n	2	y	1	n	2	{UPARROW}	1	{UPARROW}	correct	1	3461	1
29	25	2	5	2	1	1	2	36	1	3	1	7	1	3	A	1	B_Grouped	1	Latex	1	y	1	n	2	n	2	Y	1	{UPARROW}	1	{UPARROW}	correct	1	20189	4
29	25	2	5	2	1	1	2	36	1	3	1	7	1	3	A	1	B_Grouped	1	Sterile	2	y	1	y	1	n	2	y	1	{DOWNARROW}	2	{DOWNARROW}	correct	1	28652	3
29	25	2	5	2	1	1	2	36	1	3	1	7	1	3	A	1	A_Ungrouped	2	Expired	3	n	2	y	1	n	2	y	1	{DOWNARROW}	2	{DOWNARROW}	correct	1	6628	1
29	25	2	5	2	1	1	2	36	1	3	1	7	1	3	A	1	A_Ungrouped	2	Latex	1	n	2	n	2	y	1	n	2	{UPARROW}	1	{UPARROW}	correct	1	5269	4
29	25	2	5	2	1	1	2	36	1	3	1	7	1	3	A	1	B_Grouped	1	Latex	1	y	1	y	1	n	2	n	2	{DOWNARROW}	2	{DOWNARROW}	correct	1	5214	3
29	25	2	5	2	1	1	2	36	1	3	1	7	1	3	A	1	A_Ungrouped	2	Expired	3	n	2	n	2	n	2	n	2	{UPARROW}	1	{UPARROW}	correct	1	4105	1
29	25	2	5	2	1	1	2	36	1	3	1	7	1	3	A	1	A_Ungrouped	2	Expired	3	n	2	y	1	y	1	n	2	{DOWNARROW}	2	{DOWNARROW}	correct	1	2735	2
29	25	2	5	2	1	1	2	36	1	3	1	7	1	3	A	1	A_Ungrouped	2	Sterile	2	n	2	y	1	n	2	n	2	{DOWNARROW}	2	{DOWNARROW}	correct	1	5030	4
29	25	2	5	2	1	1	2	36	1	3	1	7	1	3	A	1	A_Ungrouped	2	Latex	1	n	2	y	1	y	1	n	2	{DOWNARROW}	2	{DOWNARROW}	correct	1	3738	4
29	25	2	5	2	1	1	2	36	1	3	1	7	1	3	A	1	A_Ungrouped	2	Sterile	2	n	2	n	2	y	1	y	1	{UPARROW}	1	{UPARROW}	correct	1	5630	4
29	25	2	5	2	1	1	2	36	1	3	1	7	1	3	A	1	A_Ungrouped	2	Sterile	2	n	2	y	1	y	1	Y	1	{DOWNARROW}	2	{DOWNARROW}	correct	1	6820	1
29	25	2	5	2	1	1	2	36	1	3	1	7	1	3	A	1	B_Grouped	1	Latex	1	y	1	y	1	y	1	Y	1	{DOWNARROW}	2	{DOWNARROW}	correct	1	3647	2
29	25	2	5	2	1	1	2	36	1	3	1	7	1	3	A	1	A_Ungrouped	2	Latex	1	n	2	n	2	n	2	Y	1	{UPARROW}	1	{UPARROW}	correct	1	4508	3
29	25	2	5	2	1	1	2	36	1	3	1	7	1	3	A	1	B_Grouped	1	Expired	3	y	1	n	2	y	1	n	2	{UPARROW}	1	{UPARROW}	correct	1	3522	4
29	25	2	5	2	1	1	2	36	1	3	1	7	1	3	A	1	B_Grouped	1	Latex	1	y	1	n	2	y	1	n	2	{UPARROW}	1	{UPARROW}	correct	1	1718	3
29	25	2	5	2	1	1	2	36	1	3	1	7	1	3	A	1	A_Ungrouped	2	Expired	3	n	2	y	1	n	2	n	2	{DOWNARROW}	2	{DOWNARROW}	correct	1	3655	2
29	25	2	5	2	1	1	2	36	1	3	1	7	1	3	A	1	B_Grouped	1	Expired	3	y	1	y	1	y	1	Y	1	{DOWNARROW}	2	{DOWNARROW}	correct	1	11644	2
29	25	2	5	2	1	1	2	36	1	3	1	7	1	3	A	1	B_Grouped	1	Latex	1	y	1	y	1	n	2	y	1	{DOWNARROW}	2	{DOWNARROW}	correct	1	3479	4
29	25	2	5	2	1	1	2	36	1	3	1	7	1	3	A	1	B_Grouped	1	Expired	3	y	1	n	2	y	1	y	1	{UPARROW}	1	{UPARROW}	correct	1	4910	1
29	25	2	5	2	1	1	2	36	1	3	1	7	1	3	A	1	B_Grouped	1	Sterile	2	y	1	y	1	n	2	n	2	{DOWNARROW}	2	{DOWNARROW}	correct	1	5915	3
29	25	2	5	2	1	1	2	36	1	3	1	7	1	3	A	1	B_Grouped	1	Latex	1	y	1	y	1	y	1	n	2	{DOWNARROW}	2	{DOWNARROW}	correct	1	2404	1
29	25	2	5	2	1	1	2	36	1	3	1	7	1	3	A	1	B_Grouped	1	Sterile	2	y	1	n	2	n	2	n	2	{UPARROW}	1	{UPARROW}	correct	1	7945	3
29	25	2	5	2	1	1	2	36	1	3	1	7	1	3	A	1	A_Ungrouped	2	Expired	3	n	2	n	2	n	2	Y	1	{UPARROW}	1	{UPARROW}	correct	1	4868	4
29	25	2	5	2	1	1	2	36	1	3	1	7	1	3	A	1	A_Ungrouped	2	Sterile	2	n	2	n	2	n	2	Y	1	{UPARROW}	1	{UPARROW}	correct	1	3565	3
29	25	2	5	2	1	1	2	36	1	3	1	7	1	3	A	1	A_Ungrouped	2	Latex	1	n	2	n	2	y	1	y	1	{UPARROW}	1	{UPARROW}	correct	1	3110	3
29	25	2	5	2	1	1	2	36	1	3	1	7	1	3	A	1	B_Grouped	1	Expired	3	y	1	y	1	n	2	n	2	{DOWNARROW}	2	{DOWNARROW}	correct	1	4050	3
29	25	2	5	2	1	1	2	36	1	3	1	7	1	3	A	1	A_Ungrouped	2	Sterile	2	n	2	y	1	n	2	y	1	{DOWNARROW}	2	{DOWNARROW}	correct	1	4246	3
29	25	2	5	2	1	1	2	36	1	3	1	7	1	3	A	1	A_Ungrouped	2	Latex	1	n	2	n	2	n	2	n	2	{UPARROW}	1	{UPARROW}	correct	1	39975	4
29	25	2	5	2	1	1	2	36	1	3	1	7	1	3	A	1	A_Ungrouped	2	Latex	1	n	2	y	1	n	2	n	2	{DOWNARROW}	2	{DOWNARROW}	correct	1	14074	4
29	25	2	5	2	1	1	2	36	1	3	1	7	1	3	A	1	B_Grouped	1	Expired	3	y	1	y	1	y	1	n	2	{DOWNARROW}	2	{DOWNARROW}	correct	1	4328	1
29	25	2	5	2	1	1	2	36	1	3	1	7	1	3	A	1	B_Grouped	1	Sterile	2	y	1	y	1	y	1	n	2	{DOWNARROW}	2	{DOWNARROW}	correct	1	4886	2
29	25	2	5	2	1	1	2	36	1	3	1	7	1	3	A	1	B_Grouped	1	Sterile	2	y	1	y	1	y	1	Y	1	{DOWNARROW}	2	{DOWNARROW}	correct	1	2896	2
29	25	2	5	2	1	1	2	36	1	3	1	7	1	3	A	1	B_Grouped	1	Expired	3	y	1	y	1	n	2	y	1	{DOWNARROW}	2	{DOWNARROW}	correct	1	2274	2
29	25	2	5	2	1	1	2	36	1	3	1	7	1	3	A	1	B_Grouped	1	Sterile	2	y	1	n	2	n	2	Y	1	{UPARROW}	1	{UPARROW}	correct	1	5241	2
29	25	2	5	2	1	1	2	36	1	3	1	7	1	3	A	1	B_Grouped	1	Sterile	2	y	1	n	2	y	1	y	1	{UPARROW}	1	{UPARROW}	correct	1	1653	2
29	25	2	5	2	1	1	2	36	1	3	1	7	1	3	A	1	A_Ungrouped	2	Expired	3	n	2	n	2	y	1	y	1	{UPARROW}	1	{UPARROW}	correct	1	2161	2
29	25	2	5	2	1	1	2	36	1	3	1	7	1	3	A	1	B_Grouped	1	Expired	3	y	1	n	2	n	2	n	2	{UPARROW}	1	{UPARROW}	correct	1	2396	1
29	25	2	5	2	1	1	2	36	1	3	1	7	1	3	A	1	A_Ungrouped	2	Latex	1	n	2	y	1	y	1	Y	1	{DOWNARROW}	2	{DOWNARROW}	correct	1	3437	2
29	25	2	5	2	1	1	2	36	1	3	1	7	1	3	A	1	B_Grouped	1	Latex	1	y	1	n	2	y	1	y	1	{UPARROW}	1	{UPARROW}	correct	1	1990	2
29	25	2	5	2	1	1	2	36	1	3	1	7	1	3	A	1	B_Grouped	1	Latex	1	y	1	n	2	n	2	n	2	{UPARROW}	1	{UPARROW}	correct	1	7840	4
29	25	2	5	2	1	1	2	36	1	3	1	7	1	3	A	1	A_Ungrouped	2	Sterile	2	n	2	n	2	y	1	n	2	{UPARROW}	1	{UPARROW}	correct	1	3394	1
29	25	2	5	2	1	1	2	36	1	3	1	7	1	3	A	1	A_Ungrouped	2	Expired	3	n	2	y	1	y	1	Y	1	{DOWNARROW}	2	{DOWNARROW}	correct	1	3097	4
29	25	2	5	2	1	1	2	36	1	3	1	7	1	3	A	1	A_Ungrouped	2	Latex	1	n	2	y	1	n	2	y	1	{DOWNARROW}	2	{DOWNARROW}	correct	1	10468	3
29	25	2	5	2	1	1	2	36	1	3	1	7	1	3	A	1	B_Grouped	1	Expired	3	y	1	n	2	n	2	Y	1	{UPARROW}	1	{UPARROW}	correct	1	1792	3
30	27	2	7	4	1	1	2	52	5	2	1	7	1	34	A	1	B_Grouped	1	Expired	3	y	1	y	1	y	1	Y	1	{DOWNARROW}	2	{DOWNARROW}	correct	1	5686	2
30	27	2	7	4	1	1	2	52	5	2	1	7	1	34	A	1	B_Grouped	1	Expired	3	y	1	n	2	n	2	n	2	{UPARROW}	1	{UPARROW}	correct	1	3572	4
30	27	2	7	4	1	1	2	52	5	2	1	7	1	34	A	1	B_Grouped	1	Latex	1	y	1	y	1	n	2	n	2	{DOWNARROW}	2	{DOWNARROW}	correct	1	20918	2
30	27	2	7	4	1	1	2	52	5	2	1	7	1	34	A	1	A_Ungrouped	2	Sterile	2	n	2	n	2	n	2	Y	1	{UPARROW}	1	{UPARROW}	correct	1	10111	3
30	27	2	7	4	1	1	2	52	5	2	1	7	1	34	A	1	A_Ungrouped	2	Expired	3	n	2	y	1	y	1	n	2	{DOWNARROW}	2	{DOWNARROW}	correct	1	2521	3
30	27	2	7	4	1	1	2	52	5	2	1	7	1	34	A	1	B_Grouped	1	Expired	3	y	1	n	2	y	1	n	2	{UPARROW}	1	{UPARROW}	correct	1	10111	4
30	27	2	7	4	1	1	2	52	5	2	1	7	1	34	A	1	A_Ungrouped	2	Expired	3	n	2	n	2	n	2	Y	1	{UPARROW}	1	{UPARROW}	correct	1	3967	4
30	27	2	7	4	1	1	2	52	5	2	1	7	1	34	A	1	B_Grouped	1	Expired	3	y	1	n	2	y	1	y	1	{UPARROW}	1	{UPARROW}	correct	1	4054	3
30	27	2	7	4	1	1	2	52	5	2	1	7	1	34	A	1	B_Grouped	1	Latex	1	y	1	y	1	y	1	n	2	{DOWNARROW}	2	{DOWNARROW}	correct	1	4089	3
30	27	2	7	4	1	1	2	52	5	2	1	7	1	34	A	1	B_Grouped	1	Sterile	2	y	1	y	1	y	1	Y	1	{DOWNARROW}	2	{DOWNARROW}	correct	1	4677	1
30	27	2	7	4	1	1	2	52	5	2	1	7	1	34	A	1	A_Ungrouped	2	Latex	1	n	2	n	2	n	2	Y	1	{UPARROW}	1	{UPARROW}	correct	1	6849	1
30	27	2	7	4	1	1	2	52	5	2	1	7	1	34	A	1	A_Ungrouped	2	Latex	1	n	2	n	2	y	1	y	1	{UPARROW}	1	{UPARROW}	correct	1	12054	2
30	27	2	7	4	1	1	2	52	5	2	1	7	1	34	A	1	B_Grouped	1	Expired	3	y	1	n	2	n	2	Y	1	{UPARROW}	1	{UPARROW}	correct	1	3367	4
30	27	2	7	4	1	1	2	52	5	2	1	7	1	34	A	1	A_Ungrouped	2	Sterile	2	n	2	y	1	n	2	n	2	{DOWNARROW}	2	{DOWNARROW}	correct	1	2838	2
30	27	2	7	4	1	1	2	52	5	2	1	7	1	34	A	1	A_Ungrouped	2	Latex	1	n	2	n	2	n	2	n	2	{UPARROW}	1	{UPARROW}	correct	1	5718	2
30	27	2	7	4	1	1	2	52	5	2	1	7	1	34	A	1	A_Ungrouped	2	Sterile	2	n	2	n	2	y	1	y	1	{UPARROW}	1	{UPARROW}	correct	1	4838	1
30	27	2	7	4	1	1	2	52	5	2	1	7	1	34	A	1	B_Grouped	1	Latex	1	y	1	y	1	n	2	y	1	{DOWNARROW}	2	{DOWNARROW}	correct	1	6453	1
30	27	2	7	4	1	1	2	52	5	2	1	7	1	34	A	1	B_Grouped	1	Latex	1	y	1	n	2	y	1	y	1	{UPARROW}	1	{UPARROW}	correct	1	5734	3
30	27	2	7	4	1	1	2	52	5	2	1	7	1	34	A	1	B_Grouped	1	Latex	1	y	1	y	1	y	1	Y	1	{DOWNARROW}	2	{DOWNARROW}	correct	1	2460	4
30	27	2	7	4	1	1	2	52	5	2	1	7	1	34	A	1	A_Ungrouped	2	Latex	1	n	2	y	1	n	2	n	2	{DOWNARROW}	2	{DOWNARROW}	correct	1	9209	3
30	27	2	7	4	1	1	2	52	5	2	1	7	1	34	A	1	A_Ungrouped	2	Expired	3	n	2	n	2	y	1	n	2	{UPARROW}	1	{UPARROW}	correct	1	2396	4
30	27	2	7	4	1	1	2	52	5	2	1	7	1	34	A	1	B_Grouped	1	Sterile	2	y	1	n	2	n	2	Y	1	{UPARROW}	1	{UPARROW}	correct	1	20671	2
30	27	2	7	4	1	1	2	52	5	2	1	7	1	34	A	1	B_Grouped	1	Sterile	2	y	1	n	2	y	1	n	2	{UPARROW}	1	{UPARROW}	correct	1	5030	1
30	27	2	7	4	1	1	2	52	5	2	1	7	1	34	A	1	B_Grouped	1	Sterile	2	y	1	y	1	n	2	y	1	{DOWNARROW}	2	{DOWNARROW}	correct	1	4722	2
30	27	2	7	4	1	1	2	52	5	2	1	7	1	34	A	1	B_Grouped	1	Sterile	2	y	1	n	2	y	1	y	1	{UPARROW}	1	{UPARROW}	correct	1	2200	2
30	27	2	7	4	1	1	2	52	5	2	1	7	1	34	A	1	A_Ungrouped	2	Expired	3	n	2	n	2	n	2	n	2	{UPARROW}	1	{UPARROW}	correct	1	3530	3
30	27	2	7	4	1	1	2	52	5	2	1	7	1	34	A	1	B_Grouped	1	Latex	1	y	1	n	2	y	1	n	2	{UPARROW}	1	{UPARROW}	correct	1	2244	4
30	27	2	7	4	1	1	2	52	5	2	1	7	1	34	A	1	B_Grouped	1	Expired	3	y	1	y	1	y	1	n	2	{DOWNARROW}	2	{DOWNARROW}	correct	1	1941	1
30	27	2	7	4	1	1	2	52	5	2	1	7	1	34	A	1	B_Grouped	1	Latex	1	y	1	n	2	n	2	Y	1	{UPARROW}	1	{UPARROW}	correct	1	7322	2
30	27	2	7	4	1	1	2	52	5	2	1	7	1	34	A	1	B_Grouped	1	Sterile	2	y	1	y	1	n	2	n	2	{DOWNARROW}	2	{DOWNARROW}	correct	1	5423	2
30	27	2	7	4	1	1	2	52	5	2	1	7	1	34	A	1	A_Ungrouped	2	Expired	3	n	2	y	1	n	2	n	2	{DOWNARROW}	2	{DOWNARROW}	correct	1	1722	2
30	27	2	7	4	1	1	2	52	5	2	1	7	1	34	A	1	B_Grouped	1	Sterile	2	y	1	n	2	n	2	n	2	{UPARROW}	1	{UPARROW}	correct	1	4036	3
30	27	2	7	4	1	1	2	52	5	2	1	7	1	34	A	1	A_Ungrouped	2	Sterile	2	n	2	y	1	y	1	n	2	{DOWNARROW}	2	{DOWNARROW}	correct	1	6271	4
30	27	2	7	4	1	1	2	52	5	2	1	7	1	34	A	1	A_Ungrouped	2	Expired	3	n	2	n	2	y	1	y	1	{UPARROW}	1	{UPARROW}	correct	1	5350	1
30	27	2	7	4	1	1	2	52	5	2	1	7	1	34	A	1	A_Ungrouped	2	Latex	1	n	2	y	1	y	1	n	2	{DOWNARROW}	2	{DOWNARROW}	correct	1	5135	4
30	27	2	7	4	1	1	2	52	5	2	1	7	1	34	A	1	B_Grouped	1	Sterile	2	y	1	y	1	y	1	n	2	{DOWNARROW}	2	{DOWNARROW}	correct	1	3618	3
30	27	2	7	4	1	1	2	52	5	2	1	7	1	34	A	1	A_Ungrouped	2	Latex	1	n	2	n	2	y	1	n	2	{UPARROW}	1	{UPARROW}	correct	1	2161	4
30	27	2	7	4	1	1	2	52	5	2	1	7	1	34	A	1	A_Ungrouped	2	Sterile	2	n	2	y	1	y	1	Y	1	{DOWNARROW}	2	{DOWNARROW}	correct	1	1686	2
30	27	2	7	4	1	1	2	52	5	2	1	7	1	34	A	1	A_Ungrouped	2	Latex	1	n	2	y	1	y	1	Y	1	{DOWNARROW}	2	{DOWNARROW}	correct	1	3120	1
30	27	2	7	4	1	1	2	52	5	2	1	7	1	34	A	1	A_Ungrouped	2	Latex	1	n	2	y	1	n	2	y	1	{DOWNARROW}	2	{DOWNARROW}	correct	1	4553	2
30	27	2	7	4	1	1	2	52	5	2	1	7	1	34	A	1	A_Ungrouped	2	Sterile	2	n	2	n	2	n	2	n	2	{UPARROW}	1	{UPARROW}	correct	1	19398	1
30	27	2	7	4	1	1	2	52	5	2	1	7	1	34	A	1	B_Grouped	1	Expired	3	y	1	y	1	n	2	y	1	{DOWNARROW}	2	{DOWNARROW}	correct	1	3272	2
30	27	2	7	4	1	1	2	52	5	2	1	7	1	34	A	1	A_Ungrouped	2	Sterile	2	n	2	y	1	n	2	y	1	{DOWNARROW}	2	{DOWNARROW}	correct	1	3234	1
[truncated: 2,885 more rows]

## Sheet: correct2
Subject	Session	Date	Computer	VisualAcuity	ColorBlindness	HealthLiteracy	Gender	Age	Ethnicity	Education	NativeLanguage	EmploymentSetting	PositionRole	YearExperience	ForcedChoiceTask	EPrimeType	ImageType[Trial]	ImageType	CriticallInfo[Trial]	CriticalInfo	Grouped[Trial]	Grouped	Boxed[Trial]	Boxed	Symbols[Trial]	Symbol	Color[Trial]	Color	Slide1.CRESP	Location of correct choice	Slide1.RESP	Choice Response[Trial]	Choice Response	Slide1.RT	changeloc
[truncated: 4,537 more rows]

[truncated: 2 more sheets: correct, Coding]
